# Supplementary material for: Machine Learning Model for Nd2Fe14B-Based Permanent Magnets
Source: Materials (Basel). 2026 Jun 18;19(12):2643. doi: 10.3390/ma19122643 (PMC13304123; doi:10.3390/ma19122643)
Supplement: Supplementary file 1 [file materials-19-02643-s001.zip]

Archive with 2 entries (2 files):
- structures.extxyz
- properties.csv
