# Supplementary material for: Machine Learning Model for Nd2Fe14B-Based Permanent Magnets
Source: Materials (Basel). 2026 Jun 18;19(12):2643. doi: 10.3390/ma19122643 (PMC13304123; doi:10.3390/ma19122643)
Supplement: Supplementary file 1 [file materials-19-02643-s001.zip › structures.extxyz]

68
Lattice="8.800217013442099 0.0 0.0 0.0 8.800217013442099 0.0 0.0 0.0 12.18830056361731" Properties=species:S:1:pos:R:3 mscale=4 System=nd8fe56b4 Subs=init "(BH)max[kJ/m3]"=563.792 Mtot=37.81 "M[T]"=1.87 "Ha[T]"=20.32085561497326 "K1[MJ/m3]"=19.0 "DEf[eV/atom]"=-0.019 Mtot(TM)=32.56 Mtot(IS)=-0.17 Space_group=136 Occupations="[['Nd', 'Nd', 'Fe', 'Fe', 'Fe', 'Fe', 'Fe', 'Fe', 'B'], ['a', 'b', 'c', 'd', 'e', 'f', 'g', 'h', 'i'], ['4g', '4f', '16k', '16k2', '8j', '8j2', '4e', '4c', '4g'], [4, 4, 16, 16, 8, 8, 4, 4, 4]]" pbc="T T T"
Nd       7.54442605       1.25579097       0.00000000
Nd       3.14431754       3.14431754       6.09415028
Nd       5.65589947       5.65589947       6.09415028
Nd       1.25579097       7.54442605       0.00000000
Nd       6.43823877       6.43823877       0.00000000
Nd       6.76208675       2.03813026       6.09415028
Nd       2.03813026       6.76208675       6.09415028
Nd       2.36197825       2.36197825       0.00000000
Fe       4.99236311       1.97828878       1.55157066
Fe       3.80785390       6.82192823       1.55157066
Fe       1.97828878       4.99236311      10.63672990
Fe       6.37839729       8.20796241       7.64572094
Fe       2.42181972       0.59225461       7.64572094
Fe       8.20796241       6.37839729       4.54257962
Fe       0.59225461       2.42181972       4.54257962
Fe       6.82192823       3.80785390      10.63672990
Fe       3.80785390       6.82192823      10.63672990
Fe       4.99236311       1.97828878      10.63672990
Fe       6.82192823       3.80785390       1.55157066
Fe       2.42181972       0.59225461       4.54257962
Fe       6.37839729       8.20796241       4.54257962
Fe       0.59225461       2.42181972       7.64572094
Fe       8.20796241       6.37839729       7.64572094
Fe       1.97828878       4.99236311       1.55157066
Fe       3.16983817       0.32384799       2.14879739
Fe       5.63037885       8.47636903       2.14879739
Fe       0.32384799       3.16983817      10.03950317
Fe       4.72395649       1.23027034       8.24294767
Fe       4.07626052       7.56994667       8.24294767
Fe       1.23027034       4.72395649       3.94535289
Fe       7.56994667       4.07626052       3.94535289
Fe       8.47636903       5.63037885      10.03950317
Fe       5.63037885       8.47636903      10.03950317
Fe       3.16983817       0.32384799      10.03950317
Fe       8.47636903       5.63037885       2.14879739
Fe       4.07626052       7.56994667       3.94535289
Fe       4.72395649       1.23027034       3.94535289
Fe       7.56994667       4.07626052       8.24294767
Fe       1.23027034       4.72395649       8.24294767
Fe       0.32384799       3.16983817       2.14879739
Fe       7.93867577       7.93867577       9.69457427
Fe       0.86154125       0.86154125       9.69457427
Fe       7.93867577       7.93867577       2.49372630
Fe       3.53856726       5.26164975       3.60042399
Fe       5.26164975       3.53856726       3.60042399
Fe       5.26164975       3.53856726       8.58787658
Fe       3.53856726       5.26164975       8.58787658
Fe       0.86154125       0.86154125       2.49372630
Fe       6.00350805       6.00350805       9.19363512
Fe       2.79670897       2.79670897       9.19363512
Fe       6.00350805       6.00350805       2.99466545
Fe       1.60339954       7.19681747       3.09948483
Fe       7.19681747       1.60339954       3.09948483
Fe       7.19681747       1.60339954       9.08881573
Fe       1.60339954       7.19681747       9.08881573
Fe       2.79670897       2.79670897       2.99466545
Fe       0.00000000       0.00000000       7.49702368
Fe       4.40010851       4.40010851       1.40287339
Fe       4.40010851       4.40010851      10.78542717
Fe       0.00000000       0.00000000       4.69127689
Fe       4.40010851       0.00000000       0.00000000
Fe       4.40010851       0.00000000       6.09415028
Fe       0.00000000       4.40010851       6.09415028
Fe       0.00000000       4.40010851       0.00000000
B        5.48429524       3.31592177       0.00000000
B        1.08418674       1.08418674       6.09415028
B        7.71603028       7.71603028       6.09415028
B        3.31592177       5.48429524       0.00000000
68
Lattice="8.800217013442099 0.0 0.0 0.0 8.800217013442099 0.0 0.0 0.0 12.18830056361731" Properties=species:S:1:pos:R:3 mscale=4 System=nd8al16fe40b4 Subs=c "(BH)max[kJ/m3]"=202.242 Mtot=22.61 "M[T]"=1.12 "Ha[T]"=37.49999999999999 "K1[MJ/m3]"=21.0 "DEf[eV/atom]"=-0.161 Mtot(TM)=17.02 Mtot(IS)=-0.02 Space_group=136 Occupations="[['Nd', 'Nd', 'Al', 'Fe', 'Fe', 'Fe', 'Fe', 'Fe', 'B'], ['a', 'b', 'c', 'd', 'e', 'f', 'g', 'h', 'i'], ['4g', '4f', '16k', '16k2', '8j', '8j2', '4e', '4c', '4g'], [4, 4, 16, 16, 8, 8, 4, 4, 4]]" pbc="T T T"
Nd       7.54442605       1.25579097       0.00000000
Nd       3.14431754       3.14431754       6.09415028
Nd       5.65589947       5.65589947       6.09415028
Nd       1.25579097       7.54442605       0.00000000
Nd       6.43823877       6.43823877       0.00000000
Nd       6.76208675       2.03813026       6.09415028
Nd       2.03813026       6.76208675       6.09415028
Nd       2.36197825       2.36197825       0.00000000
Al       4.99236311       1.97828878       1.55157066
Al       3.80785390       6.82192823       1.55157066
Al       1.97828878       4.99236311      10.63672990
Al       6.37839729       8.20796241       7.64572094
Al       2.42181972       0.59225461       7.64572094
Al       8.20796241       6.37839729       4.54257962
Al       0.59225461       2.42181972       4.54257962
Al       6.82192823       3.80785390      10.63672990
Al       3.80785390       6.82192823      10.63672990
Al       4.99236311       1.97828878      10.63672990
Al       6.82192823       3.80785390       1.55157066
Al       2.42181972       0.59225461       4.54257962
Al       6.37839729       8.20796241       4.54257962
Al       0.59225461       2.42181972       7.64572094
Al       8.20796241       6.37839729       7.64572094
Al       1.97828878       4.99236311       1.55157066
Fe       3.16983817       0.32384799       2.14879739
Fe       5.63037885       8.47636903       2.14879739
Fe       0.32384799       3.16983817      10.03950317
Fe       4.72395649       1.23027034       8.24294767
Fe       4.07626052       7.56994667       8.24294767
Fe       1.23027034       4.72395649       3.94535289
Fe       7.56994667       4.07626052       3.94535289
Fe       8.47636903       5.63037885      10.03950317
Fe       5.63037885       8.47636903      10.03950317
Fe       3.16983817       0.32384799      10.03950317
Fe       8.47636903       5.63037885       2.14879739
Fe       4.07626052       7.56994667       3.94535289
Fe       4.72395649       1.23027034       3.94535289
Fe       7.56994667       4.07626052       8.24294767
Fe       1.23027034       4.72395649       8.24294767
Fe       0.32384799       3.16983817       2.14879739
Fe       7.93867577       7.93867577       9.69457427
Fe       0.86154125       0.86154125       9.69457427
Fe       7.93867577       7.93867577       2.49372630
Fe       3.53856726       5.26164975       3.60042399
Fe       5.26164975       3.53856726       3.60042399
Fe       5.26164975       3.53856726       8.58787658
Fe       3.53856726       5.26164975       8.58787658
Fe       0.86154125       0.86154125       2.49372630
Fe       6.00350805       6.00350805       9.19363512
Fe       2.79670897       2.79670897       9.19363512
Fe       6.00350805       6.00350805       2.99466545
Fe       1.60339954       7.19681747       3.09948483
Fe       7.19681747       1.60339954       3.09948483
Fe       7.19681747       1.60339954       9.08881573
Fe       1.60339954       7.19681747       9.08881573
Fe       2.79670897       2.79670897       2.99466545
Fe       0.00000000       0.00000000       7.49702368
Fe       4.40010851       4.40010851       1.40287339
Fe       4.40010851       4.40010851      10.78542717
Fe       0.00000000       0.00000000       4.69127689
Fe       4.40010851       0.00000000       0.00000000
Fe       4.40010851       0.00000000       6.09415028
Fe       0.00000000       4.40010851       6.09415028
Fe       0.00000000       4.40010851       0.00000000
B        5.48429524       3.31592177       0.00000000
B        1.08418674       1.08418674       6.09415028
B        7.71603028       7.71603028       6.09415028
B        3.31592177       5.48429524       0.00000000
68
Lattice="8.800217013442099 0.0 0.0 0.0 8.800217013442099 0.0 0.0 0.0 12.18830056361731" Properties=species:S:1:pos:R:3 mscale=4 System=nd8co16fe40b4 Subs=c "(BH)max[kJ/m3]"=471.441 Mtot=34.66 "M[T]"=1.71 "Ha[T]"=18.71345029239766 "K1[MJ/m3]"=16.0 "DEf[eV/atom]"=-0.021 Mtot(TM)=29.36 Mtot(IS)=-0.15 Space_group=136 Occupations="[['Nd', 'Nd', 'Co', 'Fe', 'Fe', 'Fe', 'Fe', 'Fe', 'B'], ['a', 'b', 'c', 'd', 'e', 'f', 'g', 'h', 'i'], ['4g', '4f', '16k', '16k2', '8j', '8j2', '4e', '4c', '4g'], [4, 4, 16, 16, 8, 8, 4, 4, 4]]" pbc="T T T"
Nd       7.54442605       1.25579097       0.00000000
Nd       3.14431754       3.14431754       6.09415028
Nd       5.65589947       5.65589947       6.09415028
Nd       1.25579097       7.54442605       0.00000000
Nd       6.43823877       6.43823877       0.00000000
Nd       6.76208675       2.03813026       6.09415028
Nd       2.03813026       6.76208675       6.09415028
Nd       2.36197825       2.36197825       0.00000000
Co       4.99236311       1.97828878       1.55157066
Co       3.80785390       6.82192823       1.55157066
Co       1.97828878       4.99236311      10.63672990
Co       6.37839729       8.20796241       7.64572094
Co       2.42181972       0.59225461       7.64572094
Co       8.20796241       6.37839729       4.54257962
Co       0.59225461       2.42181972       4.54257962
Co       6.82192823       3.80785390      10.63672990
Co       3.80785390       6.82192823      10.63672990
Co       4.99236311       1.97828878      10.63672990
Co       6.82192823       3.80785390       1.55157066
Co       2.42181972       0.59225461       4.54257962
Co       6.37839729       8.20796241       4.54257962
Co       0.59225461       2.42181972       7.64572094
Co       8.20796241       6.37839729       7.64572094
Co       1.97828878       4.99236311       1.55157066
Fe       3.16983817       0.32384799       2.14879739
Fe       5.63037885       8.47636903       2.14879739
Fe       0.32384799       3.16983817      10.03950317
Fe       4.72395649       1.23027034       8.24294767
Fe       4.07626052       7.56994667       8.24294767
Fe       1.23027034       4.72395649       3.94535289
Fe       7.56994667       4.07626052       3.94535289
Fe       8.47636903       5.63037885      10.03950317
Fe       5.63037885       8.47636903      10.03950317
Fe       3.16983817       0.32384799      10.03950317
Fe       8.47636903       5.63037885       2.14879739
Fe       4.07626052       7.56994667       3.94535289
Fe       4.72395649       1.23027034       3.94535289
Fe       7.56994667       4.07626052       8.24294767
Fe       1.23027034       4.72395649       8.24294767
Fe       0.32384799       3.16983817       2.14879739
Fe       7.93867577       7.93867577       9.69457427
Fe       0.86154125       0.86154125       9.69457427
Fe       7.93867577       7.93867577       2.49372630
Fe       3.53856726       5.26164975       3.60042399
Fe       5.26164975       3.53856726       3.60042399
Fe       5.26164975       3.53856726       8.58787658
Fe       3.53856726       5.26164975       8.58787658
Fe       0.86154125       0.86154125       2.49372630
Fe       6.00350805       6.00350805       9.19363512
Fe       2.79670897       2.79670897       9.19363512
Fe       6.00350805       6.00350805       2.99466545
Fe       1.60339954       7.19681747       3.09948483
Fe       7.19681747       1.60339954       3.09948483
Fe       7.19681747       1.60339954       9.08881573
Fe       1.60339954       7.19681747       9.08881573
Fe       2.79670897       2.79670897       2.99466545
Fe       0.00000000       0.00000000       7.49702368
Fe       4.40010851       4.40010851       1.40287339
Fe       4.40010851       4.40010851      10.78542717
Fe       0.00000000       0.00000000       4.69127689
Fe       4.40010851       0.00000000       0.00000000
Fe       4.40010851       0.00000000       6.09415028
Fe       0.00000000       4.40010851       6.09415028
Fe       0.00000000       4.40010851       0.00000000
B        5.48429524       3.31592177       0.00000000
B        1.08418674       1.08418674       6.09415028
B        7.71603028       7.71603028       6.09415028
B        3.31592177       5.48429524       0.00000000
68
Lattice="8.800217013442099 0.0 0.0 0.0 8.800217013442099 0.0 0.0 0.0 12.18830056361731" Properties=species:S:1:pos:R:3 mscale=4 System=nd8cr16fe40b4 Subs=c "(BH)max[kJ/m3]"=148.586 Mtot=19.44 "M[T]"=0.96 "Ha[T]"=39.583333333333336 "K1[MJ/m3]"=19.0 "DEf[eV/atom]"=0.085 Mtot(TM)=13.61 Mtot(IS)=0.03 Space_group=136 Occupations="[['Nd', 'Nd', 'Cr', 'Fe', 'Fe', 'Fe', 'Fe', 'Fe', 'B'], ['a', 'b', 'c', 'd', 'e', 'f', 'g', 'h', 'i'], ['4g', '4f', '16k', '16k2', '8j', '8j2', '4e', '4c', '4g'], [4, 4, 16, 16, 8, 8, 4, 4, 4]]" pbc="T T T"
Nd       7.54442605       1.25579097       0.00000000
Nd       3.14431754       3.14431754       6.09415028
Nd       5.65589947       5.65589947       6.09415028
Nd       1.25579097       7.54442605       0.00000000
Nd       6.43823877       6.43823877       0.00000000
Nd       6.76208675       2.03813026       6.09415028
Nd       2.03813026       6.76208675       6.09415028
Nd       2.36197825       2.36197825       0.00000000
Cr       4.99236311       1.97828878       1.55157066
Cr       3.80785390       6.82192823       1.55157066
Cr       1.97828878       4.99236311      10.63672990
Cr       6.37839729       8.20796241       7.64572094
Cr       2.42181972       0.59225461       7.64572094
Cr       8.20796241       6.37839729       4.54257962
Cr       0.59225461       2.42181972       4.54257962
Cr       6.82192823       3.80785390      10.63672990
Cr       3.80785390       6.82192823      10.63672990
Cr       4.99236311       1.97828878      10.63672990
Cr       6.82192823       3.80785390       1.55157066
Cr       2.42181972       0.59225461       4.54257962
Cr       6.37839729       8.20796241       4.54257962
Cr       0.59225461       2.42181972       7.64572094
Cr       8.20796241       6.37839729       7.64572094
Cr       1.97828878       4.99236311       1.55157066
Fe       3.16983817       0.32384799       2.14879739
Fe       5.63037885       8.47636903       2.14879739
Fe       0.32384799       3.16983817      10.03950317
Fe       4.72395649       1.23027034       8.24294767
Fe       4.07626052       7.56994667       8.24294767
Fe       1.23027034       4.72395649       3.94535289
Fe       7.56994667       4.07626052       3.94535289
Fe       8.47636903       5.63037885      10.03950317
Fe       5.63037885       8.47636903      10.03950317
Fe       3.16983817       0.32384799      10.03950317
Fe       8.47636903       5.63037885       2.14879739
Fe       4.07626052       7.56994667       3.94535289
Fe       4.72395649       1.23027034       3.94535289
Fe       7.56994667       4.07626052       8.24294767
Fe       1.23027034       4.72395649       8.24294767
Fe       0.32384799       3.16983817       2.14879739
Fe       7.93867577       7.93867577       9.69457427
Fe       0.86154125       0.86154125       9.69457427
Fe       7.93867577       7.93867577       2.49372630
Fe       3.53856726       5.26164975       3.60042399
Fe       5.26164975       3.53856726       3.60042399
Fe       5.26164975       3.53856726       8.58787658
Fe       3.53856726       5.26164975       8.58787658
Fe       0.86154125       0.86154125       2.49372630
Fe       6.00350805       6.00350805       9.19363512
Fe       2.79670897       2.79670897       9.19363512
Fe       6.00350805       6.00350805       2.99466545
Fe       1.60339954       7.19681747       3.09948483
Fe       7.19681747       1.60339954       3.09948483
Fe       7.19681747       1.60339954       9.08881573
Fe       1.60339954       7.19681747       9.08881573
Fe       2.79670897       2.79670897       2.99466545
Fe       0.00000000       0.00000000       7.49702368
Fe       4.40010851       4.40010851       1.40287339
Fe       4.40010851       4.40010851      10.78542717
Fe       0.00000000       0.00000000       4.69127689
Fe       4.40010851       0.00000000       0.00000000
Fe       4.40010851       0.00000000       6.09415028
Fe       0.00000000       4.40010851       6.09415028
Fe       0.00000000       4.40010851       0.00000000
B        5.48429524       3.31592177       0.00000000
B        1.08418674       1.08418674       6.09415028
B        7.71603028       7.71603028       6.09415028
B        3.31592177       5.48429524       0.00000000
68
Lattice="8.800217013442099 0.0 0.0 0.0 8.800217013442099 0.0 0.0 0.0 12.18830056361731" Properties=species:S:1:pos:R:3 mscale=4 System=nd8cu16fe40b4 Subs=c "(BH)max[kJ/m3]"=316.003 Mtot=28.29 "M[T]"=1.4 "Ha[T]"=27.142857142857146 "K1[MJ/m3]"=19.0 "DEf[eV/atom]"=0.071 Mtot(TM)=22.84 Mtot(IS)=-0.08 Space_group=136 Occupations="[['Nd', 'Nd', 'Cu', 'Fe', 'Fe', 'Fe', 'Fe', 'Fe', 'B'], ['a', 'b', 'c', 'd', 'e', 'f', 'g', 'h', 'i'], ['4g', '4f', '16k', '16k2', '8j', '8j2', '4e', '4c', '4g'], [4, 4, 16, 16, 8, 8, 4, 4, 4]]" pbc="T T T"
Nd       7.54442605       1.25579097       0.00000000
Nd       3.14431754       3.14431754       6.09415028
Nd       5.65589947       5.65589947       6.09415028
Nd       1.25579097       7.54442605       0.00000000
Nd       6.43823877       6.43823877       0.00000000
Nd       6.76208675       2.03813026       6.09415028
Nd       2.03813026       6.76208675       6.09415028
Nd       2.36197825       2.36197825       0.00000000
Cu       4.99236311       1.97828878       1.55157066
Cu       3.80785390       6.82192823       1.55157066
Cu       1.97828878       4.99236311      10.63672990
Cu       6.37839729       8.20796241       7.64572094
Cu       2.42181972       0.59225461       7.64572094
Cu       8.20796241       6.37839729       4.54257962
Cu       0.59225461       2.42181972       4.54257962
Cu       6.82192823       3.80785390      10.63672990
Cu       3.80785390       6.82192823      10.63672990
Cu       4.99236311       1.97828878      10.63672990
Cu       6.82192823       3.80785390       1.55157066
Cu       2.42181972       0.59225461       4.54257962
Cu       6.37839729       8.20796241       4.54257962
Cu       0.59225461       2.42181972       7.64572094
Cu       8.20796241       6.37839729       7.64572094
Cu       1.97828878       4.99236311       1.55157066
Fe       3.16983817       0.32384799       2.14879739
Fe       5.63037885       8.47636903       2.14879739
Fe       0.32384799       3.16983817      10.03950317
Fe       4.72395649       1.23027034       8.24294767
Fe       4.07626052       7.56994667       8.24294767
Fe       1.23027034       4.72395649       3.94535289
Fe       7.56994667       4.07626052       3.94535289
Fe       8.47636903       5.63037885      10.03950317
Fe       5.63037885       8.47636903      10.03950317
Fe       3.16983817       0.32384799      10.03950317
Fe       8.47636903       5.63037885       2.14879739
Fe       4.07626052       7.56994667       3.94535289
Fe       4.72395649       1.23027034       3.94535289
Fe       7.56994667       4.07626052       8.24294767
Fe       1.23027034       4.72395649       8.24294767
Fe       0.32384799       3.16983817       2.14879739
Fe       7.93867577       7.93867577       9.69457427
Fe       0.86154125       0.86154125       9.69457427
Fe       7.93867577       7.93867577       2.49372630
Fe       3.53856726       5.26164975       3.60042399
Fe       5.26164975       3.53856726       3.60042399
Fe       5.26164975       3.53856726       8.58787658
Fe       3.53856726       5.26164975       8.58787658
Fe       0.86154125       0.86154125       2.49372630
Fe       6.00350805       6.00350805       9.19363512
Fe       2.79670897       2.79670897       9.19363512
Fe       6.00350805       6.00350805       2.99466545
Fe       1.60339954       7.19681747       3.09948483
Fe       7.19681747       1.60339954       3.09948483
Fe       7.19681747       1.60339954       9.08881573
Fe       1.60339954       7.19681747       9.08881573
Fe       2.79670897       2.79670897       2.99466545
Fe       0.00000000       0.00000000       7.49702368
Fe       4.40010851       4.40010851       1.40287339
Fe       4.40010851       4.40010851      10.78542717
Fe       0.00000000       0.00000000       4.69127689
Fe       4.40010851       0.00000000       0.00000000
Fe       4.40010851       0.00000000       6.09415028
Fe       0.00000000       4.40010851       6.09415028
Fe       0.00000000       4.40010851       0.00000000
B        5.48429524       3.31592177       0.00000000
B        1.08418674       1.08418674       6.09415028
B        7.71603028       7.71603028       6.09415028
B        3.31592177       5.48429524       0.00000000
68
Lattice="8.800217013442099 0.0 0.0 0.0 8.800217013442099 0.0 0.0 0.0 12.18830056361731" Properties=species:S:1:pos:R:3 mscale=4 System=nd8fe40al16b4 Subs=d "(BH)max[kJ/m3]"=224.491 Mtot=23.89 "M[T]"=1.18 "Ha[T]"=28.8135593220339 "K1[MJ/m3]"=17.0 "DEf[eV/atom]"=-0.246 Mtot(TM)=18.41 Mtot(IS)=-0.14 Space_group=136 Occupations="[['Nd', 'Nd', 'Fe', 'Al', 'Fe', 'Fe', 'Fe', 'Fe', 'B'], ['a', 'b', 'c', 'd', 'e', 'f', 'g', 'h', 'i'], ['4g', '4f', '16k', '16k2', '8j', '8j2', '4e', '4c', '4g'], [4, 4, 16, 16, 8, 8, 4, 4, 4]]" pbc="T T T"
Nd       7.54442605       1.25579097       0.00000000
Nd       3.14431754       3.14431754       6.09415028
Nd       5.65589947       5.65589947       6.09415028
Nd       1.25579097       7.54442605       0.00000000
Nd       6.43823877       6.43823877       0.00000000
Nd       6.76208675       2.03813026       6.09415028
Nd       2.03813026       6.76208675       6.09415028
Nd       2.36197825       2.36197825       0.00000000
Fe       4.99236311       1.97828878       1.55157066
Fe       3.80785390       6.82192823       1.55157066
Fe       1.97828878       4.99236311      10.63672990
Fe       6.37839729       8.20796241       7.64572094
Fe       2.42181972       0.59225461       7.64572094
Fe       8.20796241       6.37839729       4.54257962
Fe       0.59225461       2.42181972       4.54257962
Fe       6.82192823       3.80785390      10.63672990
Fe       3.80785390       6.82192823      10.63672990
Fe       4.99236311       1.97828878      10.63672990
Fe       6.82192823       3.80785390       1.55157066
Fe       2.42181972       0.59225461       4.54257962
Fe       6.37839729       8.20796241       4.54257962
Fe       0.59225461       2.42181972       7.64572094
Fe       8.20796241       6.37839729       7.64572094
Fe       1.97828878       4.99236311       1.55157066
Al       3.16983817       0.32384799       2.14879739
Al       5.63037885       8.47636903       2.14879739
Al       0.32384799       3.16983817      10.03950317
Al       4.72395649       1.23027034       8.24294767
Al       4.07626052       7.56994667       8.24294767
Al       1.23027034       4.72395649       3.94535289
Al       7.56994667       4.07626052       3.94535289
Al       8.47636903       5.63037885      10.03950317
Al       5.63037885       8.47636903      10.03950317
Al       3.16983817       0.32384799      10.03950317
Al       8.47636903       5.63037885       2.14879739
Al       4.07626052       7.56994667       3.94535289
Al       4.72395649       1.23027034       3.94535289
Al       7.56994667       4.07626052       8.24294767
Al       1.23027034       4.72395649       8.24294767
Al       0.32384799       3.16983817       2.14879739
Fe       7.93867577       7.93867577       9.69457427
Fe       0.86154125       0.86154125       9.69457427
Fe       7.93867577       7.93867577       2.49372630
Fe       3.53856726       5.26164975       3.60042399
Fe       5.26164975       3.53856726       3.60042399
Fe       5.26164975       3.53856726       8.58787658
Fe       3.53856726       5.26164975       8.58787658
Fe       0.86154125       0.86154125       2.49372630
Fe       6.00350805       6.00350805       9.19363512
Fe       2.79670897       2.79670897       9.19363512
Fe       6.00350805       6.00350805       2.99466545
Fe       1.60339954       7.19681747       3.09948483
Fe       7.19681747       1.60339954       3.09948483
Fe       7.19681747       1.60339954       9.08881573
Fe       1.60339954       7.19681747       9.08881573
Fe       2.79670897       2.79670897       2.99466545
Fe       0.00000000       0.00000000       7.49702368
Fe       4.40010851       4.40010851       1.40287339
Fe       4.40010851       4.40010851      10.78542717
Fe       0.00000000       0.00000000       4.69127689
Fe       4.40010851       0.00000000       0.00000000
Fe       4.40010851       0.00000000       6.09415028
Fe       0.00000000       4.40010851       6.09415028
Fe       0.00000000       4.40010851       0.00000000
B        5.48429524       3.31592177       0.00000000
B        1.08418674       1.08418674       6.09415028
B        7.71603028       7.71603028       6.09415028
B        3.31592177       5.48429524       0.00000000
68
Lattice="8.800217013442099 0.0 0.0 0.0 8.800217013442099 0.0 0.0 0.0 12.18830056361731" Properties=species:S:1:pos:R:3 mscale=4 System=nd8fe40co16b4 Subs=d "(BH)max[kJ/m3]"=476.971 Mtot=34.88 "M[T]"=1.72 "Ha[T]"=20.930232558139537 "K1[MJ/m3]"=18.0 "DEf[eV/atom]"=-0.018 Mtot(TM)=29.58 Mtot(IS)=-0.17 Space_group=136 Occupations="[['Nd', 'Nd', 'Fe', 'Co', 'Fe', 'Fe', 'Fe', 'Fe', 'B'], ['a', 'b', 'c', 'd', 'e', 'f', 'g', 'h', 'i'], ['4g', '4f', '16k', '16k2', '8j', '8j2', '4e', '4c', '4g'], [4, 4, 16, 16, 8, 8, 4, 4, 4]]" pbc="T T T"
Nd       7.54442605       1.25579097       0.00000000
Nd       3.14431754       3.14431754       6.09415028
Nd       5.65589947       5.65589947       6.09415028
Nd       1.25579097       7.54442605       0.00000000
Nd       6.43823877       6.43823877       0.00000000
Nd       6.76208675       2.03813026       6.09415028
Nd       2.03813026       6.76208675       6.09415028
Nd       2.36197825       2.36197825       0.00000000
Fe       4.99236311       1.97828878       1.55157066
Fe       3.80785390       6.82192823       1.55157066
Fe       1.97828878       4.99236311      10.63672990
Fe       6.37839729       8.20796241       7.64572094
Fe       2.42181972       0.59225461       7.64572094
Fe       8.20796241       6.37839729       4.54257962
Fe       0.59225461       2.42181972       4.54257962
Fe       6.82192823       3.80785390      10.63672990
Fe       3.80785390       6.82192823      10.63672990
Fe       4.99236311       1.97828878      10.63672990
Fe       6.82192823       3.80785390       1.55157066
Fe       2.42181972       0.59225461       4.54257962
Fe       6.37839729       8.20796241       4.54257962
Fe       0.59225461       2.42181972       7.64572094
Fe       8.20796241       6.37839729       7.64572094
Fe       1.97828878       4.99236311       1.55157066
Co       3.16983817       0.32384799       2.14879739
Co       5.63037885       8.47636903       2.14879739
Co       0.32384799       3.16983817      10.03950317
Co       4.72395649       1.23027034       8.24294767
Co       4.07626052       7.56994667       8.24294767
Co       1.23027034       4.72395649       3.94535289
Co       7.56994667       4.07626052       3.94535289
Co       8.47636903       5.63037885      10.03950317
Co       5.63037885       8.47636903      10.03950317
Co       3.16983817       0.32384799      10.03950317
Co       8.47636903       5.63037885       2.14879739
Co       4.07626052       7.56994667       3.94535289
Co       4.72395649       1.23027034       3.94535289
Co       7.56994667       4.07626052       8.24294767
Co       1.23027034       4.72395649       8.24294767
Co       0.32384799       3.16983817       2.14879739
Fe       7.93867577       7.93867577       9.69457427
Fe       0.86154125       0.86154125       9.69457427
Fe       7.93867577       7.93867577       2.49372630
Fe       3.53856726       5.26164975       3.60042399
Fe       5.26164975       3.53856726       3.60042399
Fe       5.26164975       3.53856726       8.58787658
Fe       3.53856726       5.26164975       8.58787658
Fe       0.86154125       0.86154125       2.49372630
Fe       6.00350805       6.00350805       9.19363512
Fe       2.79670897       2.79670897       9.19363512
Fe       6.00350805       6.00350805       2.99466545
Fe       1.60339954       7.19681747       3.09948483
Fe       7.19681747       1.60339954       3.09948483
Fe       7.19681747       1.60339954       9.08881573
Fe       1.60339954       7.19681747       9.08881573
Fe       2.79670897       2.79670897       2.99466545
Fe       0.00000000       0.00000000       7.49702368
Fe       4.40010851       4.40010851       1.40287339
Fe       4.40010851       4.40010851      10.78542717
Fe       0.00000000       0.00000000       4.69127689
Fe       4.40010851       0.00000000       0.00000000
Fe       4.40010851       0.00000000       6.09415028
Fe       0.00000000       4.40010851       6.09415028
Fe       0.00000000       4.40010851       0.00000000
B        5.48429524       3.31592177       0.00000000
B        1.08418674       1.08418674       6.09415028
B        7.71603028       7.71603028       6.09415028
B        3.31592177       5.48429524       0.00000000
68
Lattice="8.800217013442099 0.0 0.0 0.0 8.800217013442099 0.0 0.0 0.0 12.18830056361731" Properties=species:S:1:pos:R:3 mscale=4 System=nd8fe40cr16b4 Subs=d "(BH)max[kJ/m3]"=167.74 Mtot=20.57 "M[T]"=1.02 "Ha[T]"=31.372549019607842 "K1[MJ/m3]"=16.0 "DEf[eV/atom]"=0.028 Mtot(TM)=14.83 Mtot(IS)=-0.14 Space_group=136 Occupations="[['Nd', 'Nd', 'Fe', 'Cr', 'Fe', 'Fe', 'Fe', 'Fe', 'B'], ['a', 'b', 'c', 'd', 'e', 'f', 'g', 'h', 'i'], ['4g', '4f', '16k', '16k2', '8j', '8j2', '4e', '4c', '4g'], [4, 4, 16, 16, 8, 8, 4, 4, 4]]" pbc="T T T"
Nd       7.54442605       1.25579097       0.00000000
Nd       3.14431754       3.14431754       6.09415028
Nd       5.65589947       5.65589947       6.09415028
Nd       1.25579097       7.54442605       0.00000000
Nd       6.43823877       6.43823877       0.00000000
Nd       6.76208675       2.03813026       6.09415028
Nd       2.03813026       6.76208675       6.09415028
Nd       2.36197825       2.36197825       0.00000000
Fe       4.99236311       1.97828878       1.55157066
Fe       3.80785390       6.82192823       1.55157066
Fe       1.97828878       4.99236311      10.63672990
Fe       6.37839729       8.20796241       7.64572094
Fe       2.42181972       0.59225461       7.64572094
Fe       8.20796241       6.37839729       4.54257962
Fe       0.59225461       2.42181972       4.54257962
Fe       6.82192823       3.80785390      10.63672990
Fe       3.80785390       6.82192823      10.63672990
Fe       4.99236311       1.97828878      10.63672990
Fe       6.82192823       3.80785390       1.55157066
Fe       2.42181972       0.59225461       4.54257962
Fe       6.37839729       8.20796241       4.54257962
Fe       0.59225461       2.42181972       7.64572094
Fe       8.20796241       6.37839729       7.64572094
Fe       1.97828878       4.99236311       1.55157066
Cr       3.16983817       0.32384799       2.14879739
Cr       5.63037885       8.47636903       2.14879739
Cr       0.32384799       3.16983817      10.03950317
Cr       4.72395649       1.23027034       8.24294767
Cr       4.07626052       7.56994667       8.24294767
Cr       1.23027034       4.72395649       3.94535289
Cr       7.56994667       4.07626052       3.94535289
Cr       8.47636903       5.63037885      10.03950317
Cr       5.63037885       8.47636903      10.03950317
Cr       3.16983817       0.32384799      10.03950317
Cr       8.47636903       5.63037885       2.14879739
Cr       4.07626052       7.56994667       3.94535289
Cr       4.72395649       1.23027034       3.94535289
Cr       7.56994667       4.07626052       8.24294767
Cr       1.23027034       4.72395649       8.24294767
Cr       0.32384799       3.16983817       2.14879739
Fe       7.93867577       7.93867577       9.69457427
Fe       0.86154125       0.86154125       9.69457427
Fe       7.93867577       7.93867577       2.49372630
Fe       3.53856726       5.26164975       3.60042399
Fe       5.26164975       3.53856726       3.60042399
Fe       5.26164975       3.53856726       8.58787658
Fe       3.53856726       5.26164975       8.58787658
Fe       0.86154125       0.86154125       2.49372630
Fe       6.00350805       6.00350805       9.19363512
Fe       2.79670897       2.79670897       9.19363512
Fe       6.00350805       6.00350805       2.99466545
Fe       1.60339954       7.19681747       3.09948483
Fe       7.19681747       1.60339954       3.09948483
Fe       7.19681747       1.60339954       9.08881573
Fe       1.60339954       7.19681747       9.08881573
Fe       2.79670897       2.79670897       2.99466545
Fe       0.00000000       0.00000000       7.49702368
Fe       4.40010851       4.40010851       1.40287339
Fe       4.40010851       4.40010851      10.78542717
Fe       0.00000000       0.00000000       4.69127689
Fe       4.40010851       0.00000000       0.00000000
Fe       4.40010851       0.00000000       6.09415028
Fe       0.00000000       4.40010851       6.09415028
Fe       0.00000000       4.40010851       0.00000000
B        5.48429524       3.31592177       0.00000000
B        1.08418674       1.08418674       6.09415028
B        7.71603028       7.71603028       6.09415028
B        3.31592177       5.48429524       0.00000000
68
Lattice="8.800217013442099 0.0 0.0 0.0 8.800217013442099 0.0 0.0 0.0 12.18830056361731" Properties=species:S:1:pos:R:3 mscale=4 System=nd8fe40cu16b4 Subs=d "(BH)max[kJ/m3]"=320.534 Mtot=28.63 "M[T]"=1.41 "Ha[T]"=22.69503546099291 "K1[MJ/m3]"=16.0 "DEf[eV/atom]"=0.068 Mtot(TM)=23.24 Mtot(IS)=-0.17 Space_group=136 Occupations="[['Nd', 'Nd', 'Fe', 'Cu', 'Fe', 'Fe', 'Fe', 'Fe', 'B'], ['a', 'b', 'c', 'd', 'e', 'f', 'g', 'h', 'i'], ['4g', '4f', '16k', '16k2', '8j', '8j2', '4e', '4c', '4g'], [4, 4, 16, 16, 8, 8, 4, 4, 4]]" pbc="T T T"
Nd       7.54442605       1.25579097       0.00000000
Nd       3.14431754       3.14431754       6.09415028
Nd       5.65589947       5.65589947       6.09415028
Nd       1.25579097       7.54442605       0.00000000
Nd       6.43823877       6.43823877       0.00000000
Nd       6.76208675       2.03813026       6.09415028
Nd       2.03813026       6.76208675       6.09415028
Nd       2.36197825       2.36197825       0.00000000
Fe       4.99236311       1.97828878       1.55157066
Fe       3.80785390       6.82192823       1.55157066
Fe       1.97828878       4.99236311      10.63672990
Fe       6.37839729       8.20796241       7.64572094
Fe       2.42181972       0.59225461       7.64572094
Fe       8.20796241       6.37839729       4.54257962
Fe       0.59225461       2.42181972       4.54257962
Fe       6.82192823       3.80785390      10.63672990
Fe       3.80785390       6.82192823      10.63672990
Fe       4.99236311       1.97828878      10.63672990
Fe       6.82192823       3.80785390       1.55157066
Fe       2.42181972       0.59225461       4.54257962
Fe       6.37839729       8.20796241       4.54257962
Fe       0.59225461       2.42181972       7.64572094
Fe       8.20796241       6.37839729       7.64572094
Fe       1.97828878       4.99236311       1.55157066
Cu       3.16983817       0.32384799       2.14879739
Cu       5.63037885       8.47636903       2.14879739
Cu       0.32384799       3.16983817      10.03950317
Cu       4.72395649       1.23027034       8.24294767
Cu       4.07626052       7.56994667       8.24294767
Cu       1.23027034       4.72395649       3.94535289
Cu       7.56994667       4.07626052       3.94535289
Cu       8.47636903       5.63037885      10.03950317
Cu       5.63037885       8.47636903      10.03950317
Cu       3.16983817       0.32384799      10.03950317
Cu       8.47636903       5.63037885       2.14879739
Cu       4.07626052       7.56994667       3.94535289
Cu       4.72395649       1.23027034       3.94535289
Cu       7.56994667       4.07626052       8.24294767
Cu       1.23027034       4.72395649       8.24294767
Cu       0.32384799       3.16983817       2.14879739
Fe       7.93867577       7.93867577       9.69457427
Fe       0.86154125       0.86154125       9.69457427
Fe       7.93867577       7.93867577       2.49372630
Fe       3.53856726       5.26164975       3.60042399
Fe       5.26164975       3.53856726       3.60042399
Fe       5.26164975       3.53856726       8.58787658
Fe       3.53856726       5.26164975       8.58787658
Fe       0.86154125       0.86154125       2.49372630
Fe       6.00350805       6.00350805       9.19363512
Fe       2.79670897       2.79670897       9.19363512
Fe       6.00350805       6.00350805       2.99466545
Fe       1.60339954       7.19681747       3.09948483
Fe       7.19681747       1.60339954       3.09948483
Fe       7.19681747       1.60339954       9.08881573
Fe       1.60339954       7.19681747       9.08881573
Fe       2.79670897       2.79670897       2.99466545
Fe       0.00000000       0.00000000       7.49702368
Fe       4.40010851       4.40010851       1.40287339
Fe       4.40010851       4.40010851      10.78542717
Fe       0.00000000       0.00000000       4.69127689
Fe       4.40010851       0.00000000       0.00000000
Fe       4.40010851       0.00000000       6.09415028
Fe       0.00000000       4.40010851       6.09415028
Fe       0.00000000       4.40010851       0.00000000
B        5.48429524       3.31592177       0.00000000
B        1.08418674       1.08418674       6.09415028
B        7.71603028       7.71603028       6.09415028
B        3.31592177       5.48429524       0.00000000
68
Lattice="8.800217013442099 0.0 0.0 0.0 8.800217013442099 0.0 0.0 0.0 12.18830056361731" Properties=species:S:1:pos:R:3 mscale=4 System=nd8fe40al16b4 Subs=e-f "(BH)max[kJ/m3]"=224.491 Mtot=23.9 "M[T]"=1.18 "Ha[T]"=16.949152542372882 "K1[MJ/m3]"=10.0 "DEf[eV/atom]"=-0.187 Mtot(TM)=18.27 Mtot(IS)=-0.1 Space_group=136 Occupations="[['Nd', 'Nd', 'Fe', 'Fe', 'Al', 'Al', 'Fe', 'Fe', 'B'], ['a', 'b', 'c', 'd', 'e', 'f', 'g', 'h', 'i'], ['4g', '4f', '16k', '16k2', '8j', '8j2', '4e', '4c', '4g'], [4, 4, 16, 16, 8, 8, 4, 4, 4]]" pbc="T T T"
Nd       7.54442605       1.25579097       0.00000000
Nd       3.14431754       3.14431754       6.09415028
Nd       5.65589947       5.65589947       6.09415028
Nd       1.25579097       7.54442605       0.00000000
Nd       6.43823877       6.43823877       0.00000000
Nd       6.76208675       2.03813026       6.09415028
Nd       2.03813026       6.76208675       6.09415028
Nd       2.36197825       2.36197825       0.00000000
Fe       4.99236311       1.97828878       1.55157066
Fe       3.80785390       6.82192823       1.55157066
Fe       1.97828878       4.99236311      10.63672990
Fe       6.37839729       8.20796241       7.64572094
Fe       2.42181972       0.59225461       7.64572094
Fe       8.20796241       6.37839729       4.54257962
Fe       0.59225461       2.42181972       4.54257962
Fe       6.82192823       3.80785390      10.63672990
Fe       3.80785390       6.82192823      10.63672990
Fe       4.99236311       1.97828878      10.63672990
Fe       6.82192823       3.80785390       1.55157066
Fe       2.42181972       0.59225461       4.54257962
Fe       6.37839729       8.20796241       4.54257962
Fe       0.59225461       2.42181972       7.64572094
Fe       8.20796241       6.37839729       7.64572094
Fe       1.97828878       4.99236311       1.55157066
Fe       3.16983817       0.32384799       2.14879739
Fe       5.63037885       8.47636903       2.14879739
Fe       0.32384799       3.16983817      10.03950317
Fe       4.72395649       1.23027034       8.24294767
Fe       4.07626052       7.56994667       8.24294767
Fe       1.23027034       4.72395649       3.94535289
Fe       7.56994667       4.07626052       3.94535289
Fe       8.47636903       5.63037885      10.03950317
Fe       5.63037885       8.47636903      10.03950317
Fe       3.16983817       0.32384799      10.03950317
Fe       8.47636903       5.63037885       2.14879739
Fe       4.07626052       7.56994667       3.94535289
Fe       4.72395649       1.23027034       3.94535289
Fe       7.56994667       4.07626052       8.24294767
Fe       1.23027034       4.72395649       8.24294767
Fe       0.32384799       3.16983817       2.14879739
Al       7.93867577       7.93867577       9.69457427
Al       0.86154125       0.86154125       9.69457427
Al       7.93867577       7.93867577       2.49372630
Al       3.53856726       5.26164975       3.60042399
Al       5.26164975       3.53856726       3.60042399
Al       5.26164975       3.53856726       8.58787658
Al       3.53856726       5.26164975       8.58787658
Al       0.86154125       0.86154125       2.49372630
Al       6.00350805       6.00350805       9.19363512
Al       2.79670897       2.79670897       9.19363512
Al       6.00350805       6.00350805       2.99466545
Al       1.60339954       7.19681747       3.09948483
Al       7.19681747       1.60339954       3.09948483
Al       7.19681747       1.60339954       9.08881573
Al       1.60339954       7.19681747       9.08881573
Al       2.79670897       2.79670897       2.99466545
Fe       0.00000000       0.00000000       7.49702368
Fe       4.40010851       4.40010851       1.40287339
Fe       4.40010851       4.40010851      10.78542717
Fe       0.00000000       0.00000000       4.69127689
Fe       4.40010851       0.00000000       0.00000000
Fe       4.40010851       0.00000000       6.09415028
Fe       0.00000000       4.40010851       6.09415028
Fe       0.00000000       4.40010851       0.00000000
B        5.48429524       3.31592177       0.00000000
B        1.08418674       1.08418674       6.09415028
B        7.71603028       7.71603028       6.09415028
B        3.31592177       5.48429524       0.00000000
68
Lattice="8.800217013442099 0.0 0.0 0.0 8.800217013442099 0.0 0.0 0.0 12.18830056361731" Properties=species:S:1:pos:R:3 mscale=4 System=nd8fe40al16b4 Subs=e-g-h "(BH)max[kJ/m3]"=247.901 Mtot=25.05 "M[T]"=1.24 "Ha[T]"=40.32258064516129 "K1[MJ/m3]"=25.0 "DEf[eV/atom]"=-0.21 Mtot(TM)=19.45 Mtot(IS)=-0.11 Space_group=136 Occupations="[['Nd', 'Nd', 'Fe', 'Fe', 'Al', 'Fe', 'Al', 'Al', 'B'], ['a', 'b', 'c', 'd', 'e', 'f', 'g', 'h', 'i'], ['4g', '4f', '16k', '16k2', '8j', '8j2', '4e', '4c', '4g'], [4, 4, 16, 16, 8, 8, 4, 4, 4]]" pbc="T T T"
Nd       7.54442605       1.25579097       0.00000000
Nd       3.14431754       3.14431754       6.09415028
Nd       5.65589947       5.65589947       6.09415028
Nd       1.25579097       7.54442605       0.00000000
Nd       6.43823877       6.43823877       0.00000000
Nd       6.76208675       2.03813026       6.09415028
Nd       2.03813026       6.76208675       6.09415028
Nd       2.36197825       2.36197825       0.00000000
Fe       4.99236311       1.97828878       1.55157066
Fe       3.80785390       6.82192823       1.55157066
Fe       1.97828878       4.99236311      10.63672990
Fe       6.37839729       8.20796241       7.64572094
Fe       2.42181972       0.59225461       7.64572094
Fe       8.20796241       6.37839729       4.54257962
Fe       0.59225461       2.42181972       4.54257962
Fe       6.82192823       3.80785390      10.63672990
Fe       3.80785390       6.82192823      10.63672990
Fe       4.99236311       1.97828878      10.63672990
Fe       6.82192823       3.80785390       1.55157066
Fe       2.42181972       0.59225461       4.54257962
Fe       6.37839729       8.20796241       4.54257962
Fe       0.59225461       2.42181972       7.64572094
Fe       8.20796241       6.37839729       7.64572094
Fe       1.97828878       4.99236311       1.55157066
Fe       3.16983817       0.32384799       2.14879739
Fe       5.63037885       8.47636903       2.14879739
Fe       0.32384799       3.16983817      10.03950317
Fe       4.72395649       1.23027034       8.24294767
Fe       4.07626052       7.56994667       8.24294767
Fe       1.23027034       4.72395649       3.94535289
Fe       7.56994667       4.07626052       3.94535289
Fe       8.47636903       5.63037885      10.03950317
Fe       5.63037885       8.47636903      10.03950317
Fe       3.16983817       0.32384799      10.03950317
Fe       8.47636903       5.63037885       2.14879739
Fe       4.07626052       7.56994667       3.94535289
Fe       4.72395649       1.23027034       3.94535289
Fe       7.56994667       4.07626052       8.24294767
Fe       1.23027034       4.72395649       8.24294767
Fe       0.32384799       3.16983817       2.14879739
Al       7.93867577       7.93867577       9.69457427
Al       0.86154125       0.86154125       9.69457427
Al       7.93867577       7.93867577       2.49372630
Al       3.53856726       5.26164975       3.60042399
Al       5.26164975       3.53856726       3.60042399
Al       5.26164975       3.53856726       8.58787658
Al       3.53856726       5.26164975       8.58787658
Al       0.86154125       0.86154125       2.49372630
Fe       6.00350805       6.00350805       9.19363512
Fe       2.79670897       2.79670897       9.19363512
Fe       6.00350805       6.00350805       2.99466545
Fe       1.60339954       7.19681747       3.09948483
Fe       7.19681747       1.60339954       3.09948483
Fe       7.19681747       1.60339954       9.08881573
Fe       1.60339954       7.19681747       9.08881573
Fe       2.79670897       2.79670897       2.99466545
Al       0.00000000       0.00000000       7.49702368
Al       4.40010851       4.40010851       1.40287339
Al       4.40010851       4.40010851      10.78542717
Al       0.00000000       0.00000000       4.69127689
Al       4.40010851       0.00000000       0.00000000
Al       4.40010851       0.00000000       6.09415028
Al       0.00000000       4.40010851       6.09415028
Al       0.00000000       4.40010851       0.00000000
B        5.48429524       3.31592177       0.00000000
B        1.08418674       1.08418674       6.09415028
B        7.71603028       7.71603028       6.09415028
B        3.31592177       5.48429524       0.00000000
68
Lattice="8.800217013442099 0.0 0.0 0.0 8.800217013442099 0.0 0.0 0.0 12.18830056361731" Properties=species:S:1:pos:R:3 mscale=4 System=nd8fe44al12b4 Subs=e-g "(BH)max[kJ/m3]"=311.505 Mtot=28.18 "M[T]"=1.39 "Ha[T]"=30.215827338129497 "K1[MJ/m3]"=21.0 "DEf[eV/atom]"=-0.141 Mtot(TM)=22.7 Mtot(IS)=-0.11 Space_group=136 Occupations="[['Nd', 'Nd', 'Fe', 'Fe', 'Al', 'Fe', 'Al', 'Fe', 'B'], ['a', 'b', 'c', 'd', 'e', 'f', 'g', 'h', 'i'], ['4g', '4f', '16k', '16k2', '8j', '8j2', '4e', '4c', '4g'], [4, 4, 16, 16, 8, 8, 4, 4, 4]]" pbc="T T T"
Nd       7.54442605       1.25579097       0.00000000
Nd       3.14431754       3.14431754       6.09415028
Nd       5.65589947       5.65589947       6.09415028
Nd       1.25579097       7.54442605       0.00000000
Nd       6.43823877       6.43823877       0.00000000
Nd       6.76208675       2.03813026       6.09415028
Nd       2.03813026       6.76208675       6.09415028
Nd       2.36197825       2.36197825       0.00000000
Fe       4.99236311       1.97828878       1.55157066
Fe       3.80785390       6.82192823       1.55157066
Fe       1.97828878       4.99236311      10.63672990
Fe       6.37839729       8.20796241       7.64572094
Fe       2.42181972       0.59225461       7.64572094
Fe       8.20796241       6.37839729       4.54257962
Fe       0.59225461       2.42181972       4.54257962
Fe       6.82192823       3.80785390      10.63672990
Fe       3.80785390       6.82192823      10.63672990
Fe       4.99236311       1.97828878      10.63672990
Fe       6.82192823       3.80785390       1.55157066
Fe       2.42181972       0.59225461       4.54257962
Fe       6.37839729       8.20796241       4.54257962
Fe       0.59225461       2.42181972       7.64572094
Fe       8.20796241       6.37839729       7.64572094
Fe       1.97828878       4.99236311       1.55157066
Fe       3.16983817       0.32384799       2.14879739
Fe       5.63037885       8.47636903       2.14879739
Fe       0.32384799       3.16983817      10.03950317
Fe       4.72395649       1.23027034       8.24294767
Fe       4.07626052       7.56994667       8.24294767
Fe       1.23027034       4.72395649       3.94535289
Fe       7.56994667       4.07626052       3.94535289
Fe       8.47636903       5.63037885      10.03950317
Fe       5.63037885       8.47636903      10.03950317
Fe       3.16983817       0.32384799      10.03950317
Fe       8.47636903       5.63037885       2.14879739
Fe       4.07626052       7.56994667       3.94535289
Fe       4.72395649       1.23027034       3.94535289
Fe       7.56994667       4.07626052       8.24294767
Fe       1.23027034       4.72395649       8.24294767
Fe       0.32384799       3.16983817       2.14879739
Al       7.93867577       7.93867577       9.69457427
Al       0.86154125       0.86154125       9.69457427
Al       7.93867577       7.93867577       2.49372630
Al       3.53856726       5.26164975       3.60042399
Al       5.26164975       3.53856726       3.60042399
Al       5.26164975       3.53856726       8.58787658
Al       3.53856726       5.26164975       8.58787658
Al       0.86154125       0.86154125       2.49372630
Fe       6.00350805       6.00350805       9.19363512
Fe       2.79670897       2.79670897       9.19363512
Fe       6.00350805       6.00350805       2.99466545
Fe       1.60339954       7.19681747       3.09948483
Fe       7.19681747       1.60339954       3.09948483
Fe       7.19681747       1.60339954       9.08881573
Fe       1.60339954       7.19681747       9.08881573
Fe       2.79670897       2.79670897       2.99466545
Al       0.00000000       0.00000000       7.49702368
Al       4.40010851       4.40010851       1.40287339
Al       4.40010851       4.40010851      10.78542717
Al       0.00000000       0.00000000       4.69127689
Fe       4.40010851       0.00000000       0.00000000
Fe       4.40010851       0.00000000       6.09415028
Fe       0.00000000       4.40010851       6.09415028
Fe       0.00000000       4.40010851       0.00000000
B        5.48429524       3.31592177       0.00000000
B        1.08418674       1.08418674       6.09415028
B        7.71603028       7.71603028       6.09415028
B        3.31592177       5.48429524       0.00000000
68
Lattice="8.800217013442099 0.0 0.0 0.0 8.800217013442099 0.0 0.0 0.0 12.18830056361731" Properties=species:S:1:pos:R:3 mscale=4 System=nd8fe44al12b4 Subs=e-h "(BH)max[kJ/m3]"=307.039 Mtot=27.87 "M[T]"=1.38 "Ha[T]"=28.985507246376812 "K1[MJ/m3]"=20.0 "DEf[eV/atom]"=-0.219 Mtot(TM)=22.37 Mtot(IS)=-0.14 Space_group=136 Occupations="[['Nd', 'Nd', 'Fe', 'Fe', 'Al', 'Fe', 'Fe', 'Al', 'B'], ['a', 'b', 'c', 'd', 'e', 'f', 'g', 'h', 'i'], ['4g', '4f', '16k', '16k2', '8j', '8j2', '4e', '4c', '4g'], [4, 4, 16, 16, 8, 8, 4, 4, 4]]" pbc="T T T"
Nd       7.54442605       1.25579097       0.00000000
Nd       3.14431754       3.14431754       6.09415028
Nd       5.65589947       5.65589947       6.09415028
Nd       1.25579097       7.54442605       0.00000000
Nd       6.43823877       6.43823877       0.00000000
Nd       6.76208675       2.03813026       6.09415028
Nd       2.03813026       6.76208675       6.09415028
Nd       2.36197825       2.36197825       0.00000000
Fe       4.99236311       1.97828878       1.55157066
Fe       3.80785390       6.82192823       1.55157066
Fe       1.97828878       4.99236311      10.63672990
Fe       6.37839729       8.20796241       7.64572094
Fe       2.42181972       0.59225461       7.64572094
Fe       8.20796241       6.37839729       4.54257962
Fe       0.59225461       2.42181972       4.54257962
Fe       6.82192823       3.80785390      10.63672990
Fe       3.80785390       6.82192823      10.63672990
Fe       4.99236311       1.97828878      10.63672990
Fe       6.82192823       3.80785390       1.55157066
Fe       2.42181972       0.59225461       4.54257962
Fe       6.37839729       8.20796241       4.54257962
Fe       0.59225461       2.42181972       7.64572094
Fe       8.20796241       6.37839729       7.64572094
Fe       1.97828878       4.99236311       1.55157066
Fe       3.16983817       0.32384799       2.14879739
Fe       5.63037885       8.47636903       2.14879739
Fe       0.32384799       3.16983817      10.03950317
Fe       4.72395649       1.23027034       8.24294767
Fe       4.07626052       7.56994667       8.24294767
Fe       1.23027034       4.72395649       3.94535289
Fe       7.56994667       4.07626052       3.94535289
Fe       8.47636903       5.63037885      10.03950317
Fe       5.63037885       8.47636903      10.03950317
Fe       3.16983817       0.32384799      10.03950317
Fe       8.47636903       5.63037885       2.14879739
Fe       4.07626052       7.56994667       3.94535289
Fe       4.72395649       1.23027034       3.94535289
Fe       7.56994667       4.07626052       8.24294767
Fe       1.23027034       4.72395649       8.24294767
Fe       0.32384799       3.16983817       2.14879739
Al       7.93867577       7.93867577       9.69457427
Al       0.86154125       0.86154125       9.69457427
Al       7.93867577       7.93867577       2.49372630
Al       3.53856726       5.26164975       3.60042399
Al       5.26164975       3.53856726       3.60042399
Al       5.26164975       3.53856726       8.58787658
Al       3.53856726       5.26164975       8.58787658
Al       0.86154125       0.86154125       2.49372630
Fe       6.00350805       6.00350805       9.19363512
Fe       2.79670897       2.79670897       9.19363512
Fe       6.00350805       6.00350805       2.99466545
Fe       1.60339954       7.19681747       3.09948483
Fe       7.19681747       1.60339954       3.09948483
Fe       7.19681747       1.60339954       9.08881573
Fe       1.60339954       7.19681747       9.08881573
Fe       2.79670897       2.79670897       2.99466545
Fe       0.00000000       0.00000000       7.49702368
Fe       4.40010851       4.40010851       1.40287339
Fe       4.40010851       4.40010851      10.78542717
Fe       0.00000000       0.00000000       4.69127689
Al       4.40010851       0.00000000       0.00000000
Al       4.40010851       0.00000000       6.09415028
Al       0.00000000       4.40010851       6.09415028
Al       0.00000000       4.40010851       0.00000000
B        5.48429524       3.31592177       0.00000000
B        1.08418674       1.08418674       6.09415028
B        7.71603028       7.71603028       6.09415028
B        3.31592177       5.48429524       0.00000000
68
Lattice="8.800217013442099 0.0 0.0 0.0 8.800217013442099 0.0 0.0 0.0 12.18830056361731" Properties=species:S:1:pos:R:3 mscale=4 System=nd8fe48al8b4 Subs=e "(BH)max[kJ/m3]"=387.346 Mtot=31.28 "M[T]"=1.55 "Ha[T]"=24.516129032258064 "K1[MJ/m3]"=19.0 "DEf[eV/atom]"=-0.15 Mtot(TM)=25.85 Mtot(IS)=-0.14 Space_group=136 Occupations="[['Nd', 'Nd', 'Fe', 'Fe', 'Al', 'Fe', 'Fe', 'Fe', 'B'], ['a', 'b', 'c', 'd', 'e', 'f', 'g', 'h', 'i'], ['4g', '4f', '16k', '16k2', '8j', '8j2', '4e', '4c', '4g'], [4, 4, 16, 16, 8, 8, 4, 4, 4]]" pbc="T T T"
Nd       7.54442605       1.25579097       0.00000000
Nd       3.14431754       3.14431754       6.09415028
Nd       5.65589947       5.65589947       6.09415028
Nd       1.25579097       7.54442605       0.00000000
Nd       6.43823877       6.43823877       0.00000000
Nd       6.76208675       2.03813026       6.09415028
Nd       2.03813026       6.76208675       6.09415028
Nd       2.36197825       2.36197825       0.00000000
Fe       4.99236311       1.97828878       1.55157066
Fe       3.80785390       6.82192823       1.55157066
Fe       1.97828878       4.99236311      10.63672990
Fe       6.37839729       8.20796241       7.64572094
Fe       2.42181972       0.59225461       7.64572094
Fe       8.20796241       6.37839729       4.54257962
Fe       0.59225461       2.42181972       4.54257962
Fe       6.82192823       3.80785390      10.63672990
Fe       3.80785390       6.82192823      10.63672990
Fe       4.99236311       1.97828878      10.63672990
Fe       6.82192823       3.80785390       1.55157066
Fe       2.42181972       0.59225461       4.54257962
Fe       6.37839729       8.20796241       4.54257962
Fe       0.59225461       2.42181972       7.64572094
Fe       8.20796241       6.37839729       7.64572094
Fe       1.97828878       4.99236311       1.55157066
Fe       3.16983817       0.32384799       2.14879739
Fe       5.63037885       8.47636903       2.14879739
Fe       0.32384799       3.16983817      10.03950317
Fe       4.72395649       1.23027034       8.24294767
Fe       4.07626052       7.56994667       8.24294767
Fe       1.23027034       4.72395649       3.94535289
Fe       7.56994667       4.07626052       3.94535289
Fe       8.47636903       5.63037885      10.03950317
Fe       5.63037885       8.47636903      10.03950317
Fe       3.16983817       0.32384799      10.03950317
Fe       8.47636903       5.63037885       2.14879739
Fe       4.07626052       7.56994667       3.94535289
Fe       4.72395649       1.23027034       3.94535289
Fe       7.56994667       4.07626052       8.24294767
Fe       1.23027034       4.72395649       8.24294767
Fe       0.32384799       3.16983817       2.14879739
Al       7.93867577       7.93867577       9.69457427
Al       0.86154125       0.86154125       9.69457427
Al       7.93867577       7.93867577       2.49372630
Al       3.53856726       5.26164975       3.60042399
Al       5.26164975       3.53856726       3.60042399
Al       5.26164975       3.53856726       8.58787658
Al       3.53856726       5.26164975       8.58787658
Al       0.86154125       0.86154125       2.49372630
Fe       6.00350805       6.00350805       9.19363512
Fe       2.79670897       2.79670897       9.19363512
Fe       6.00350805       6.00350805       2.99466545
Fe       1.60339954       7.19681747       3.09948483
Fe       7.19681747       1.60339954       3.09948483
Fe       7.19681747       1.60339954       9.08881573
Fe       1.60339954       7.19681747       9.08881573
Fe       2.79670897       2.79670897       2.99466545
Fe       0.00000000       0.00000000       7.49702368
Fe       4.40010851       4.40010851       1.40287339
Fe       4.40010851       4.40010851      10.78542717
Fe       0.00000000       0.00000000       4.69127689
Fe       4.40010851       0.00000000       0.00000000
Fe       4.40010851       0.00000000       6.09415028
Fe       0.00000000       4.40010851       6.09415028
Fe       0.00000000       4.40010851       0.00000000
B        5.48429524       3.31592177       0.00000000
B        1.08418674       1.08418674       6.09415028
B        7.71603028       7.71603028       6.09415028
B        3.31592177       5.48429524       0.00000000
68
Lattice="8.800217013442099 0.0 0.0 0.0 8.800217013442099 0.0 0.0 0.0 12.18830056361731" Properties=species:S:1:pos:R:3 mscale=4 System=nd8fe40co16b4 Subs=e-f "(BH)max[kJ/m3]"=471.441 Mtot=34.55 "M[T]"=1.71 "Ha[T]"=18.71345029239766 "K1[MJ/m3]"=16.0 "DEf[eV/atom]"=-0.015 Mtot(TM)=29.2 Mtot(IS)=-0.17 Space_group=136 Occupations="[['Nd', 'Nd', 'Fe', 'Fe', 'Co', 'Co', 'Fe', 'Fe', 'B'], ['a', 'b', 'c', 'd', 'e', 'f', 'g', 'h', 'i'], ['4g', '4f', '16k', '16k2', '8j', '8j2', '4e', '4c', '4g'], [4, 4, 16, 16, 8, 8, 4, 4, 4]]" pbc="T T T"
Nd       7.54442605       1.25579097       0.00000000
Nd       3.14431754       3.14431754       6.09415028
Nd       5.65589947       5.65589947       6.09415028
Nd       1.25579097       7.54442605       0.00000000
Nd       6.43823877       6.43823877       0.00000000
Nd       6.76208675       2.03813026       6.09415028
Nd       2.03813026       6.76208675       6.09415028
Nd       2.36197825       2.36197825       0.00000000
Fe       4.99236311       1.97828878       1.55157066
Fe       3.80785390       6.82192823       1.55157066
Fe       1.97828878       4.99236311      10.63672990
Fe       6.37839729       8.20796241       7.64572094
Fe       2.42181972       0.59225461       7.64572094
Fe       8.20796241       6.37839729       4.54257962
Fe       0.59225461       2.42181972       4.54257962
Fe       6.82192823       3.80785390      10.63672990
Fe       3.80785390       6.82192823      10.63672990
Fe       4.99236311       1.97828878      10.63672990
Fe       6.82192823       3.80785390       1.55157066
Fe       2.42181972       0.59225461       4.54257962
Fe       6.37839729       8.20796241       4.54257962
Fe       0.59225461       2.42181972       7.64572094
Fe       8.20796241       6.37839729       7.64572094
Fe       1.97828878       4.99236311       1.55157066
Fe       3.16983817       0.32384799       2.14879739
Fe       5.63037885       8.47636903       2.14879739
Fe       0.32384799       3.16983817      10.03950317
Fe       4.72395649       1.23027034       8.24294767
Fe       4.07626052       7.56994667       8.24294767
Fe       1.23027034       4.72395649       3.94535289
Fe       7.56994667       4.07626052       3.94535289
Fe       8.47636903       5.63037885      10.03950317
Fe       5.63037885       8.47636903      10.03950317
Fe       3.16983817       0.32384799      10.03950317
Fe       8.47636903       5.63037885       2.14879739
Fe       4.07626052       7.56994667       3.94535289
Fe       4.72395649       1.23027034       3.94535289
Fe       7.56994667       4.07626052       8.24294767
Fe       1.23027034       4.72395649       8.24294767
Fe       0.32384799       3.16983817       2.14879739
Co       7.93867577       7.93867577       9.69457427
Co       0.86154125       0.86154125       9.69457427
Co       7.93867577       7.93867577       2.49372630
Co       3.53856726       5.26164975       3.60042399
Co       5.26164975       3.53856726       3.60042399
Co       5.26164975       3.53856726       8.58787658
Co       3.53856726       5.26164975       8.58787658
Co       0.86154125       0.86154125       2.49372630
Co       6.00350805       6.00350805       9.19363512
Co       2.79670897       2.79670897       9.19363512
Co       6.00350805       6.00350805       2.99466545
Co       1.60339954       7.19681747       3.09948483
Co       7.19681747       1.60339954       3.09948483
Co       7.19681747       1.60339954       9.08881573
Co       1.60339954       7.19681747       9.08881573
Co       2.79670897       2.79670897       2.99466545
Fe       0.00000000       0.00000000       7.49702368
Fe       4.40010851       4.40010851       1.40287339
Fe       4.40010851       4.40010851      10.78542717
Fe       0.00000000       0.00000000       4.69127689
Fe       4.40010851       0.00000000       0.00000000
Fe       4.40010851       0.00000000       6.09415028
Fe       0.00000000       4.40010851       6.09415028
Fe       0.00000000       4.40010851       0.00000000
B        5.48429524       3.31592177       0.00000000
B        1.08418674       1.08418674       6.09415028
B        7.71603028       7.71603028       6.09415028
B        3.31592177       5.48429524       0.00000000
68
Lattice="8.800217013442099 0.0 0.0 0.0 8.800217013442099 0.0 0.0 0.0 12.18830056361731" Properties=species:S:1:pos:R:3 mscale=4 System=nd8fe40co16b4 Subs=e-g-h "(BH)max[kJ/m3]"=482.534 Mtot=35.0 "M[T]"=1.73 "Ha[T]"=21.965317919075144 "K1[MJ/m3]"=19.0 "DEf[eV/atom]"=-0.032 Mtot(TM)=29.59 Mtot(IS)=-0.15 Space_group=136 Occupations="[['Nd', 'Nd', 'Fe', 'Fe', 'Co', 'Fe', 'Co', 'Co', 'B'], ['a', 'b', 'c', 'd', 'e', 'f', 'g', 'h', 'i'], ['4g', '4f', '16k', '16k2', '8j', '8j2', '4e', '4c', '4g'], [4, 4, 16, 16, 8, 8, 4, 4, 4]]" pbc="T T T"
Nd       7.54442605       1.25579097       0.00000000
Nd       3.14431754       3.14431754       6.09415028
Nd       5.65589947       5.65589947       6.09415028
Nd       1.25579097       7.54442605       0.00000000
Nd       6.43823877       6.43823877       0.00000000
Nd       6.76208675       2.03813026       6.09415028
Nd       2.03813026       6.76208675       6.09415028
Nd       2.36197825       2.36197825       0.00000000
Fe       4.99236311       1.97828878       1.55157066
Fe       3.80785390       6.82192823       1.55157066
Fe       1.97828878       4.99236311      10.63672990
Fe       6.37839729       8.20796241       7.64572094
Fe       2.42181972       0.59225461       7.64572094
Fe       8.20796241       6.37839729       4.54257962
Fe       0.59225461       2.42181972       4.54257962
Fe       6.82192823       3.80785390      10.63672990
Fe       3.80785390       6.82192823      10.63672990
Fe       4.99236311       1.97828878      10.63672990
Fe       6.82192823       3.80785390       1.55157066
Fe       2.42181972       0.59225461       4.54257962
Fe       6.37839729       8.20796241       4.54257962
Fe       0.59225461       2.42181972       7.64572094
Fe       8.20796241       6.37839729       7.64572094
Fe       1.97828878       4.99236311       1.55157066
Fe       3.16983817       0.32384799       2.14879739
Fe       5.63037885       8.47636903       2.14879739
Fe       0.32384799       3.16983817      10.03950317
Fe       4.72395649       1.23027034       8.24294767
Fe       4.07626052       7.56994667       8.24294767
Fe       1.23027034       4.72395649       3.94535289
Fe       7.56994667       4.07626052       3.94535289
Fe       8.47636903       5.63037885      10.03950317
Fe       5.63037885       8.47636903      10.03950317
Fe       3.16983817       0.32384799      10.03950317
Fe       8.47636903       5.63037885       2.14879739
Fe       4.07626052       7.56994667       3.94535289
Fe       4.72395649       1.23027034       3.94535289
Fe       7.56994667       4.07626052       8.24294767
Fe       1.23027034       4.72395649       8.24294767
Fe       0.32384799       3.16983817       2.14879739
Co       7.93867577       7.93867577       9.69457427
Co       0.86154125       0.86154125       9.69457427
Co       7.93867577       7.93867577       2.49372630
Co       3.53856726       5.26164975       3.60042399
Co       5.26164975       3.53856726       3.60042399
Co       5.26164975       3.53856726       8.58787658
Co       3.53856726       5.26164975       8.58787658
Co       0.86154125       0.86154125       2.49372630
Fe       6.00350805       6.00350805       9.19363512
Fe       2.79670897       2.79670897       9.19363512
Fe       6.00350805       6.00350805       2.99466545
Fe       1.60339954       7.19681747       3.09948483
Fe       7.19681747       1.60339954       3.09948483
Fe       7.19681747       1.60339954       9.08881573
Fe       1.60339954       7.19681747       9.08881573
Fe       2.79670897       2.79670897       2.99466545
Co       0.00000000       0.00000000       7.49702368
Co       4.40010851       4.40010851       1.40287339
Co       4.40010851       4.40010851      10.78542717
Co       0.00000000       0.00000000       4.69127689
Co       4.40010851       0.00000000       0.00000000
Co       4.40010851       0.00000000       6.09415028
Co       0.00000000       4.40010851       6.09415028
Co       0.00000000       4.40010851       0.00000000
B        5.48429524       3.31592177       0.00000000
B        1.08418674       1.08418674       6.09415028
B        7.71603028       7.71603028       6.09415028
B        3.31592177       5.48429524       0.00000000
68
Lattice="8.800217013442099 0.0 0.0 0.0 8.800217013442099 0.0 0.0 0.0 12.18830056361731" Properties=species:S:1:pos:R:3 mscale=4 System=nd8fe44co12b4 Subs=e-g "(BH)max[kJ/m3]"=493.755 Mtot=35.42 "M[T]"=1.75 "Ha[T]"=18.285714285714285 "K1[MJ/m3]"=16.0 "DEf[eV/atom]"=-0.025 Mtot(TM)=30.07 Mtot(IS)=-0.15 Space_group=136 Occupations="[['Nd', 'Nd', 'Fe', 'Fe', 'Co', 'Fe', 'Co', 'Fe', 'B'], ['a', 'b', 'c', 'd', 'e', 'f', 'g', 'h', 'i'], ['4g', '4f', '16k', '16k2', '8j', '8j2', '4e', '4c', '4g'], [4, 4, 16, 16, 8, 8, 4, 4, 4]]" pbc="T T T"
Nd       7.54442605       1.25579097       0.00000000
Nd       3.14431754       3.14431754       6.09415028
Nd       5.65589947       5.65589947       6.09415028
Nd       1.25579097       7.54442605       0.00000000
Nd       6.43823877       6.43823877       0.00000000
Nd       6.76208675       2.03813026       6.09415028
Nd       2.03813026       6.76208675       6.09415028
Nd       2.36197825       2.36197825       0.00000000
Fe       4.99236311       1.97828878       1.55157066
Fe       3.80785390       6.82192823       1.55157066
Fe       1.97828878       4.99236311      10.63672990
Fe       6.37839729       8.20796241       7.64572094
Fe       2.42181972       0.59225461       7.64572094
Fe       8.20796241       6.37839729       4.54257962
Fe       0.59225461       2.42181972       4.54257962
Fe       6.82192823       3.80785390      10.63672990
Fe       3.80785390       6.82192823      10.63672990
Fe       4.99236311       1.97828878      10.63672990
Fe       6.82192823       3.80785390       1.55157066
Fe       2.42181972       0.59225461       4.54257962
Fe       6.37839729       8.20796241       4.54257962
Fe       0.59225461       2.42181972       7.64572094
Fe       8.20796241       6.37839729       7.64572094
Fe       1.97828878       4.99236311       1.55157066
Fe       3.16983817       0.32384799       2.14879739
Fe       5.63037885       8.47636903       2.14879739
Fe       0.32384799       3.16983817      10.03950317
Fe       4.72395649       1.23027034       8.24294767
Fe       4.07626052       7.56994667       8.24294767
Fe       1.23027034       4.72395649       3.94535289
Fe       7.56994667       4.07626052       3.94535289
Fe       8.47636903       5.63037885      10.03950317
Fe       5.63037885       8.47636903      10.03950317
Fe       3.16983817       0.32384799      10.03950317
Fe       8.47636903       5.63037885       2.14879739
Fe       4.07626052       7.56994667       3.94535289
Fe       4.72395649       1.23027034       3.94535289
Fe       7.56994667       4.07626052       8.24294767
Fe       1.23027034       4.72395649       8.24294767
Fe       0.32384799       3.16983817       2.14879739
Co       7.93867577       7.93867577       9.69457427
Co       0.86154125       0.86154125       9.69457427
Co       7.93867577       7.93867577       2.49372630
Co       3.53856726       5.26164975       3.60042399
Co       5.26164975       3.53856726       3.60042399
Co       5.26164975       3.53856726       8.58787658
Co       3.53856726       5.26164975       8.58787658
Co       0.86154125       0.86154125       2.49372630
Fe       6.00350805       6.00350805       9.19363512
Fe       2.79670897       2.79670897       9.19363512
Fe       6.00350805       6.00350805       2.99466545
Fe       1.60339954       7.19681747       3.09948483
Fe       7.19681747       1.60339954       3.09948483
Fe       7.19681747       1.60339954       9.08881573
Fe       1.60339954       7.19681747       9.08881573
Fe       2.79670897       2.79670897       2.99466545
Co       0.00000000       0.00000000       7.49702368
Co       4.40010851       4.40010851       1.40287339
Co       4.40010851       4.40010851      10.78542717
Co       0.00000000       0.00000000       4.69127689
Fe       4.40010851       0.00000000       0.00000000
Fe       4.40010851       0.00000000       6.09415028
Fe       0.00000000       4.40010851       6.09415028
Fe       0.00000000       4.40010851       0.00000000
B        5.48429524       3.31592177       0.00000000
B        1.08418674       1.08418674       6.09415028
B        7.71603028       7.71603028       6.09415028
B        3.31592177       5.48429524       0.00000000
68
Lattice="8.800217013442099 0.0 0.0 0.0 8.800217013442099 0.0 0.0 0.0 12.18830056361731" Properties=species:S:1:pos:R:3 mscale=4 System=nd8fe44co12b4 Subs=e-h "(BH)max[kJ/m3]"=499.414 Mtot=35.69 "M[T]"=1.76 "Ha[T]"=22.727272727272727 "K1[MJ/m3]"=20.0 "DEf[eV/atom]"=-0.011 Mtot(TM)=30.3 Mtot(IS)=-0.17 Space_group=136 Occupations="[['Nd', 'Nd', 'Fe', 'Fe', 'Co', 'Fe', 'Fe', 'Co', 'B'], ['a', 'b', 'c', 'd', 'e', 'f', 'g', 'h', 'i'], ['4g', '4f', '16k', '16k2', '8j', '8j2', '4e', '4c', '4g'], [4, 4, 16, 16, 8, 8, 4, 4, 4]]" pbc="T T T"
Nd       7.54442605       1.25579097       0.00000000
Nd       3.14431754       3.14431754       6.09415028
Nd       5.65589947       5.65589947       6.09415028
Nd       1.25579097       7.54442605       0.00000000
Nd       6.43823877       6.43823877       0.00000000
Nd       6.76208675       2.03813026       6.09415028
Nd       2.03813026       6.76208675       6.09415028
Nd       2.36197825       2.36197825       0.00000000
Fe       4.99236311       1.97828878       1.55157066
Fe       3.80785390       6.82192823       1.55157066
Fe       1.97828878       4.99236311      10.63672990
Fe       6.37839729       8.20796241       7.64572094
Fe       2.42181972       0.59225461       7.64572094
Fe       8.20796241       6.37839729       4.54257962
Fe       0.59225461       2.42181972       4.54257962
Fe       6.82192823       3.80785390      10.63672990
Fe       3.80785390       6.82192823      10.63672990
Fe       4.99236311       1.97828878      10.63672990
Fe       6.82192823       3.80785390       1.55157066
Fe       2.42181972       0.59225461       4.54257962
Fe       6.37839729       8.20796241       4.54257962
Fe       0.59225461       2.42181972       7.64572094
Fe       8.20796241       6.37839729       7.64572094
Fe       1.97828878       4.99236311       1.55157066
Fe       3.16983817       0.32384799       2.14879739
Fe       5.63037885       8.47636903       2.14879739
Fe       0.32384799       3.16983817      10.03950317
Fe       4.72395649       1.23027034       8.24294767
Fe       4.07626052       7.56994667       8.24294767
Fe       1.23027034       4.72395649       3.94535289
Fe       7.56994667       4.07626052       3.94535289
Fe       8.47636903       5.63037885      10.03950317
Fe       5.63037885       8.47636903      10.03950317
Fe       3.16983817       0.32384799      10.03950317
Fe       8.47636903       5.63037885       2.14879739
Fe       4.07626052       7.56994667       3.94535289
Fe       4.72395649       1.23027034       3.94535289
Fe       7.56994667       4.07626052       8.24294767
Fe       1.23027034       4.72395649       8.24294767
Fe       0.32384799       3.16983817       2.14879739
Co       7.93867577       7.93867577       9.69457427
Co       0.86154125       0.86154125       9.69457427
Co       7.93867577       7.93867577       2.49372630
Co       3.53856726       5.26164975       3.60042399
Co       5.26164975       3.53856726       3.60042399
Co       5.26164975       3.53856726       8.58787658
Co       3.53856726       5.26164975       8.58787658
Co       0.86154125       0.86154125       2.49372630
Fe       6.00350805       6.00350805       9.19363512
Fe       2.79670897       2.79670897       9.19363512
Fe       6.00350805       6.00350805       2.99466545
Fe       1.60339954       7.19681747       3.09948483
Fe       7.19681747       1.60339954       3.09948483
Fe       7.19681747       1.60339954       9.08881573
Fe       1.60339954       7.19681747       9.08881573
Fe       2.79670897       2.79670897       2.99466545
Fe       0.00000000       0.00000000       7.49702368
Fe       4.40010851       4.40010851       1.40287339
Fe       4.40010851       4.40010851      10.78542717
Fe       0.00000000       0.00000000       4.69127689
Co       4.40010851       0.00000000       0.00000000
Co       4.40010851       0.00000000       6.09415028
Co       0.00000000       4.40010851       6.09415028
Co       0.00000000       4.40010851       0.00000000
B        5.48429524       3.31592177       0.00000000
B        1.08418674       1.08418674       6.09415028
B        7.71603028       7.71603028       6.09415028
B        3.31592177       5.48429524       0.00000000
68
Lattice="8.800217013442099 0.0 0.0 0.0 8.800217013442099 0.0 0.0 0.0 12.18830056361731" Properties=species:S:1:pos:R:3 mscale=4 System=nd8fe48co8b4 Subs=e "(BH)max[kJ/m3]"=522.373 Mtot=36.51 "M[T]"=1.8 "Ha[T]"=17.77777777777778 "K1[MJ/m3]"=16.0 "DEf[eV/atom]"=-0.026 Mtot(TM)=31.18 Mtot(IS)=-0.17 Space_group=136 Occupations="[['Nd', 'Nd', 'Fe', 'Fe', 'Co', 'Fe', 'Fe', 'Fe', 'B'], ['a', 'b', 'c', 'd', 'e', 'f', 'g', 'h', 'i'], ['4g', '4f', '16k', '16k2', '8j', '8j2', '4e', '4c', '4g'], [4, 4, 16, 16, 8, 8, 4, 4, 4]]" pbc="T T T"
Nd       7.54442605       1.25579097       0.00000000
Nd       3.14431754       3.14431754       6.09415028
Nd       5.65589947       5.65589947       6.09415028
Nd       1.25579097       7.54442605       0.00000000
Nd       6.43823877       6.43823877       0.00000000
Nd       6.76208675       2.03813026       6.09415028
Nd       2.03813026       6.76208675       6.09415028
Nd       2.36197825       2.36197825       0.00000000
Fe       4.99236311       1.97828878       1.55157066
Fe       3.80785390       6.82192823       1.55157066
Fe       1.97828878       4.99236311      10.63672990
Fe       6.37839729       8.20796241       7.64572094
Fe       2.42181972       0.59225461       7.64572094
Fe       8.20796241       6.37839729       4.54257962
Fe       0.59225461       2.42181972       4.54257962
Fe       6.82192823       3.80785390      10.63672990
Fe       3.80785390       6.82192823      10.63672990
Fe       4.99236311       1.97828878      10.63672990
Fe       6.82192823       3.80785390       1.55157066
Fe       2.42181972       0.59225461       4.54257962
Fe       6.37839729       8.20796241       4.54257962
Fe       0.59225461       2.42181972       7.64572094
Fe       8.20796241       6.37839729       7.64572094
Fe       1.97828878       4.99236311       1.55157066
Fe       3.16983817       0.32384799       2.14879739
Fe       5.63037885       8.47636903       2.14879739
Fe       0.32384799       3.16983817      10.03950317
Fe       4.72395649       1.23027034       8.24294767
Fe       4.07626052       7.56994667       8.24294767
Fe       1.23027034       4.72395649       3.94535289
Fe       7.56994667       4.07626052       3.94535289
Fe       8.47636903       5.63037885      10.03950317
Fe       5.63037885       8.47636903      10.03950317
Fe       3.16983817       0.32384799      10.03950317
Fe       8.47636903       5.63037885       2.14879739
Fe       4.07626052       7.56994667       3.94535289
Fe       4.72395649       1.23027034       3.94535289
Fe       7.56994667       4.07626052       8.24294767
Fe       1.23027034       4.72395649       8.24294767
Fe       0.32384799       3.16983817       2.14879739
Co       7.93867577       7.93867577       9.69457427
Co       0.86154125       0.86154125       9.69457427
Co       7.93867577       7.93867577       2.49372630
Co       3.53856726       5.26164975       3.60042399
Co       5.26164975       3.53856726       3.60042399
Co       5.26164975       3.53856726       8.58787658
Co       3.53856726       5.26164975       8.58787658
Co       0.86154125       0.86154125       2.49372630
Fe       6.00350805       6.00350805       9.19363512
Fe       2.79670897       2.79670897       9.19363512
Fe       6.00350805       6.00350805       2.99466545
Fe       1.60339954       7.19681747       3.09948483
Fe       7.19681747       1.60339954       3.09948483
Fe       7.19681747       1.60339954       9.08881573
Fe       1.60339954       7.19681747       9.08881573
Fe       2.79670897       2.79670897       2.99466545
Fe       0.00000000       0.00000000       7.49702368
Fe       4.40010851       4.40010851       1.40287339
Fe       4.40010851       4.40010851      10.78542717
Fe       0.00000000       0.00000000       4.69127689
Fe       4.40010851       0.00000000       0.00000000
Fe       4.40010851       0.00000000       6.09415028
Fe       0.00000000       4.40010851       6.09415028
Fe       0.00000000       4.40010851       0.00000000
B        5.48429524       3.31592177       0.00000000
B        1.08418674       1.08418674       6.09415028
B        7.71603028       7.71603028       6.09415028
B        3.31592177       5.48429524       0.00000000
68
Lattice="8.800217013442099 0.0 0.0 0.0 8.800217013442099 0.0 0.0 0.0 12.18830056361731" Properties=species:S:1:pos:R:3 mscale=4 System=nd8fe40cr16b4 Subs=e-f "(BH)max[kJ/m3]"=260.042 Mtot=25.61 "M[T]"=1.27 "Ha[T]"=33.07086614173228 "K1[MJ/m3]"=21.0 "DEf[eV/atom]"=0.077 Mtot(TM)=19.71 Mtot(IS)=-0.12 Space_group=136 Occupations="[['Nd', 'Nd', 'Fe', 'Fe', 'Cr', 'Cr', 'Fe', 'Fe', 'B'], ['a', 'b', 'c', 'd', 'e', 'f', 'g', 'h', 'i'], ['4g', '4f', '16k', '16k2', '8j', '8j2', '4e', '4c', '4g'], [4, 4, 16, 16, 8, 8, 4, 4, 4]]" pbc="T T T"
Nd       7.54442605       1.25579097       0.00000000
Nd       3.14431754       3.14431754       6.09415028
Nd       5.65589947       5.65589947       6.09415028
Nd       1.25579097       7.54442605       0.00000000
Nd       6.43823877       6.43823877       0.00000000
Nd       6.76208675       2.03813026       6.09415028
Nd       2.03813026       6.76208675       6.09415028
Nd       2.36197825       2.36197825       0.00000000
Fe       4.99236311       1.97828878       1.55157066
Fe       3.80785390       6.82192823       1.55157066
Fe       1.97828878       4.99236311      10.63672990
Fe       6.37839729       8.20796241       7.64572094
Fe       2.42181972       0.59225461       7.64572094
Fe       8.20796241       6.37839729       4.54257962
Fe       0.59225461       2.42181972       4.54257962
Fe       6.82192823       3.80785390      10.63672990
Fe       3.80785390       6.82192823      10.63672990
Fe       4.99236311       1.97828878      10.63672990
Fe       6.82192823       3.80785390       1.55157066
Fe       2.42181972       0.59225461       4.54257962
Fe       6.37839729       8.20796241       4.54257962
Fe       0.59225461       2.42181972       7.64572094
Fe       8.20796241       6.37839729       7.64572094
Fe       1.97828878       4.99236311       1.55157066
Fe       3.16983817       0.32384799       2.14879739
Fe       5.63037885       8.47636903       2.14879739
Fe       0.32384799       3.16983817      10.03950317
Fe       4.72395649       1.23027034       8.24294767
Fe       4.07626052       7.56994667       8.24294767
Fe       1.23027034       4.72395649       3.94535289
Fe       7.56994667       4.07626052       3.94535289
Fe       8.47636903       5.63037885      10.03950317
Fe       5.63037885       8.47636903      10.03950317
Fe       3.16983817       0.32384799      10.03950317
Fe       8.47636903       5.63037885       2.14879739
Fe       4.07626052       7.56994667       3.94535289
Fe       4.72395649       1.23027034       3.94535289
Fe       7.56994667       4.07626052       8.24294767
Fe       1.23027034       4.72395649       8.24294767
Fe       0.32384799       3.16983817       2.14879739
Cr       7.93867577       7.93867577       9.69457427
Cr       0.86154125       0.86154125       9.69457427
Cr       7.93867577       7.93867577       2.49372630
Cr       3.53856726       5.26164975       3.60042399
Cr       5.26164975       3.53856726       3.60042399
Cr       5.26164975       3.53856726       8.58787658
Cr       3.53856726       5.26164975       8.58787658
Cr       0.86154125       0.86154125       2.49372630
Cr       6.00350805       6.00350805       9.19363512
Cr       2.79670897       2.79670897       9.19363512
Cr       6.00350805       6.00350805       2.99466545
Cr       1.60339954       7.19681747       3.09948483
Cr       7.19681747       1.60339954       3.09948483
Cr       7.19681747       1.60339954       9.08881573
Cr       1.60339954       7.19681747       9.08881573
Cr       2.79670897       2.79670897       2.99466545
Fe       0.00000000       0.00000000       7.49702368
Fe       4.40010851       4.40010851       1.40287339
Fe       4.40010851       4.40010851      10.78542717
Fe       0.00000000       0.00000000       4.69127689
Fe       4.40010851       0.00000000       0.00000000
Fe       4.40010851       0.00000000       6.09415028
Fe       0.00000000       4.40010851       6.09415028
Fe       0.00000000       4.40010851       0.00000000
B        5.48429524       3.31592177       0.00000000
B        1.08418674       1.08418674       6.09415028
B        7.71603028       7.71603028       6.09415028
B        3.31592177       5.48429524       0.00000000
68
Lattice="8.800217013442099 0.0 0.0 0.0 8.800217013442099 0.0 0.0 0.0 12.18830056361731" Properties=species:S:1:pos:R:3 mscale=4 System=nd8fe40cr16b4 Subs=e-g-h "(BH)max[kJ/m3]"=188.054 Mtot=21.9 "M[T]"=1.08 "Ha[T]"=31.48148148148148 "K1[MJ/m3]"=17.0 "DEf[eV/atom]"=0.049 Mtot(TM)=15.95 Mtot(IS)=-0.08 Space_group=136 Occupations="[['Nd', 'Nd', 'Fe', 'Fe', 'Cr', 'Fe', 'Cr', 'Cr', 'B'], ['a', 'b', 'c', 'd', 'e', 'f', 'g', 'h', 'i'], ['4g', '4f', '16k', '16k2', '8j', '8j2', '4e', '4c', '4g'], [4, 4, 16, 16, 8, 8, 4, 4, 4]]" pbc="T T T"
Nd       7.54442605       1.25579097       0.00000000
Nd       3.14431754       3.14431754       6.09415028
Nd       5.65589947       5.65589947       6.09415028
Nd       1.25579097       7.54442605       0.00000000
Nd       6.43823877       6.43823877       0.00000000
Nd       6.76208675       2.03813026       6.09415028
Nd       2.03813026       6.76208675       6.09415028
Nd       2.36197825       2.36197825       0.00000000
Fe       4.99236311       1.97828878       1.55157066
Fe       3.80785390       6.82192823       1.55157066
Fe       1.97828878       4.99236311      10.63672990
Fe       6.37839729       8.20796241       7.64572094
Fe       2.42181972       0.59225461       7.64572094
Fe       8.20796241       6.37839729       4.54257962
Fe       0.59225461       2.42181972       4.54257962
Fe       6.82192823       3.80785390      10.63672990
Fe       3.80785390       6.82192823      10.63672990
Fe       4.99236311       1.97828878      10.63672990
Fe       6.82192823       3.80785390       1.55157066
Fe       2.42181972       0.59225461       4.54257962
Fe       6.37839729       8.20796241       4.54257962
Fe       0.59225461       2.42181972       7.64572094
Fe       8.20796241       6.37839729       7.64572094
Fe       1.97828878       4.99236311       1.55157066
Fe       3.16983817       0.32384799       2.14879739
Fe       5.63037885       8.47636903       2.14879739
Fe       0.32384799       3.16983817      10.03950317
Fe       4.72395649       1.23027034       8.24294767
Fe       4.07626052       7.56994667       8.24294767
Fe       1.23027034       4.72395649       3.94535289
Fe       7.56994667       4.07626052       3.94535289
Fe       8.47636903       5.63037885      10.03950317
Fe       5.63037885       8.47636903      10.03950317
Fe       3.16983817       0.32384799      10.03950317
Fe       8.47636903       5.63037885       2.14879739
Fe       4.07626052       7.56994667       3.94535289
Fe       4.72395649       1.23027034       3.94535289
Fe       7.56994667       4.07626052       8.24294767
Fe       1.23027034       4.72395649       8.24294767
Fe       0.32384799       3.16983817       2.14879739
Cr       7.93867577       7.93867577       9.69457427
Cr       0.86154125       0.86154125       9.69457427
Cr       7.93867577       7.93867577       2.49372630
Cr       3.53856726       5.26164975       3.60042399
Cr       5.26164975       3.53856726       3.60042399
Cr       5.26164975       3.53856726       8.58787658
Cr       3.53856726       5.26164975       8.58787658
Cr       0.86154125       0.86154125       2.49372630
Fe       6.00350805       6.00350805       9.19363512
Fe       2.79670897       2.79670897       9.19363512
Fe       6.00350805       6.00350805       2.99466545
Fe       1.60339954       7.19681747       3.09948483
Fe       7.19681747       1.60339954       3.09948483
Fe       7.19681747       1.60339954       9.08881573
Fe       1.60339954       7.19681747       9.08881573
Fe       2.79670897       2.79670897       2.99466545
Cr       0.00000000       0.00000000       7.49702368
Cr       4.40010851       4.40010851       1.40287339
Cr       4.40010851       4.40010851      10.78542717
Cr       0.00000000       0.00000000       4.69127689
Cr       4.40010851       0.00000000       0.00000000
Cr       4.40010851       0.00000000       6.09415028
Cr       0.00000000       4.40010851       6.09415028
Cr       0.00000000       4.40010851       0.00000000
B        5.48429524       3.31592177       0.00000000
B        1.08418674       1.08418674       6.09415028
B        7.71603028       7.71603028       6.09415028
B        3.31592177       5.48429524       0.00000000
68
Lattice="8.800217013442099 0.0 0.0 0.0 8.800217013442099 0.0 0.0 0.0 12.18830056361731" Properties=species:S:1:pos:R:3 mscale=4 System=nd8fe44cr12b4 Subs=e-h "(BH)max[kJ/m3]"=220.702 Mtot=23.64 "M[T]"=1.17 "Ha[T]"=29.059829059829063 "K1[MJ/m3]"=17.0 "DEf[eV/atom]"=0.02 Mtot(TM)=17.74 Mtot(IS)=-0.14 Space_group=136 Occupations="[['Nd', 'Nd', 'Fe', 'Fe', 'Cr', 'Fe', 'Fe', 'Cr', 'B'], ['a', 'b', 'c', 'd', 'e', 'f', 'g', 'h', 'i'], ['4g', '4f', '16k', '16k2', '8j', '8j2', '4e', '4c', '4g'], [4, 4, 16, 16, 8, 8, 4, 4, 4]]" pbc="T T T"
Nd       7.54442605       1.25579097       0.00000000
Nd       3.14431754       3.14431754       6.09415028
Nd       5.65589947       5.65589947       6.09415028
Nd       1.25579097       7.54442605       0.00000000
Nd       6.43823877       6.43823877       0.00000000
Nd       6.76208675       2.03813026       6.09415028
Nd       2.03813026       6.76208675       6.09415028
Nd       2.36197825       2.36197825       0.00000000
Fe       4.99236311       1.97828878       1.55157066
Fe       3.80785390       6.82192823       1.55157066
Fe       1.97828878       4.99236311      10.63672990
Fe       6.37839729       8.20796241       7.64572094
Fe       2.42181972       0.59225461       7.64572094
Fe       8.20796241       6.37839729       4.54257962
Fe       0.59225461       2.42181972       4.54257962
Fe       6.82192823       3.80785390      10.63672990
Fe       3.80785390       6.82192823      10.63672990
Fe       4.99236311       1.97828878      10.63672990
Fe       6.82192823       3.80785390       1.55157066
Fe       2.42181972       0.59225461       4.54257962
Fe       6.37839729       8.20796241       4.54257962
Fe       0.59225461       2.42181972       7.64572094
Fe       8.20796241       6.37839729       7.64572094
Fe       1.97828878       4.99236311       1.55157066
Fe       3.16983817       0.32384799       2.14879739
Fe       5.63037885       8.47636903       2.14879739
Fe       0.32384799       3.16983817      10.03950317
Fe       4.72395649       1.23027034       8.24294767
Fe       4.07626052       7.56994667       8.24294767
Fe       1.23027034       4.72395649       3.94535289
Fe       7.56994667       4.07626052       3.94535289
Fe       8.47636903       5.63037885      10.03950317
Fe       5.63037885       8.47636903      10.03950317
Fe       3.16983817       0.32384799      10.03950317
Fe       8.47636903       5.63037885       2.14879739
Fe       4.07626052       7.56994667       3.94535289
Fe       4.72395649       1.23027034       3.94535289
Fe       7.56994667       4.07626052       8.24294767
Fe       1.23027034       4.72395649       8.24294767
Fe       0.32384799       3.16983817       2.14879739
Cr       7.93867577       7.93867577       9.69457427
Cr       0.86154125       0.86154125       9.69457427
Cr       7.93867577       7.93867577       2.49372630
Cr       3.53856726       5.26164975       3.60042399
Cr       5.26164975       3.53856726       3.60042399
Cr       5.26164975       3.53856726       8.58787658
Cr       3.53856726       5.26164975       8.58787658
Cr       0.86154125       0.86154125       2.49372630
Fe       6.00350805       6.00350805       9.19363512
Fe       2.79670897       2.79670897       9.19363512
Fe       6.00350805       6.00350805       2.99466545
Fe       1.60339954       7.19681747       3.09948483
Fe       7.19681747       1.60339954       3.09948483
Fe       7.19681747       1.60339954       9.08881573
Fe       1.60339954       7.19681747       9.08881573
Fe       2.79670897       2.79670897       2.99466545
Fe       0.00000000       0.00000000       7.49702368
Fe       4.40010851       4.40010851       1.40287339
Fe       4.40010851       4.40010851      10.78542717
Fe       0.00000000       0.00000000       4.69127689
Cr       4.40010851       0.00000000       0.00000000
Cr       4.40010851       0.00000000       6.09415028
Cr       0.00000000       4.40010851       6.09415028
Cr       0.00000000       4.40010851       0.00000000
B        5.48429524       3.31592177       0.00000000
B        1.08418674       1.08418674       6.09415028
B        7.71603028       7.71603028       6.09415028
B        3.31592177       5.48429524       0.00000000
68
Lattice="8.800217013442099 0.0 0.0 0.0 8.800217013442099 0.0 0.0 0.0 12.18830056361731" Properties=species:S:1:pos:R:3 mscale=4 System=nd8fe48cr8b4 Subs=e "(BH)max[kJ/m3]"=325.096 Mtot=28.74 "M[T]"=1.42 "Ha[T]"=19.71830985915493 "K1[MJ/m3]"=14.0 "DEf[eV/atom]"=0.005 Mtot(TM)=23.03 Mtot(IS)=-0.14 Space_group=136 Occupations="[['Nd', 'Nd', 'Fe', 'Fe', 'Cr', 'Fe', 'Fe', 'Fe', 'B'], ['a', 'b', 'c', 'd', 'e', 'f', 'g', 'h', 'i'], ['4g', '4f', '16k', '16k2', '8j', '8j2', '4e', '4c', '4g'], [4, 4, 16, 16, 8, 8, 4, 4, 4]]" pbc="T T T"
Nd       7.54442605       1.25579097       0.00000000
Nd       3.14431754       3.14431754       6.09415028
Nd       5.65589947       5.65589947       6.09415028
Nd       1.25579097       7.54442605       0.00000000
Nd       6.43823877       6.43823877       0.00000000
Nd       6.76208675       2.03813026       6.09415028
Nd       2.03813026       6.76208675       6.09415028
Nd       2.36197825       2.36197825       0.00000000
Fe       4.99236311       1.97828878       1.55157066
Fe       3.80785390       6.82192823       1.55157066
Fe       1.97828878       4.99236311      10.63672990
Fe       6.37839729       8.20796241       7.64572094
Fe       2.42181972       0.59225461       7.64572094
Fe       8.20796241       6.37839729       4.54257962
Fe       0.59225461       2.42181972       4.54257962
Fe       6.82192823       3.80785390      10.63672990
Fe       3.80785390       6.82192823      10.63672990
Fe       4.99236311       1.97828878      10.63672990
Fe       6.82192823       3.80785390       1.55157066
Fe       2.42181972       0.59225461       4.54257962
Fe       6.37839729       8.20796241       4.54257962
Fe       0.59225461       2.42181972       7.64572094
Fe       8.20796241       6.37839729       7.64572094
Fe       1.97828878       4.99236311       1.55157066
Fe       3.16983817       0.32384799       2.14879739
Fe       5.63037885       8.47636903       2.14879739
Fe       0.32384799       3.16983817      10.03950317
Fe       4.72395649       1.23027034       8.24294767
Fe       4.07626052       7.56994667       8.24294767
Fe       1.23027034       4.72395649       3.94535289
Fe       7.56994667       4.07626052       3.94535289
Fe       8.47636903       5.63037885      10.03950317
Fe       5.63037885       8.47636903      10.03950317
Fe       3.16983817       0.32384799      10.03950317
Fe       8.47636903       5.63037885       2.14879739
Fe       4.07626052       7.56994667       3.94535289
Fe       4.72395649       1.23027034       3.94535289
Fe       7.56994667       4.07626052       8.24294767
Fe       1.23027034       4.72395649       8.24294767
Fe       0.32384799       3.16983817       2.14879739
Cr       7.93867577       7.93867577       9.69457427
Cr       0.86154125       0.86154125       9.69457427
Cr       7.93867577       7.93867577       2.49372630
Cr       3.53856726       5.26164975       3.60042399
Cr       5.26164975       3.53856726       3.60042399
Cr       5.26164975       3.53856726       8.58787658
Cr       3.53856726       5.26164975       8.58787658
Cr       0.86154125       0.86154125       2.49372630
Fe       6.00350805       6.00350805       9.19363512
Fe       2.79670897       2.79670897       9.19363512
Fe       6.00350805       6.00350805       2.99466545
Fe       1.60339954       7.19681747       3.09948483
Fe       7.19681747       1.60339954       3.09948483
Fe       7.19681747       1.60339954       9.08881573
Fe       1.60339954       7.19681747       9.08881573
Fe       2.79670897       2.79670897       2.99466545
Fe       0.00000000       0.00000000       7.49702368
Fe       4.40010851       4.40010851       1.40287339
Fe       4.40010851       4.40010851      10.78542717
Fe       0.00000000       0.00000000       4.69127689
Fe       4.40010851       0.00000000       0.00000000
Fe       4.40010851       0.00000000       6.09415028
Fe       0.00000000       4.40010851       6.09415028
Fe       0.00000000       4.40010851       0.00000000
B        5.48429524       3.31592177       0.00000000
B        1.08418674       1.08418674       6.09415028
B        7.71603028       7.71603028       6.09415028
B        3.31592177       5.48429524       0.00000000
68
Lattice="8.800217013442099 0.0 0.0 0.0 8.800217013442099 0.0 0.0 0.0 12.18830056361731" Properties=species:S:1:pos:R:3 mscale=4 System=nd8fe40cu16b4 Subs=e-f "(BH)max[kJ/m3]"=302.605 Mtot=27.84 "M[T]"=1.37 "Ha[T]"=11.678832116788321 "K1[MJ/m3]"=8.0 "DEf[eV/atom]"=0.01 Mtot(TM)=22.35 Mtot(IS)=-0.15 Space_group=136 Occupations="[['Nd', 'Nd', 'Fe', 'Fe', 'Cu', 'Cu', 'Fe', 'Fe', 'B'], ['a', 'b', 'c', 'd', 'e', 'f', 'g', 'h', 'i'], ['4g', '4f', '16k', '16k2', '8j', '8j2', '4e', '4c', '4g'], [4, 4, 16, 16, 8, 8, 4, 4, 4]]" pbc="T T T"
Nd       7.54442605       1.25579097       0.00000000
Nd       3.14431754       3.14431754       6.09415028
Nd       5.65589947       5.65589947       6.09415028
Nd       1.25579097       7.54442605       0.00000000
Nd       6.43823877       6.43823877       0.00000000
Nd       6.76208675       2.03813026       6.09415028
Nd       2.03813026       6.76208675       6.09415028
Nd       2.36197825       2.36197825       0.00000000
Fe       4.99236311       1.97828878       1.55157066
Fe       3.80785390       6.82192823       1.55157066
Fe       1.97828878       4.99236311      10.63672990
Fe       6.37839729       8.20796241       7.64572094
Fe       2.42181972       0.59225461       7.64572094
Fe       8.20796241       6.37839729       4.54257962
Fe       0.59225461       2.42181972       4.54257962
Fe       6.82192823       3.80785390      10.63672990
Fe       3.80785390       6.82192823      10.63672990
Fe       4.99236311       1.97828878      10.63672990
Fe       6.82192823       3.80785390       1.55157066
Fe       2.42181972       0.59225461       4.54257962
Fe       6.37839729       8.20796241       4.54257962
Fe       0.59225461       2.42181972       7.64572094
Fe       8.20796241       6.37839729       7.64572094
Fe       1.97828878       4.99236311       1.55157066
Fe       3.16983817       0.32384799       2.14879739
Fe       5.63037885       8.47636903       2.14879739
Fe       0.32384799       3.16983817      10.03950317
Fe       4.72395649       1.23027034       8.24294767
Fe       4.07626052       7.56994667       8.24294767
Fe       1.23027034       4.72395649       3.94535289
Fe       7.56994667       4.07626052       3.94535289
Fe       8.47636903       5.63037885      10.03950317
Fe       5.63037885       8.47636903      10.03950317
Fe       3.16983817       0.32384799      10.03950317
Fe       8.47636903       5.63037885       2.14879739
Fe       4.07626052       7.56994667       3.94535289
Fe       4.72395649       1.23027034       3.94535289
Fe       7.56994667       4.07626052       8.24294767
Fe       1.23027034       4.72395649       8.24294767
Fe       0.32384799       3.16983817       2.14879739
Cu       7.93867577       7.93867577       9.69457427
Cu       0.86154125       0.86154125       9.69457427
Cu       7.93867577       7.93867577       2.49372630
Cu       3.53856726       5.26164975       3.60042399
Cu       5.26164975       3.53856726       3.60042399
Cu       5.26164975       3.53856726       8.58787658
Cu       3.53856726       5.26164975       8.58787658
Cu       0.86154125       0.86154125       2.49372630
Cu       6.00350805       6.00350805       9.19363512
Cu       2.79670897       2.79670897       9.19363512
Cu       6.00350805       6.00350805       2.99466545
Cu       1.60339954       7.19681747       3.09948483
Cu       7.19681747       1.60339954       3.09948483
Cu       7.19681747       1.60339954       9.08881573
Cu       1.60339954       7.19681747       9.08881573
Cu       2.79670897       2.79670897       2.99466545
Fe       0.00000000       0.00000000       7.49702368
Fe       4.40010851       4.40010851       1.40287339
Fe       4.40010851       4.40010851      10.78542717
Fe       0.00000000       0.00000000       4.69127689
Fe       4.40010851       0.00000000       0.00000000
Fe       4.40010851       0.00000000       6.09415028
Fe       0.00000000       4.40010851       6.09415028
Fe       0.00000000       4.40010851       0.00000000
B        5.48429524       3.31592177       0.00000000
B        1.08418674       1.08418674       6.09415028
B        7.71603028       7.71603028       6.09415028
B        3.31592177       5.48429524       0.00000000
68
Lattice="8.800217013442099 0.0 0.0 0.0 8.800217013442099 0.0 0.0 0.0 12.18830056361731" Properties=species:S:1:pos:R:3 mscale=4 System=nd8fe40cu16b4 Subs=e-g-h "(BH)max[kJ/m3]"=320.534 Mtot=28.57 "M[T]"=1.41 "Ha[T]"=36.87943262411348 "K1[MJ/m3]"=26.0 "DEf[eV/atom]"=0.063 Mtot(TM)=23.05 Mtot(IS)=-0.15 Space_group=136 Occupations="[['Nd', 'Nd', 'Fe', 'Fe', 'Cu', 'Fe', 'Cu', 'Cu', 'B'], ['a', 'b', 'c', 'd', 'e', 'f', 'g', 'h', 'i'], ['4g', '4f', '16k', '16k2', '8j', '8j2', '4e', '4c', '4g'], [4, 4, 16, 16, 8, 8, 4, 4, 4]]" pbc="T T T"
Nd       7.54442605       1.25579097       0.00000000
Nd       3.14431754       3.14431754       6.09415028
Nd       5.65589947       5.65589947       6.09415028
Nd       1.25579097       7.54442605       0.00000000
Nd       6.43823877       6.43823877       0.00000000
Nd       6.76208675       2.03813026       6.09415028
Nd       2.03813026       6.76208675       6.09415028
Nd       2.36197825       2.36197825       0.00000000
Fe       4.99236311       1.97828878       1.55157066
Fe       3.80785390       6.82192823       1.55157066
Fe       1.97828878       4.99236311      10.63672990
Fe       6.37839729       8.20796241       7.64572094
Fe       2.42181972       0.59225461       7.64572094
Fe       8.20796241       6.37839729       4.54257962
Fe       0.59225461       2.42181972       4.54257962
Fe       6.82192823       3.80785390      10.63672990
Fe       3.80785390       6.82192823      10.63672990
Fe       4.99236311       1.97828878      10.63672990
Fe       6.82192823       3.80785390       1.55157066
Fe       2.42181972       0.59225461       4.54257962
Fe       6.37839729       8.20796241       4.54257962
Fe       0.59225461       2.42181972       7.64572094
Fe       8.20796241       6.37839729       7.64572094
Fe       1.97828878       4.99236311       1.55157066
Fe       3.16983817       0.32384799       2.14879739
Fe       5.63037885       8.47636903       2.14879739
Fe       0.32384799       3.16983817      10.03950317
Fe       4.72395649       1.23027034       8.24294767
Fe       4.07626052       7.56994667       8.24294767
Fe       1.23027034       4.72395649       3.94535289
Fe       7.56994667       4.07626052       3.94535289
Fe       8.47636903       5.63037885      10.03950317
Fe       5.63037885       8.47636903      10.03950317
Fe       3.16983817       0.32384799      10.03950317
Fe       8.47636903       5.63037885       2.14879739
Fe       4.07626052       7.56994667       3.94535289
Fe       4.72395649       1.23027034       3.94535289
Fe       7.56994667       4.07626052       8.24294767
Fe       1.23027034       4.72395649       8.24294767
Fe       0.32384799       3.16983817       2.14879739
Cu       7.93867577       7.93867577       9.69457427
Cu       0.86154125       0.86154125       9.69457427
Cu       7.93867577       7.93867577       2.49372630
Cu       3.53856726       5.26164975       3.60042399
Cu       5.26164975       3.53856726       3.60042399
Cu       5.26164975       3.53856726       8.58787658
Cu       3.53856726       5.26164975       8.58787658
Cu       0.86154125       0.86154125       2.49372630
Fe       6.00350805       6.00350805       9.19363512
Fe       2.79670897       2.79670897       9.19363512
Fe       6.00350805       6.00350805       2.99466545
Fe       1.60339954       7.19681747       3.09948483
Fe       7.19681747       1.60339954       3.09948483
Fe       7.19681747       1.60339954       9.08881573
Fe       1.60339954       7.19681747       9.08881573
Fe       2.79670897       2.79670897       2.99466545
Cu       0.00000000       0.00000000       7.49702368
Cu       4.40010851       4.40010851       1.40287339
Cu       4.40010851       4.40010851      10.78542717
Cu       0.00000000       0.00000000       4.69127689
Cu       4.40010851       0.00000000       0.00000000
Cu       4.40010851       0.00000000       6.09415028
Cu       0.00000000       4.40010851       6.09415028
Cu       0.00000000       4.40010851       0.00000000
B        5.48429524       3.31592177       0.00000000
B        1.08418674       1.08418674       6.09415028
B        7.71603028       7.71603028       6.09415028
B        3.31592177       5.48429524       0.00000000
68
Lattice="8.800217013442099 0.0 0.0 0.0 8.800217013442099 0.0 0.0 0.0 12.18830056361731" Properties=species:S:1:pos:R:3 mscale=4 System=nd8fe44cu12b4 Subs=e-g "(BH)max[kJ/m3]"=377.414 Mtot=30.97 "M[T]"=1.53 "Ha[T]"=22.22222222222222 "K1[MJ/m3]"=17.0 "DEf[eV/atom]"=0.05 Mtot(TM)=25.54 Mtot(IS)=-0.15 Space_group=136 Occupations="[['Nd', 'Nd', 'Fe', 'Fe', 'Cu', 'Fe', 'Cu', 'Fe', 'B'], ['a', 'b', 'c', 'd', 'e', 'f', 'g', 'h', 'i'], ['4g', '4f', '16k', '16k2', '8j', '8j2', '4e', '4c', '4g'], [4, 4, 16, 16, 8, 8, 4, 4, 4]]" pbc="T T T"
Nd       7.54442605       1.25579097       0.00000000
Nd       3.14431754       3.14431754       6.09415028
Nd       5.65589947       5.65589947       6.09415028
Nd       1.25579097       7.54442605       0.00000000
Nd       6.43823877       6.43823877       0.00000000
Nd       6.76208675       2.03813026       6.09415028
Nd       2.03813026       6.76208675       6.09415028
Nd       2.36197825       2.36197825       0.00000000
Fe       4.99236311       1.97828878       1.55157066
Fe       3.80785390       6.82192823       1.55157066
Fe       1.97828878       4.99236311      10.63672990
Fe       6.37839729       8.20796241       7.64572094
Fe       2.42181972       0.59225461       7.64572094
Fe       8.20796241       6.37839729       4.54257962
Fe       0.59225461       2.42181972       4.54257962
Fe       6.82192823       3.80785390      10.63672990
Fe       3.80785390       6.82192823      10.63672990
Fe       4.99236311       1.97828878      10.63672990
Fe       6.82192823       3.80785390       1.55157066
Fe       2.42181972       0.59225461       4.54257962
Fe       6.37839729       8.20796241       4.54257962
Fe       0.59225461       2.42181972       7.64572094
Fe       8.20796241       6.37839729       7.64572094
Fe       1.97828878       4.99236311       1.55157066
Fe       3.16983817       0.32384799       2.14879739
Fe       5.63037885       8.47636903       2.14879739
Fe       0.32384799       3.16983817      10.03950317
Fe       4.72395649       1.23027034       8.24294767
Fe       4.07626052       7.56994667       8.24294767
Fe       1.23027034       4.72395649       3.94535289
Fe       7.56994667       4.07626052       3.94535289
Fe       8.47636903       5.63037885      10.03950317
Fe       5.63037885       8.47636903      10.03950317
Fe       3.16983817       0.32384799      10.03950317
Fe       8.47636903       5.63037885       2.14879739
Fe       4.07626052       7.56994667       3.94535289
Fe       4.72395649       1.23027034       3.94535289
Fe       7.56994667       4.07626052       8.24294767
Fe       1.23027034       4.72395649       8.24294767
Fe       0.32384799       3.16983817       2.14879739
Cu       7.93867577       7.93867577       9.69457427
Cu       0.86154125       0.86154125       9.69457427
Cu       7.93867577       7.93867577       2.49372630
Cu       3.53856726       5.26164975       3.60042399
Cu       5.26164975       3.53856726       3.60042399
Cu       5.26164975       3.53856726       8.58787658
Cu       3.53856726       5.26164975       8.58787658
Cu       0.86154125       0.86154125       2.49372630
Fe       6.00350805       6.00350805       9.19363512
Fe       2.79670897       2.79670897       9.19363512
Fe       6.00350805       6.00350805       2.99466545
Fe       1.60339954       7.19681747       3.09948483
Fe       7.19681747       1.60339954       3.09948483
Fe       7.19681747       1.60339954       9.08881573
Fe       1.60339954       7.19681747       9.08881573
Fe       2.79670897       2.79670897       2.99466545
Cu       0.00000000       0.00000000       7.49702368
Cu       4.40010851       4.40010851       1.40287339
Cu       4.40010851       4.40010851      10.78542717
Cu       0.00000000       0.00000000       4.69127689
Fe       4.40010851       0.00000000       0.00000000
Fe       4.40010851       0.00000000       6.09415028
Fe       0.00000000       4.40010851       6.09415028
Fe       0.00000000       4.40010851       0.00000000
B        5.48429524       3.31592177       0.00000000
B        1.08418674       1.08418674       6.09415028
B        7.71603028       7.71603028       6.09415028
B        3.31592177       5.48429524       0.00000000
68
Lattice="8.800217013442099 0.0 0.0 0.0 8.800217013442099 0.0 0.0 0.0 12.18830056361731" Properties=species:S:1:pos:R:3 mscale=4 System=nd8fe44cu12b4 Subs=e-h "(BH)max[kJ/m3]"=372.497 Mtot=30.78 "M[T]"=1.52 "Ha[T]"=38.1578947368421 "K1[MJ/m3]"=29.0 "DEf[eV/atom]"=0.031 Mtot(TM)=25.26 Mtot(IS)=-0.16 Space_group=136 Occupations="[['Nd', 'Nd', 'Fe', 'Fe', 'Cu', 'Fe', 'Fe', 'Cu', 'B'], ['a', 'b', 'c', 'd', 'e', 'f', 'g', 'h', 'i'], ['4g', '4f', '16k', '16k2', '8j', '8j2', '4e', '4c', '4g'], [4, 4, 16, 16, 8, 8, 4, 4, 4]]" pbc="T T T"
Nd       7.54442605       1.25579097       0.00000000
Nd       3.14431754       3.14431754       6.09415028
Nd       5.65589947       5.65589947       6.09415028
Nd       1.25579097       7.54442605       0.00000000
Nd       6.43823877       6.43823877       0.00000000
Nd       6.76208675       2.03813026       6.09415028
Nd       2.03813026       6.76208675       6.09415028
Nd       2.36197825       2.36197825       0.00000000
Fe       4.99236311       1.97828878       1.55157066
Fe       3.80785390       6.82192823       1.55157066
Fe       1.97828878       4.99236311      10.63672990
Fe       6.37839729       8.20796241       7.64572094
Fe       2.42181972       0.59225461       7.64572094
Fe       8.20796241       6.37839729       4.54257962
Fe       0.59225461       2.42181972       4.54257962
Fe       6.82192823       3.80785390      10.63672990
Fe       3.80785390       6.82192823      10.63672990
Fe       4.99236311       1.97828878      10.63672990
Fe       6.82192823       3.80785390       1.55157066
Fe       2.42181972       0.59225461       4.54257962
Fe       6.37839729       8.20796241       4.54257962
Fe       0.59225461       2.42181972       7.64572094
Fe       8.20796241       6.37839729       7.64572094
Fe       1.97828878       4.99236311       1.55157066
Fe       3.16983817       0.32384799       2.14879739
Fe       5.63037885       8.47636903       2.14879739
Fe       0.32384799       3.16983817      10.03950317
Fe       4.72395649       1.23027034       8.24294767
Fe       4.07626052       7.56994667       8.24294767
Fe       1.23027034       4.72395649       3.94535289
Fe       7.56994667       4.07626052       3.94535289
Fe       8.47636903       5.63037885      10.03950317
Fe       5.63037885       8.47636903      10.03950317
Fe       3.16983817       0.32384799      10.03950317
Fe       8.47636903       5.63037885       2.14879739
Fe       4.07626052       7.56994667       3.94535289
Fe       4.72395649       1.23027034       3.94535289
Fe       7.56994667       4.07626052       8.24294767
Fe       1.23027034       4.72395649       8.24294767
Fe       0.32384799       3.16983817       2.14879739
Cu       7.93867577       7.93867577       9.69457427
Cu       0.86154125       0.86154125       9.69457427
Cu       7.93867577       7.93867577       2.49372630
Cu       3.53856726       5.26164975       3.60042399
Cu       5.26164975       3.53856726       3.60042399
Cu       5.26164975       3.53856726       8.58787658
Cu       3.53856726       5.26164975       8.58787658
Cu       0.86154125       0.86154125       2.49372630
Fe       6.00350805       6.00350805       9.19363512
Fe       2.79670897       2.79670897       9.19363512
Fe       6.00350805       6.00350805       2.99466545
Fe       1.60339954       7.19681747       3.09948483
Fe       7.19681747       1.60339954       3.09948483
Fe       7.19681747       1.60339954       9.08881573
Fe       1.60339954       7.19681747       9.08881573
Fe       2.79670897       2.79670897       2.99466545
Fe       0.00000000       0.00000000       7.49702368
Fe       4.40010851       4.40010851       1.40287339
Fe       4.40010851       4.40010851      10.78542717
Fe       0.00000000       0.00000000       4.69127689
Cu       4.40010851       0.00000000       0.00000000
Cu       4.40010851       0.00000000       6.09415028
Cu       0.00000000       4.40010851       6.09415028
Cu       0.00000000       4.40010851       0.00000000
B        5.48429524       3.31592177       0.00000000
B        1.08418674       1.08418674       6.09415028
B        7.71603028       7.71603028       6.09415028
B        3.31592177       5.48429524       0.00000000
68
Lattice="8.800217013442099 0.0 0.0 0.0 8.800217013442099 0.0 0.0 0.0 12.18830056361731" Properties=species:S:1:pos:R:3 mscale=4 System=nd8fe48cu8b4 Subs=e "(BH)max[kJ/m3]"=433.634 Mtot=33.17 "M[T]"=1.64 "Ha[T]"=23.170731707317074 "K1[MJ/m3]"=19.0 "DEf[eV/atom]"=0.017 Mtot(TM)=27.73 Mtot(IS)=-0.16 Space_group=136 Occupations="[['Nd', 'Nd', 'Fe', 'Fe', 'Cu', 'Fe', 'Fe', 'Fe', 'B'], ['a', 'b', 'c', 'd', 'e', 'f', 'g', 'h', 'i'], ['4g', '4f', '16k', '16k2', '8j', '8j2', '4e', '4c', '4g'], [4, 4, 16, 16, 8, 8, 4, 4, 4]]" pbc="T T T"
Nd       7.54442605       1.25579097       0.00000000
Nd       3.14431754       3.14431754       6.09415028
Nd       5.65589947       5.65589947       6.09415028
Nd       1.25579097       7.54442605       0.00000000
Nd       6.43823877       6.43823877       0.00000000
Nd       6.76208675       2.03813026       6.09415028
Nd       2.03813026       6.76208675       6.09415028
Nd       2.36197825       2.36197825       0.00000000
Fe       4.99236311       1.97828878       1.55157066
Fe       3.80785390       6.82192823       1.55157066
Fe       1.97828878       4.99236311      10.63672990
Fe       6.37839729       8.20796241       7.64572094
Fe       2.42181972       0.59225461       7.64572094
Fe       8.20796241       6.37839729       4.54257962
Fe       0.59225461       2.42181972       4.54257962
Fe       6.82192823       3.80785390      10.63672990
Fe       3.80785390       6.82192823      10.63672990
Fe       4.99236311       1.97828878      10.63672990
Fe       6.82192823       3.80785390       1.55157066
Fe       2.42181972       0.59225461       4.54257962
Fe       6.37839729       8.20796241       4.54257962
Fe       0.59225461       2.42181972       7.64572094
Fe       8.20796241       6.37839729       7.64572094
Fe       1.97828878       4.99236311       1.55157066
Fe       3.16983817       0.32384799       2.14879739
Fe       5.63037885       8.47636903       2.14879739
Fe       0.32384799       3.16983817      10.03950317
Fe       4.72395649       1.23027034       8.24294767
Fe       4.07626052       7.56994667       8.24294767
Fe       1.23027034       4.72395649       3.94535289
Fe       7.56994667       4.07626052       3.94535289
Fe       8.47636903       5.63037885      10.03950317
Fe       5.63037885       8.47636903      10.03950317
Fe       3.16983817       0.32384799      10.03950317
Fe       8.47636903       5.63037885       2.14879739
Fe       4.07626052       7.56994667       3.94535289
Fe       4.72395649       1.23027034       3.94535289
Fe       7.56994667       4.07626052       8.24294767
Fe       1.23027034       4.72395649       8.24294767
Fe       0.32384799       3.16983817       2.14879739
Cu       7.93867577       7.93867577       9.69457427
Cu       0.86154125       0.86154125       9.69457427
Cu       7.93867577       7.93867577       2.49372630
Cu       3.53856726       5.26164975       3.60042399
Cu       5.26164975       3.53856726       3.60042399
Cu       5.26164975       3.53856726       8.58787658
Cu       3.53856726       5.26164975       8.58787658
Cu       0.86154125       0.86154125       2.49372630
Fe       6.00350805       6.00350805       9.19363512
Fe       2.79670897       2.79670897       9.19363512
Fe       6.00350805       6.00350805       2.99466545
Fe       1.60339954       7.19681747       3.09948483
Fe       7.19681747       1.60339954       3.09948483
Fe       7.19681747       1.60339954       9.08881573
Fe       1.60339954       7.19681747       9.08881573
Fe       2.79670897       2.79670897       2.99466545
Fe       0.00000000       0.00000000       7.49702368
Fe       4.40010851       4.40010851       1.40287339
Fe       4.40010851       4.40010851      10.78542717
Fe       0.00000000       0.00000000       4.69127689
Fe       4.40010851       0.00000000       0.00000000
Fe       4.40010851       0.00000000       6.09415028
Fe       0.00000000       4.40010851       6.09415028
Fe       0.00000000       4.40010851       0.00000000
B        5.48429524       3.31592177       0.00000000
B        1.08418674       1.08418674       6.09415028
B        7.71603028       7.71603028       6.09415028
B        3.31592177       5.48429524       0.00000000
68
Lattice="8.800217013442099 0.0 0.0 0.0 8.800217013442099 0.0 0.0 0.0 12.18830056361731" Properties=species:S:1:pos:R:3 mscale=4 System=nd8fe40al16b4 Subs=f-g-h "(BH)max[kJ/m3]"=171.045 Mtot=20.83 "M[T]"=1.03 "Ha[T]"=38.83495145631068 "K1[MJ/m3]"=20.0 "DEf[eV/atom]"=-0.219 Mtot(TM)=15.27 Mtot(IS)=-0.09 Space_group=136 Occupations="[['Nd', 'Nd', 'Fe', 'Fe', 'Fe', 'Al', 'Al', 'Al', 'B'], ['a', 'b', 'c', 'd', 'e', 'f', 'g', 'h', 'i'], ['4g', '4f', '16k', '16k2', '8j', '8j2', '4e', '4c', '4g'], [4, 4, 16, 16, 8, 8, 4, 4, 4]]" pbc="T T T"
Nd       7.54442605       1.25579097       0.00000000
Nd       3.14431754       3.14431754       6.09415028
Nd       5.65589947       5.65589947       6.09415028
Nd       1.25579097       7.54442605       0.00000000
Nd       6.43823877       6.43823877       0.00000000
Nd       6.76208675       2.03813026       6.09415028
Nd       2.03813026       6.76208675       6.09415028
Nd       2.36197825       2.36197825       0.00000000
Fe       4.99236311       1.97828878       1.55157066
Fe       3.80785390       6.82192823       1.55157066
Fe       1.97828878       4.99236311      10.63672990
Fe       6.37839729       8.20796241       7.64572094
Fe       2.42181972       0.59225461       7.64572094
Fe       8.20796241       6.37839729       4.54257962
Fe       0.59225461       2.42181972       4.54257962
Fe       6.82192823       3.80785390      10.63672990
Fe       3.80785390       6.82192823      10.63672990
Fe       4.99236311       1.97828878      10.63672990
Fe       6.82192823       3.80785390       1.55157066
Fe       2.42181972       0.59225461       4.54257962
Fe       6.37839729       8.20796241       4.54257962
Fe       0.59225461       2.42181972       7.64572094
Fe       8.20796241       6.37839729       7.64572094
Fe       1.97828878       4.99236311       1.55157066
Fe       3.16983817       0.32384799       2.14879739
Fe       5.63037885       8.47636903       2.14879739
Fe       0.32384799       3.16983817      10.03950317
Fe       4.72395649       1.23027034       8.24294767
Fe       4.07626052       7.56994667       8.24294767
Fe       1.23027034       4.72395649       3.94535289
Fe       7.56994667       4.07626052       3.94535289
Fe       8.47636903       5.63037885      10.03950317
Fe       5.63037885       8.47636903      10.03950317
Fe       3.16983817       0.32384799      10.03950317
Fe       8.47636903       5.63037885       2.14879739
Fe       4.07626052       7.56994667       3.94535289
Fe       4.72395649       1.23027034       3.94535289
Fe       7.56994667       4.07626052       8.24294767
Fe       1.23027034       4.72395649       8.24294767
Fe       0.32384799       3.16983817       2.14879739
Fe       7.93867577       7.93867577       9.69457427
Fe       0.86154125       0.86154125       9.69457427
Fe       7.93867577       7.93867577       2.49372630
Fe       3.53856726       5.26164975       3.60042399
Fe       5.26164975       3.53856726       3.60042399
Fe       5.26164975       3.53856726       8.58787658
Fe       3.53856726       5.26164975       8.58787658
Fe       0.86154125       0.86154125       2.49372630
Al       6.00350805       6.00350805       9.19363512
Al       2.79670897       2.79670897       9.19363512
Al       6.00350805       6.00350805       2.99466545
Al       1.60339954       7.19681747       3.09948483
Al       7.19681747       1.60339954       3.09948483
Al       7.19681747       1.60339954       9.08881573
Al       1.60339954       7.19681747       9.08881573
Al       2.79670897       2.79670897       2.99466545
Al       0.00000000       0.00000000       7.49702368
Al       4.40010851       4.40010851       1.40287339
Al       4.40010851       4.40010851      10.78542717
Al       0.00000000       0.00000000       4.69127689
Al       4.40010851       0.00000000       0.00000000
Al       4.40010851       0.00000000       6.09415028
Al       0.00000000       4.40010851       6.09415028
Al       0.00000000       4.40010851       0.00000000
B        5.48429524       3.31592177       0.00000000
B        1.08418674       1.08418674       6.09415028
B        7.71603028       7.71603028       6.09415028
B        3.31592177       5.48429524       0.00000000
68
Lattice="8.800217013442099 0.0 0.0 0.0 8.800217013442099 0.0 0.0 0.0 12.18830056361731" Properties=species:S:1:pos:R:3 mscale=4 System=nd8fe44al12b4 Subs=f-g "(BH)max[kJ/m3]"=247.901 Mtot=25.13 "M[T]"=1.24 "Ha[T]"=30.64516129032258 "K1[MJ/m3]"=19.0 "DEf[eV/atom]"=-0.137 Mtot(TM)=19.63 Mtot(IS)=-0.1 Space_group=136 Occupations="[['Nd', 'Nd', 'Fe', 'Fe', 'Fe', 'Al', 'Al', 'Fe', 'B'], ['a', 'b', 'c', 'd', 'e', 'f', 'g', 'h', 'i'], ['4g', '4f', '16k', '16k2', '8j', '8j2', '4e', '4c', '4g'], [4, 4, 16, 16, 8, 8, 4, 4, 4]]" pbc="T T T"
Nd       7.54442605       1.25579097       0.00000000
Nd       3.14431754       3.14431754       6.09415028
Nd       5.65589947       5.65589947       6.09415028
Nd       1.25579097       7.54442605       0.00000000
Nd       6.43823877       6.43823877       0.00000000
Nd       6.76208675       2.03813026       6.09415028
Nd       2.03813026       6.76208675       6.09415028
Nd       2.36197825       2.36197825       0.00000000
Fe       4.99236311       1.97828878       1.55157066
Fe       3.80785390       6.82192823       1.55157066
Fe       1.97828878       4.99236311      10.63672990
Fe       6.37839729       8.20796241       7.64572094
Fe       2.42181972       0.59225461       7.64572094
Fe       8.20796241       6.37839729       4.54257962
Fe       0.59225461       2.42181972       4.54257962
Fe       6.82192823       3.80785390      10.63672990
Fe       3.80785390       6.82192823      10.63672990
Fe       4.99236311       1.97828878      10.63672990
Fe       6.82192823       3.80785390       1.55157066
Fe       2.42181972       0.59225461       4.54257962
Fe       6.37839729       8.20796241       4.54257962
Fe       0.59225461       2.42181972       7.64572094
Fe       8.20796241       6.37839729       7.64572094
Fe       1.97828878       4.99236311       1.55157066
Fe       3.16983817       0.32384799       2.14879739
Fe       5.63037885       8.47636903       2.14879739
Fe       0.32384799       3.16983817      10.03950317
Fe       4.72395649       1.23027034       8.24294767
Fe       4.07626052       7.56994667       8.24294767
Fe       1.23027034       4.72395649       3.94535289
Fe       7.56994667       4.07626052       3.94535289
Fe       8.47636903       5.63037885      10.03950317
Fe       5.63037885       8.47636903      10.03950317
Fe       3.16983817       0.32384799      10.03950317
Fe       8.47636903       5.63037885       2.14879739
Fe       4.07626052       7.56994667       3.94535289
Fe       4.72395649       1.23027034       3.94535289
Fe       7.56994667       4.07626052       8.24294767
Fe       1.23027034       4.72395649       8.24294767
Fe       0.32384799       3.16983817       2.14879739
Fe       7.93867577       7.93867577       9.69457427
Fe       0.86154125       0.86154125       9.69457427
Fe       7.93867577       7.93867577       2.49372630
Fe       3.53856726       5.26164975       3.60042399
Fe       5.26164975       3.53856726       3.60042399
Fe       5.26164975       3.53856726       8.58787658
Fe       3.53856726       5.26164975       8.58787658
Fe       0.86154125       0.86154125       2.49372630
Al       6.00350805       6.00350805       9.19363512
Al       2.79670897       2.79670897       9.19363512
Al       6.00350805       6.00350805       2.99466545
Al       1.60339954       7.19681747       3.09948483
Al       7.19681747       1.60339954       3.09948483
Al       7.19681747       1.60339954       9.08881573
Al       1.60339954       7.19681747       9.08881573
Al       2.79670897       2.79670897       2.99466545
Al       0.00000000       0.00000000       7.49702368
Al       4.40010851       4.40010851       1.40287339
Al       4.40010851       4.40010851      10.78542717
Al       0.00000000       0.00000000       4.69127689
Fe       4.40010851       0.00000000       0.00000000
Fe       4.40010851       0.00000000       6.09415028
Fe       0.00000000       4.40010851       6.09415028
Fe       0.00000000       4.40010851       0.00000000
B        5.48429524       3.31592177       0.00000000
B        1.08418674       1.08418674       6.09415028
B        7.71603028       7.71603028       6.09415028
B        3.31592177       5.48429524       0.00000000
68
Lattice="8.800217013442099 0.0 0.0 0.0 8.800217013442099 0.0 0.0 0.0 12.18830056361731" Properties=species:S:1:pos:R:3 mscale=4 System=nd8fe44al12b4 Subs=f-h "(BH)max[kJ/m3]"=239.969 Mtot=24.65 "M[T]"=1.22 "Ha[T]"=29.508196721311474 "K1[MJ/m3]"=18.0 "DEf[eV/atom]"=-0.205 Mtot(TM)=19.18 Mtot(IS)=-0.13 Space_group=136 Occupations="[['Nd', 'Nd', 'Fe', 'Fe', 'Fe', 'Al', 'Fe', 'Al', 'B'], ['a', 'b', 'c', 'd', 'e', 'f', 'g', 'h', 'i'], ['4g', '4f', '16k', '16k2', '8j', '8j2', '4e', '4c', '4g'], [4, 4, 16, 16, 8, 8, 4, 4, 4]]" pbc="T T T"
Nd       7.54442605       1.25579097       0.00000000
Nd       3.14431754       3.14431754       6.09415028
Nd       5.65589947       5.65589947       6.09415028
Nd       1.25579097       7.54442605       0.00000000
Nd       6.43823877       6.43823877       0.00000000
Nd       6.76208675       2.03813026       6.09415028
Nd       2.03813026       6.76208675       6.09415028
Nd       2.36197825       2.36197825       0.00000000
Fe       4.99236311       1.97828878       1.55157066
Fe       3.80785390       6.82192823       1.55157066
Fe       1.97828878       4.99236311      10.63672990
Fe       6.37839729       8.20796241       7.64572094
Fe       2.42181972       0.59225461       7.64572094
Fe       8.20796241       6.37839729       4.54257962
Fe       0.59225461       2.42181972       4.54257962
Fe       6.82192823       3.80785390      10.63672990
Fe       3.80785390       6.82192823      10.63672990
Fe       4.99236311       1.97828878      10.63672990
Fe       6.82192823       3.80785390       1.55157066
Fe       2.42181972       0.59225461       4.54257962
Fe       6.37839729       8.20796241       4.54257962
Fe       0.59225461       2.42181972       7.64572094
Fe       8.20796241       6.37839729       7.64572094
Fe       1.97828878       4.99236311       1.55157066
Fe       3.16983817       0.32384799       2.14879739
Fe       5.63037885       8.47636903       2.14879739
Fe       0.32384799       3.16983817      10.03950317
Fe       4.72395649       1.23027034       8.24294767
Fe       4.07626052       7.56994667       8.24294767
Fe       1.23027034       4.72395649       3.94535289
Fe       7.56994667       4.07626052       3.94535289
Fe       8.47636903       5.63037885      10.03950317
Fe       5.63037885       8.47636903      10.03950317
Fe       3.16983817       0.32384799      10.03950317
Fe       8.47636903       5.63037885       2.14879739
Fe       4.07626052       7.56994667       3.94535289
Fe       4.72395649       1.23027034       3.94535289
Fe       7.56994667       4.07626052       8.24294767
Fe       1.23027034       4.72395649       8.24294767
Fe       0.32384799       3.16983817       2.14879739
Fe       7.93867577       7.93867577       9.69457427
Fe       0.86154125       0.86154125       9.69457427
Fe       7.93867577       7.93867577       2.49372630
Fe       3.53856726       5.26164975       3.60042399
Fe       5.26164975       3.53856726       3.60042399
Fe       5.26164975       3.53856726       8.58787658
Fe       3.53856726       5.26164975       8.58787658
Fe       0.86154125       0.86154125       2.49372630
Al       6.00350805       6.00350805       9.19363512
Al       2.79670897       2.79670897       9.19363512
Al       6.00350805       6.00350805       2.99466545
Al       1.60339954       7.19681747       3.09948483
Al       7.19681747       1.60339954       3.09948483
Al       7.19681747       1.60339954       9.08881573
Al       1.60339954       7.19681747       9.08881573
Al       2.79670897       2.79670897       2.99466545
Fe       0.00000000       0.00000000       7.49702368
Fe       4.40010851       4.40010851       1.40287339
Fe       4.40010851       4.40010851      10.78542717
Fe       0.00000000       0.00000000       4.69127689
Al       4.40010851       0.00000000       0.00000000
Al       4.40010851       0.00000000       6.09415028
Al       0.00000000       4.40010851       6.09415028
Al       0.00000000       4.40010851       0.00000000
B        5.48429524       3.31592177       0.00000000
B        1.08418674       1.08418674       6.09415028
B        7.71603028       7.71603028       6.09415028
B        3.31592177       5.48429524       0.00000000
68
Lattice="8.800217013442099 0.0 0.0 0.0 8.800217013442099 0.0 0.0 0.0 12.18830056361731" Properties=species:S:1:pos:R:3 mscale=4 System=nd8fe48al8b4 Subs=f "(BH)max[kJ/m3]"=320.534 Mtot=28.49 "M[T]"=1.41 "Ha[T]"=24.113475177304966 "K1[MJ/m3]"=17.0 "DEf[eV/atom]"=-0.128 Mtot(TM)=23.08 Mtot(IS)=-0.14 Space_group=136 Occupations="[['Nd', 'Nd', 'Fe', 'Fe', 'Fe', 'Al', 'Fe', 'Fe', 'B'], ['a', 'b', 'c', 'd', 'e', 'f', 'g', 'h', 'i'], ['4g', '4f', '16k', '16k2', '8j', '8j2', '4e', '4c', '4g'], [4, 4, 16, 16, 8, 8, 4, 4, 4]]" pbc="T T T"
Nd       7.54442605       1.25579097       0.00000000
Nd       3.14431754       3.14431754       6.09415028
Nd       5.65589947       5.65589947       6.09415028
Nd       1.25579097       7.54442605       0.00000000
Nd       6.43823877       6.43823877       0.00000000
Nd       6.76208675       2.03813026       6.09415028
Nd       2.03813026       6.76208675       6.09415028
Nd       2.36197825       2.36197825       0.00000000
Fe       4.99236311       1.97828878       1.55157066
Fe       3.80785390       6.82192823       1.55157066
Fe       1.97828878       4.99236311      10.63672990
Fe       6.37839729       8.20796241       7.64572094
Fe       2.42181972       0.59225461       7.64572094
Fe       8.20796241       6.37839729       4.54257962
Fe       0.59225461       2.42181972       4.54257962
Fe       6.82192823       3.80785390      10.63672990
Fe       3.80785390       6.82192823      10.63672990
Fe       4.99236311       1.97828878      10.63672990
Fe       6.82192823       3.80785390       1.55157066
Fe       2.42181972       0.59225461       4.54257962
Fe       6.37839729       8.20796241       4.54257962
Fe       0.59225461       2.42181972       7.64572094
Fe       8.20796241       6.37839729       7.64572094
Fe       1.97828878       4.99236311       1.55157066
Fe       3.16983817       0.32384799       2.14879739
Fe       5.63037885       8.47636903       2.14879739
Fe       0.32384799       3.16983817      10.03950317
Fe       4.72395649       1.23027034       8.24294767
Fe       4.07626052       7.56994667       8.24294767
Fe       1.23027034       4.72395649       3.94535289
Fe       7.56994667       4.07626052       3.94535289
Fe       8.47636903       5.63037885      10.03950317
Fe       5.63037885       8.47636903      10.03950317
Fe       3.16983817       0.32384799      10.03950317
Fe       8.47636903       5.63037885       2.14879739
Fe       4.07626052       7.56994667       3.94535289
Fe       4.72395649       1.23027034       3.94535289
Fe       7.56994667       4.07626052       8.24294767
Fe       1.23027034       4.72395649       8.24294767
Fe       0.32384799       3.16983817       2.14879739
Fe       7.93867577       7.93867577       9.69457427
Fe       0.86154125       0.86154125       9.69457427
Fe       7.93867577       7.93867577       2.49372630
Fe       3.53856726       5.26164975       3.60042399
Fe       5.26164975       3.53856726       3.60042399
Fe       5.26164975       3.53856726       8.58787658
Fe       3.53856726       5.26164975       8.58787658
Fe       0.86154125       0.86154125       2.49372630
Al       6.00350805       6.00350805       9.19363512
Al       2.79670897       2.79670897       9.19363512
Al       6.00350805       6.00350805       2.99466545
Al       1.60339954       7.19681747       3.09948483
Al       7.19681747       1.60339954       3.09948483
Al       7.19681747       1.60339954       9.08881573
Al       1.60339954       7.19681747       9.08881573
Al       2.79670897       2.79670897       2.99466545
Fe       0.00000000       0.00000000       7.49702368
Fe       4.40010851       4.40010851       1.40287339
Fe       4.40010851       4.40010851      10.78542717
Fe       0.00000000       0.00000000       4.69127689
Fe       4.40010851       0.00000000       0.00000000
Fe       4.40010851       0.00000000       6.09415028
Fe       0.00000000       4.40010851       6.09415028
Fe       0.00000000       4.40010851       0.00000000
B        5.48429524       3.31592177       0.00000000
B        1.08418674       1.08418674       6.09415028
B        7.71603028       7.71603028       6.09415028
B        3.31592177       5.48429524       0.00000000
68
Lattice="8.800217013442099 0.0 0.0 0.0 8.800217013442099 0.0 0.0 0.0 12.18830056361731" Properties=species:S:1:pos:R:3 mscale=4 System=nd8fe40co16b4 Subs=f-g-h "(BH)max[kJ/m3]"=476.971 Mtot=34.75 "M[T]"=1.72 "Ha[T]"=22.093023255813954 "K1[MJ/m3]"=19.0 "DEf[eV/atom]"=-0.011 Mtot(TM)=29.4 Mtot(IS)=-0.15 Space_group=136 Occupations="[['Nd', 'Nd', 'Fe', 'Fe', 'Fe', 'Co', 'Co', 'Co', 'B'], ['a', 'b', 'c', 'd', 'e', 'f', 'g', 'h', 'i'], ['4g', '4f', '16k', '16k2', '8j', '8j2', '4e', '4c', '4g'], [4, 4, 16, 16, 8, 8, 4, 4, 4]]" pbc="T T T"
Nd       7.54442605       1.25579097       0.00000000
Nd       3.14431754       3.14431754       6.09415028
Nd       5.65589947       5.65589947       6.09415028
Nd       1.25579097       7.54442605       0.00000000
Nd       6.43823877       6.43823877       0.00000000
Nd       6.76208675       2.03813026       6.09415028
Nd       2.03813026       6.76208675       6.09415028
Nd       2.36197825       2.36197825       0.00000000
Fe       4.99236311       1.97828878       1.55157066
Fe       3.80785390       6.82192823       1.55157066
Fe       1.97828878       4.99236311      10.63672990
Fe       6.37839729       8.20796241       7.64572094
Fe       2.42181972       0.59225461       7.64572094
Fe       8.20796241       6.37839729       4.54257962
Fe       0.59225461       2.42181972       4.54257962
Fe       6.82192823       3.80785390      10.63672990
Fe       3.80785390       6.82192823      10.63672990
Fe       4.99236311       1.97828878      10.63672990
Fe       6.82192823       3.80785390       1.55157066
Fe       2.42181972       0.59225461       4.54257962
Fe       6.37839729       8.20796241       4.54257962
Fe       0.59225461       2.42181972       7.64572094
Fe       8.20796241       6.37839729       7.64572094
Fe       1.97828878       4.99236311       1.55157066
Fe       3.16983817       0.32384799       2.14879739
Fe       5.63037885       8.47636903       2.14879739
Fe       0.32384799       3.16983817      10.03950317
Fe       4.72395649       1.23027034       8.24294767
Fe       4.07626052       7.56994667       8.24294767
Fe       1.23027034       4.72395649       3.94535289
Fe       7.56994667       4.07626052       3.94535289
Fe       8.47636903       5.63037885      10.03950317
Fe       5.63037885       8.47636903      10.03950317
Fe       3.16983817       0.32384799      10.03950317
Fe       8.47636903       5.63037885       2.14879739
Fe       4.07626052       7.56994667       3.94535289
Fe       4.72395649       1.23027034       3.94535289
Fe       7.56994667       4.07626052       8.24294767
Fe       1.23027034       4.72395649       8.24294767
Fe       0.32384799       3.16983817       2.14879739
Fe       7.93867577       7.93867577       9.69457427
Fe       0.86154125       0.86154125       9.69457427
Fe       7.93867577       7.93867577       2.49372630
Fe       3.53856726       5.26164975       3.60042399
Fe       5.26164975       3.53856726       3.60042399
Fe       5.26164975       3.53856726       8.58787658
Fe       3.53856726       5.26164975       8.58787658
Fe       0.86154125       0.86154125       2.49372630
Co       6.00350805       6.00350805       9.19363512
Co       2.79670897       2.79670897       9.19363512
Co       6.00350805       6.00350805       2.99466545
Co       1.60339954       7.19681747       3.09948483
Co       7.19681747       1.60339954       3.09948483
Co       7.19681747       1.60339954       9.08881573
Co       1.60339954       7.19681747       9.08881573
Co       2.79670897       2.79670897       2.99466545
Co       0.00000000       0.00000000       7.49702368
Co       4.40010851       4.40010851       1.40287339
Co       4.40010851       4.40010851      10.78542717
Co       0.00000000       0.00000000       4.69127689
Co       4.40010851       0.00000000       0.00000000
Co       4.40010851       0.00000000       6.09415028
Co       0.00000000       4.40010851       6.09415028
Co       0.00000000       4.40010851       0.00000000
B        5.48429524       3.31592177       0.00000000
B        1.08418674       1.08418674       6.09415028
B        7.71603028       7.71603028       6.09415028
B        3.31592177       5.48429524       0.00000000
68
Lattice="8.800217013442099 0.0 0.0 0.0 8.800217013442099 0.0 0.0 0.0 12.18830056361731" Properties=species:S:1:pos:R:3 mscale=4 System=nd8fe48co8b4 Subs=f "(BH)max[kJ/m3]"=516.585 Mtot=36.21 "M[T]"=1.79 "Ha[T]"=18.994413407821227 "K1[MJ/m3]"=17.0 "DEf[eV/atom]"=-0.009 Mtot(TM)=30.92 Mtot(IS)=-0.17 Space_group=136 Occupations="[['Nd', 'Nd', 'Fe', 'Fe', 'Fe', 'Co', 'Fe', 'Fe', 'B'], ['a', 'b', 'c', 'd', 'e', 'f', 'g', 'h', 'i'], ['4g', '4f', '16k', '16k2', '8j', '8j2', '4e', '4c', '4g'], [4, 4, 16, 16, 8, 8, 4, 4, 4]]" pbc="T T T"
Nd       7.54442605       1.25579097       0.00000000
Nd       3.14431754       3.14431754       6.09415028
Nd       5.65589947       5.65589947       6.09415028
Nd       1.25579097       7.54442605       0.00000000
Nd       6.43823877       6.43823877       0.00000000
Nd       6.76208675       2.03813026       6.09415028
Nd       2.03813026       6.76208675       6.09415028
Nd       2.36197825       2.36197825       0.00000000
Fe       4.99236311       1.97828878       1.55157066
Fe       3.80785390       6.82192823       1.55157066
Fe       1.97828878       4.99236311      10.63672990
Fe       6.37839729       8.20796241       7.64572094
Fe       2.42181972       0.59225461       7.64572094
Fe       8.20796241       6.37839729       4.54257962
Fe       0.59225461       2.42181972       4.54257962
Fe       6.82192823       3.80785390      10.63672990
Fe       3.80785390       6.82192823      10.63672990
Fe       4.99236311       1.97828878      10.63672990
Fe       6.82192823       3.80785390       1.55157066
Fe       2.42181972       0.59225461       4.54257962
Fe       6.37839729       8.20796241       4.54257962
Fe       0.59225461       2.42181972       7.64572094
Fe       8.20796241       6.37839729       7.64572094
Fe       1.97828878       4.99236311       1.55157066
Fe       3.16983817       0.32384799       2.14879739
Fe       5.63037885       8.47636903       2.14879739
Fe       0.32384799       3.16983817      10.03950317
Fe       4.72395649       1.23027034       8.24294767
Fe       4.07626052       7.56994667       8.24294767
Fe       1.23027034       4.72395649       3.94535289
Fe       7.56994667       4.07626052       3.94535289
Fe       8.47636903       5.63037885      10.03950317
Fe       5.63037885       8.47636903      10.03950317
Fe       3.16983817       0.32384799      10.03950317
Fe       8.47636903       5.63037885       2.14879739
Fe       4.07626052       7.56994667       3.94535289
Fe       4.72395649       1.23027034       3.94535289
Fe       7.56994667       4.07626052       8.24294767
Fe       1.23027034       4.72395649       8.24294767
Fe       0.32384799       3.16983817       2.14879739
Fe       7.93867577       7.93867577       9.69457427
Fe       0.86154125       0.86154125       9.69457427
Fe       7.93867577       7.93867577       2.49372630
Fe       3.53856726       5.26164975       3.60042399
Fe       5.26164975       3.53856726       3.60042399
Fe       5.26164975       3.53856726       8.58787658
Fe       3.53856726       5.26164975       8.58787658
Fe       0.86154125       0.86154125       2.49372630
Co       6.00350805       6.00350805       9.19363512
Co       2.79670897       2.79670897       9.19363512
Co       6.00350805       6.00350805       2.99466545
Co       1.60339954       7.19681747       3.09948483
Co       7.19681747       1.60339954       3.09948483
Co       7.19681747       1.60339954       9.08881573
Co       1.60339954       7.19681747       9.08881573
Co       2.79670897       2.79670897       2.99466545
Fe       0.00000000       0.00000000       7.49702368
Fe       4.40010851       4.40010851       1.40287339
Fe       4.40010851       4.40010851      10.78542717
Fe       0.00000000       0.00000000       4.69127689
Fe       4.40010851       0.00000000       0.00000000
Fe       4.40010851       0.00000000       6.09415028
Fe       0.00000000       4.40010851       6.09415028
Fe       0.00000000       4.40010851       0.00000000
B        5.48429524       3.31592177       0.00000000
B        1.08418674       1.08418674       6.09415028
B        7.71603028       7.71603028       6.09415028
B        3.31592177       5.48429524       0.00000000
68
Lattice="8.800217013442099 0.0 0.0 0.0 8.800217013442099 0.0 0.0 0.0 12.18830056361731" Properties=species:S:1:pos:R:3 mscale=4 System=nd8fe40cr16b4 Subs=f-g-h "(BH)max[kJ/m3]"=243.919 Mtot=24.82 "M[T]"=1.23 "Ha[T]"=42.27642276422764 "K1[MJ/m3]"=26.0 "DEf[eV/atom]"=0.091 Mtot(TM)=18.98 Mtot(IS)=-0.08 Space_group=136 Occupations="[['Nd', 'Nd', 'Fe', 'Fe', 'Fe', 'Cr', 'Cr', 'Cr', 'B'], ['a', 'b', 'c', 'd', 'e', 'f', 'g', 'h', 'i'], ['4g', '4f', '16k', '16k2', '8j', '8j2', '4e', '4c', '4g'], [4, 4, 16, 16, 8, 8, 4, 4, 4]]" pbc="T T T"
Nd       7.54442605       1.25579097       0.00000000
Nd       3.14431754       3.14431754       6.09415028
Nd       5.65589947       5.65589947       6.09415028
Nd       1.25579097       7.54442605       0.00000000
Nd       6.43823877       6.43823877       0.00000000
Nd       6.76208675       2.03813026       6.09415028
Nd       2.03813026       6.76208675       6.09415028
Nd       2.36197825       2.36197825       0.00000000
Fe       4.99236311       1.97828878       1.55157066
Fe       3.80785390       6.82192823       1.55157066
Fe       1.97828878       4.99236311      10.63672990
Fe       6.37839729       8.20796241       7.64572094
Fe       2.42181972       0.59225461       7.64572094
Fe       8.20796241       6.37839729       4.54257962
Fe       0.59225461       2.42181972       4.54257962
Fe       6.82192823       3.80785390      10.63672990
Fe       3.80785390       6.82192823      10.63672990
Fe       4.99236311       1.97828878      10.63672990
Fe       6.82192823       3.80785390       1.55157066
Fe       2.42181972       0.59225461       4.54257962
Fe       6.37839729       8.20796241       4.54257962
Fe       0.59225461       2.42181972       7.64572094
Fe       8.20796241       6.37839729       7.64572094
Fe       1.97828878       4.99236311       1.55157066
Fe       3.16983817       0.32384799       2.14879739
Fe       5.63037885       8.47636903       2.14879739
Fe       0.32384799       3.16983817      10.03950317
Fe       4.72395649       1.23027034       8.24294767
Fe       4.07626052       7.56994667       8.24294767
Fe       1.23027034       4.72395649       3.94535289
Fe       7.56994667       4.07626052       3.94535289
Fe       8.47636903       5.63037885      10.03950317
Fe       5.63037885       8.47636903      10.03950317
Fe       3.16983817       0.32384799      10.03950317
Fe       8.47636903       5.63037885       2.14879739
Fe       4.07626052       7.56994667       3.94535289
Fe       4.72395649       1.23027034       3.94535289
Fe       7.56994667       4.07626052       8.24294767
Fe       1.23027034       4.72395649       8.24294767
Fe       0.32384799       3.16983817       2.14879739
Fe       7.93867577       7.93867577       9.69457427
Fe       0.86154125       0.86154125       9.69457427
Fe       7.93867577       7.93867577       2.49372630
Fe       3.53856726       5.26164975       3.60042399
Fe       5.26164975       3.53856726       3.60042399
Fe       5.26164975       3.53856726       8.58787658
Fe       3.53856726       5.26164975       8.58787658
Fe       0.86154125       0.86154125       2.49372630
Cr       6.00350805       6.00350805       9.19363512
Cr       2.79670897       2.79670897       9.19363512
Cr       6.00350805       6.00350805       2.99466545
Cr       1.60339954       7.19681747       3.09948483
Cr       7.19681747       1.60339954       3.09948483
Cr       7.19681747       1.60339954       9.08881573
Cr       1.60339954       7.19681747       9.08881573
Cr       2.79670897       2.79670897       2.99466545
Cr       0.00000000       0.00000000       7.49702368
Cr       4.40010851       4.40010851       1.40287339
Cr       4.40010851       4.40010851      10.78542717
Cr       0.00000000       0.00000000       4.69127689
Cr       4.40010851       0.00000000       0.00000000
Cr       4.40010851       0.00000000       6.09415028
Cr       0.00000000       4.40010851       6.09415028
Cr       0.00000000       4.40010851       0.00000000
B        5.48429524       3.31592177       0.00000000
B        1.08418674       1.08418674       6.09415028
B        7.71603028       7.71603028       6.09415028
B        3.31592177       5.48429524       0.00000000
68
Lattice="8.800217013442099 0.0 0.0 0.0 8.800217013442099 0.0 0.0 0.0 12.18830056361731" Properties=species:S:1:pos:R:3 mscale=4 System=nd8fe44cr12b4 Subs=f-g "(BH)max[kJ/m3]"=357.938 Mtot=30.15 "M[T]"=1.49 "Ha[T]"=36.241610738255034 "K1[MJ/m3]"=27.0 "DEf[eV/atom]"=0.091 Mtot(TM)=24.47 Mtot(IS)=-0.08 Space_group=136 Occupations="[['Nd', 'Nd', 'Fe', 'Fe', 'Fe', 'Cr', 'Cr', 'Fe', 'B'], ['a', 'b', 'c', 'd', 'e', 'f', 'g', 'h', 'i'], ['4g', '4f', '16k', '16k2', '8j', '8j2', '4e', '4c', '4g'], [4, 4, 16, 16, 8, 8, 4, 4, 4]]" pbc="T T T"
Nd       7.54442605       1.25579097       0.00000000
Nd       3.14431754       3.14431754       6.09415028
Nd       5.65589947       5.65589947       6.09415028
Nd       1.25579097       7.54442605       0.00000000
Nd       6.43823877       6.43823877       0.00000000
Nd       6.76208675       2.03813026       6.09415028
Nd       2.03813026       6.76208675       6.09415028
Nd       2.36197825       2.36197825       0.00000000
Fe       4.99236311       1.97828878       1.55157066
Fe       3.80785390       6.82192823       1.55157066
Fe       1.97828878       4.99236311      10.63672990
Fe       6.37839729       8.20796241       7.64572094
Fe       2.42181972       0.59225461       7.64572094
Fe       8.20796241       6.37839729       4.54257962
Fe       0.59225461       2.42181972       4.54257962
Fe       6.82192823       3.80785390      10.63672990
Fe       3.80785390       6.82192823      10.63672990
Fe       4.99236311       1.97828878      10.63672990
Fe       6.82192823       3.80785390       1.55157066
Fe       2.42181972       0.59225461       4.54257962
Fe       6.37839729       8.20796241       4.54257962
Fe       0.59225461       2.42181972       7.64572094
Fe       8.20796241       6.37839729       7.64572094
Fe       1.97828878       4.99236311       1.55157066
Fe       3.16983817       0.32384799       2.14879739
Fe       5.63037885       8.47636903       2.14879739
Fe       0.32384799       3.16983817      10.03950317
Fe       4.72395649       1.23027034       8.24294767
Fe       4.07626052       7.56994667       8.24294767
Fe       1.23027034       4.72395649       3.94535289
Fe       7.56994667       4.07626052       3.94535289
Fe       8.47636903       5.63037885      10.03950317
Fe       5.63037885       8.47636903      10.03950317
Fe       3.16983817       0.32384799      10.03950317
Fe       8.47636903       5.63037885       2.14879739
Fe       4.07626052       7.56994667       3.94535289
Fe       4.72395649       1.23027034       3.94535289
Fe       7.56994667       4.07626052       8.24294767
Fe       1.23027034       4.72395649       8.24294767
Fe       0.32384799       3.16983817       2.14879739
Fe       7.93867577       7.93867577       9.69457427
Fe       0.86154125       0.86154125       9.69457427
Fe       7.93867577       7.93867577       2.49372630
Fe       3.53856726       5.26164975       3.60042399
Fe       5.26164975       3.53856726       3.60042399
Fe       5.26164975       3.53856726       8.58787658
Fe       3.53856726       5.26164975       8.58787658
Fe       0.86154125       0.86154125       2.49372630
Cr       6.00350805       6.00350805       9.19363512
Cr       2.79670897       2.79670897       9.19363512
Cr       6.00350805       6.00350805       2.99466545
Cr       1.60339954       7.19681747       3.09948483
Cr       7.19681747       1.60339954       3.09948483
Cr       7.19681747       1.60339954       9.08881573
Cr       1.60339954       7.19681747       9.08881573
Cr       2.79670897       2.79670897       2.99466545
Cr       0.00000000       0.00000000       7.49702368
Cr       4.40010851       4.40010851       1.40287339
Cr       4.40010851       4.40010851      10.78542717
Cr       0.00000000       0.00000000       4.69127689
Fe       4.40010851       0.00000000       0.00000000
Fe       4.40010851       0.00000000       6.09415028
Fe       0.00000000       4.40010851       6.09415028
Fe       0.00000000       4.40010851       0.00000000
B        5.48429524       3.31592177       0.00000000
B        1.08418674       1.08418674       6.09415028
B        7.71603028       7.71603028       6.09415028
B        3.31592177       5.48429524       0.00000000
68
Lattice="8.800217013442099 0.0 0.0 0.0 8.800217013442099 0.0 0.0 0.0 12.18830056361731" Properties=species:S:1:pos:R:3 mscale=4 System=nd8fe44cr12b4 Subs=f-h "(BH)max[kJ/m3]"=151.698 Mtot=19.58 "M[T]"=0.97 "Ha[T]"=37.11340206185567 "K1[MJ/m3]"=18.0 "DEf[eV/atom]"=0.068 Mtot(TM)=13.96 Mtot(IS)=-0.13 Space_group=136 Occupations="[['Nd', 'Nd', 'Fe', 'Fe', 'Fe', 'Cr', 'Fe', 'Cr', 'B'], ['a', 'b', 'c', 'd', 'e', 'f', 'g', 'h', 'i'], ['4g', '4f', '16k', '16k2', '8j', '8j2', '4e', '4c', '4g'], [4, 4, 16, 16, 8, 8, 4, 4, 4]]" pbc="T T T"
Nd       7.54442605       1.25579097       0.00000000
Nd       3.14431754       3.14431754       6.09415028
Nd       5.65589947       5.65589947       6.09415028
Nd       1.25579097       7.54442605       0.00000000
Nd       6.43823877       6.43823877       0.00000000
Nd       6.76208675       2.03813026       6.09415028
Nd       2.03813026       6.76208675       6.09415028
Nd       2.36197825       2.36197825       0.00000000
Fe       4.99236311       1.97828878       1.55157066
Fe       3.80785390       6.82192823       1.55157066
Fe       1.97828878       4.99236311      10.63672990
Fe       6.37839729       8.20796241       7.64572094
Fe       2.42181972       0.59225461       7.64572094
Fe       8.20796241       6.37839729       4.54257962
Fe       0.59225461       2.42181972       4.54257962
Fe       6.82192823       3.80785390      10.63672990
Fe       3.80785390       6.82192823      10.63672990
Fe       4.99236311       1.97828878      10.63672990
Fe       6.82192823       3.80785390       1.55157066
Fe       2.42181972       0.59225461       4.54257962
Fe       6.37839729       8.20796241       4.54257962
Fe       0.59225461       2.42181972       7.64572094
Fe       8.20796241       6.37839729       7.64572094
Fe       1.97828878       4.99236311       1.55157066
Fe       3.16983817       0.32384799       2.14879739
Fe       5.63037885       8.47636903       2.14879739
Fe       0.32384799       3.16983817      10.03950317
Fe       4.72395649       1.23027034       8.24294767
Fe       4.07626052       7.56994667       8.24294767
Fe       1.23027034       4.72395649       3.94535289
Fe       7.56994667       4.07626052       3.94535289
Fe       8.47636903       5.63037885      10.03950317
Fe       5.63037885       8.47636903      10.03950317
Fe       3.16983817       0.32384799      10.03950317
Fe       8.47636903       5.63037885       2.14879739
Fe       4.07626052       7.56994667       3.94535289
Fe       4.72395649       1.23027034       3.94535289
Fe       7.56994667       4.07626052       8.24294767
Fe       1.23027034       4.72395649       8.24294767
Fe       0.32384799       3.16983817       2.14879739
Fe       7.93867577       7.93867577       9.69457427
Fe       0.86154125       0.86154125       9.69457427
Fe       7.93867577       7.93867577       2.49372630
Fe       3.53856726       5.26164975       3.60042399
Fe       5.26164975       3.53856726       3.60042399
Fe       5.26164975       3.53856726       8.58787658
Fe       3.53856726       5.26164975       8.58787658
Fe       0.86154125       0.86154125       2.49372630
Cr       6.00350805       6.00350805       9.19363512
Cr       2.79670897       2.79670897       9.19363512
Cr       6.00350805       6.00350805       2.99466545
Cr       1.60339954       7.19681747       3.09948483
Cr       7.19681747       1.60339954       3.09948483
Cr       7.19681747       1.60339954       9.08881573
Cr       1.60339954       7.19681747       9.08881573
Cr       2.79670897       2.79670897       2.99466545
Fe       0.00000000       0.00000000       7.49702368
Fe       4.40010851       4.40010851       1.40287339
Fe       4.40010851       4.40010851      10.78542717
Fe       0.00000000       0.00000000       4.69127689
Cr       4.40010851       0.00000000       0.00000000
Cr       4.40010851       0.00000000       6.09415028
Cr       0.00000000       4.40010851       6.09415028
Cr       0.00000000       4.40010851       0.00000000
B        5.48429524       3.31592177       0.00000000
B        1.08418674       1.08418674       6.09415028
B        7.71603028       7.71603028       6.09415028
B        3.31592177       5.48429524       0.00000000
68
Lattice="8.800217013442099 0.0 0.0 0.0 8.800217013442099 0.0 0.0 0.0 12.18830056361731" Properties=species:S:1:pos:R:3 mscale=4 System=nd8fe48cr8b4 Subs=f "(BH)max[kJ/m3]"=239.969 Mtot=24.66 "M[T]"=1.22 "Ha[T]"=26.229508196721312 "K1[MJ/m3]"=16.0 "DEf[eV/atom]"=0.052 Mtot(TM)=19.2 Mtot(IS)=-0.13 Space_group=136 Occupations="[['Nd', 'Nd', 'Fe', 'Fe', 'Fe', 'Cr', 'Fe', 'Fe', 'B'], ['a', 'b', 'c', 'd', 'e', 'f', 'g', 'h', 'i'], ['4g', '4f', '16k', '16k2', '8j', '8j2', '4e', '4c', '4g'], [4, 4, 16, 16, 8, 8, 4, 4, 4]]" pbc="T T T"
Nd       7.54442605       1.25579097       0.00000000
Nd       3.14431754       3.14431754       6.09415028
Nd       5.65589947       5.65589947       6.09415028
Nd       1.25579097       7.54442605       0.00000000
Nd       6.43823877       6.43823877       0.00000000
Nd       6.76208675       2.03813026       6.09415028
Nd       2.03813026       6.76208675       6.09415028
Nd       2.36197825       2.36197825       0.00000000
Fe       4.99236311       1.97828878       1.55157066
Fe       3.80785390       6.82192823       1.55157066
Fe       1.97828878       4.99236311      10.63672990
Fe       6.37839729       8.20796241       7.64572094
Fe       2.42181972       0.59225461       7.64572094
Fe       8.20796241       6.37839729       4.54257962
Fe       0.59225461       2.42181972       4.54257962
Fe       6.82192823       3.80785390      10.63672990
Fe       3.80785390       6.82192823      10.63672990
Fe       4.99236311       1.97828878      10.63672990
Fe       6.82192823       3.80785390       1.55157066
Fe       2.42181972       0.59225461       4.54257962
Fe       6.37839729       8.20796241       4.54257962
Fe       0.59225461       2.42181972       7.64572094
Fe       8.20796241       6.37839729       7.64572094
Fe       1.97828878       4.99236311       1.55157066
Fe       3.16983817       0.32384799       2.14879739
Fe       5.63037885       8.47636903       2.14879739
Fe       0.32384799       3.16983817      10.03950317
Fe       4.72395649       1.23027034       8.24294767
Fe       4.07626052       7.56994667       8.24294767
Fe       1.23027034       4.72395649       3.94535289
Fe       7.56994667       4.07626052       3.94535289
Fe       8.47636903       5.63037885      10.03950317
Fe       5.63037885       8.47636903      10.03950317
Fe       3.16983817       0.32384799      10.03950317
Fe       8.47636903       5.63037885       2.14879739
Fe       4.07626052       7.56994667       3.94535289
Fe       4.72395649       1.23027034       3.94535289
Fe       7.56994667       4.07626052       8.24294767
Fe       1.23027034       4.72395649       8.24294767
Fe       0.32384799       3.16983817       2.14879739
Fe       7.93867577       7.93867577       9.69457427
Fe       0.86154125       0.86154125       9.69457427
Fe       7.93867577       7.93867577       2.49372630
Fe       3.53856726       5.26164975       3.60042399
Fe       5.26164975       3.53856726       3.60042399
Fe       5.26164975       3.53856726       8.58787658
Fe       3.53856726       5.26164975       8.58787658
Fe       0.86154125       0.86154125       2.49372630
Cr       6.00350805       6.00350805       9.19363512
Cr       2.79670897       2.79670897       9.19363512
Cr       6.00350805       6.00350805       2.99466545
Cr       1.60339954       7.19681747       3.09948483
Cr       7.19681747       1.60339954       3.09948483
Cr       7.19681747       1.60339954       9.08881573
Cr       1.60339954       7.19681747       9.08881573
Cr       2.79670897       2.79670897       2.99466545
Fe       0.00000000       0.00000000       7.49702368
Fe       4.40010851       4.40010851       1.40287339
Fe       4.40010851       4.40010851      10.78542717
Fe       0.00000000       0.00000000       4.69127689
Fe       4.40010851       0.00000000       0.00000000
Fe       4.40010851       0.00000000       6.09415028
Fe       0.00000000       4.40010851       6.09415028
Fe       0.00000000       4.40010851       0.00000000
B        5.48429524       3.31592177       0.00000000
B        1.08418674       1.08418674       6.09415028
B        7.71603028       7.71603028       6.09415028
B        3.31592177       5.48429524       0.00000000
68
Lattice="8.800217013442099 0.0 0.0 0.0 8.800217013442099 0.0 0.0 0.0 12.18830056361731" Properties=species:S:1:pos:R:3 mscale=4 System=nd8fe40cu16b4 Subs=f-g-h "(BH)max[kJ/m3]"=293.835 Mtot=27.37 "M[T]"=1.35 "Ha[T]"=25.185185185185183 "K1[MJ/m3]"=17.0 "DEf[eV/atom]"=0.055 Mtot(TM)=21.82 Mtot(IS)=-0.15 Space_group=136 Occupations="[['Nd', 'Nd', 'Fe', 'Fe', 'Fe', 'Cu', 'Cu', 'Cu', 'B'], ['a', 'b', 'c', 'd', 'e', 'f', 'g', 'h', 'i'], ['4g', '4f', '16k', '16k2', '8j', '8j2', '4e', '4c', '4g'], [4, 4, 16, 16, 8, 8, 4, 4, 4]]" pbc="T T T"
Nd       7.54442605       1.25579097       0.00000000
Nd       3.14431754       3.14431754       6.09415028
Nd       5.65589947       5.65589947       6.09415028
Nd       1.25579097       7.54442605       0.00000000
Nd       6.43823877       6.43823877       0.00000000
Nd       6.76208675       2.03813026       6.09415028
Nd       2.03813026       6.76208675       6.09415028
Nd       2.36197825       2.36197825       0.00000000
Fe       4.99236311       1.97828878       1.55157066
Fe       3.80785390       6.82192823       1.55157066
Fe       1.97828878       4.99236311      10.63672990
Fe       6.37839729       8.20796241       7.64572094
Fe       2.42181972       0.59225461       7.64572094
Fe       8.20796241       6.37839729       4.54257962
Fe       0.59225461       2.42181972       4.54257962
Fe       6.82192823       3.80785390      10.63672990
Fe       3.80785390       6.82192823      10.63672990
Fe       4.99236311       1.97828878      10.63672990
Fe       6.82192823       3.80785390       1.55157066
Fe       2.42181972       0.59225461       4.54257962
Fe       6.37839729       8.20796241       4.54257962
Fe       0.59225461       2.42181972       7.64572094
Fe       8.20796241       6.37839729       7.64572094
Fe       1.97828878       4.99236311       1.55157066
Fe       3.16983817       0.32384799       2.14879739
Fe       5.63037885       8.47636903       2.14879739
Fe       0.32384799       3.16983817      10.03950317
Fe       4.72395649       1.23027034       8.24294767
Fe       4.07626052       7.56994667       8.24294767
Fe       1.23027034       4.72395649       3.94535289
Fe       7.56994667       4.07626052       3.94535289
Fe       8.47636903       5.63037885      10.03950317
Fe       5.63037885       8.47636903      10.03950317
Fe       3.16983817       0.32384799      10.03950317
Fe       8.47636903       5.63037885       2.14879739
Fe       4.07626052       7.56994667       3.94535289
Fe       4.72395649       1.23027034       3.94535289
Fe       7.56994667       4.07626052       8.24294767
Fe       1.23027034       4.72395649       8.24294767
Fe       0.32384799       3.16983817       2.14879739
Fe       7.93867577       7.93867577       9.69457427
Fe       0.86154125       0.86154125       9.69457427
Fe       7.93867577       7.93867577       2.49372630
Fe       3.53856726       5.26164975       3.60042399
Fe       5.26164975       3.53856726       3.60042399
Fe       5.26164975       3.53856726       8.58787658
Fe       3.53856726       5.26164975       8.58787658
Fe       0.86154125       0.86154125       2.49372630
Cu       6.00350805       6.00350805       9.19363512
Cu       2.79670897       2.79670897       9.19363512
Cu       6.00350805       6.00350805       2.99466545
Cu       1.60339954       7.19681747       3.09948483
Cu       7.19681747       1.60339954       3.09948483
Cu       7.19681747       1.60339954       9.08881573
Cu       1.60339954       7.19681747       9.08881573
Cu       2.79670897       2.79670897       2.99466545
Cu       0.00000000       0.00000000       7.49702368
Cu       4.40010851       4.40010851       1.40287339
Cu       4.40010851       4.40010851      10.78542717
Cu       0.00000000       0.00000000       4.69127689
Cu       4.40010851       0.00000000       0.00000000
Cu       4.40010851       0.00000000       6.09415028
Cu       0.00000000       4.40010851       6.09415028
Cu       0.00000000       4.40010851       0.00000000
B        5.48429524       3.31592177       0.00000000
B        1.08418674       1.08418674       6.09415028
B        7.71603028       7.71603028       6.09415028
B        3.31592177       5.48429524       0.00000000
68
Lattice="8.800217013442099 0.0 0.0 0.0 8.800217013442099 0.0 0.0 0.0 12.18830056361731" Properties=species:S:1:pos:R:3 mscale=4 System=nd8fe44cu12b4 Subs=f-g "(BH)max[kJ/m3]"=343.67 Mtot=29.49 "M[T]"=1.46 "Ha[T]"=10.95890410958904 "K1[MJ/m3]"=8.0 "DEf[eV/atom]"=0.045 Mtot(TM)=24.05 Mtot(IS)=-0.15 Space_group=136 Occupations="[['Nd', 'Nd', 'Fe', 'Fe', 'Fe', 'Cu', 'Cu', 'Fe', 'B'], ['a', 'b', 'c', 'd', 'e', 'f', 'g', 'h', 'i'], ['4g', '4f', '16k', '16k2', '8j', '8j2', '4e', '4c', '4g'], [4, 4, 16, 16, 8, 8, 4, 4, 4]]" pbc="T T T"
Nd       7.54442605       1.25579097       0.00000000
Nd       3.14431754       3.14431754       6.09415028
Nd       5.65589947       5.65589947       6.09415028
Nd       1.25579097       7.54442605       0.00000000
Nd       6.43823877       6.43823877       0.00000000
Nd       6.76208675       2.03813026       6.09415028
Nd       2.03813026       6.76208675       6.09415028
Nd       2.36197825       2.36197825       0.00000000
Fe       4.99236311       1.97828878       1.55157066
Fe       3.80785390       6.82192823       1.55157066
Fe       1.97828878       4.99236311      10.63672990
Fe       6.37839729       8.20796241       7.64572094
Fe       2.42181972       0.59225461       7.64572094
Fe       8.20796241       6.37839729       4.54257962
Fe       0.59225461       2.42181972       4.54257962
Fe       6.82192823       3.80785390      10.63672990
Fe       3.80785390       6.82192823      10.63672990
Fe       4.99236311       1.97828878      10.63672990
Fe       6.82192823       3.80785390       1.55157066
Fe       2.42181972       0.59225461       4.54257962
Fe       6.37839729       8.20796241       4.54257962
Fe       0.59225461       2.42181972       7.64572094
Fe       8.20796241       6.37839729       7.64572094
Fe       1.97828878       4.99236311       1.55157066
Fe       3.16983817       0.32384799       2.14879739
Fe       5.63037885       8.47636903       2.14879739
Fe       0.32384799       3.16983817      10.03950317
Fe       4.72395649       1.23027034       8.24294767
Fe       4.07626052       7.56994667       8.24294767
Fe       1.23027034       4.72395649       3.94535289
Fe       7.56994667       4.07626052       3.94535289
Fe       8.47636903       5.63037885      10.03950317
Fe       5.63037885       8.47636903      10.03950317
Fe       3.16983817       0.32384799      10.03950317
Fe       8.47636903       5.63037885       2.14879739
Fe       4.07626052       7.56994667       3.94535289
Fe       4.72395649       1.23027034       3.94535289
Fe       7.56994667       4.07626052       8.24294767
Fe       1.23027034       4.72395649       8.24294767
Fe       0.32384799       3.16983817       2.14879739
Fe       7.93867577       7.93867577       9.69457427
Fe       0.86154125       0.86154125       9.69457427
Fe       7.93867577       7.93867577       2.49372630
Fe       3.53856726       5.26164975       3.60042399
Fe       5.26164975       3.53856726       3.60042399
Fe       5.26164975       3.53856726       8.58787658
Fe       3.53856726       5.26164975       8.58787658
Fe       0.86154125       0.86154125       2.49372630
Cu       6.00350805       6.00350805       9.19363512
Cu       2.79670897       2.79670897       9.19363512
Cu       6.00350805       6.00350805       2.99466545
Cu       1.60339954       7.19681747       3.09948483
Cu       7.19681747       1.60339954       3.09948483
Cu       7.19681747       1.60339954       9.08881573
Cu       1.60339954       7.19681747       9.08881573
Cu       2.79670897       2.79670897       2.99466545
Cu       0.00000000       0.00000000       7.49702368
Cu       4.40010851       4.40010851       1.40287339
Cu       4.40010851       4.40010851      10.78542717
Cu       0.00000000       0.00000000       4.69127689
Fe       4.40010851       0.00000000       0.00000000
Fe       4.40010851       0.00000000       6.09415028
Fe       0.00000000       4.40010851       6.09415028
Fe       0.00000000       4.40010851       0.00000000
B        5.48429524       3.31592177       0.00000000
B        1.08418674       1.08418674       6.09415028
B        7.71603028       7.71603028       6.09415028
B        3.31592177       5.48429524       0.00000000
68
Lattice="8.800217013442099 0.0 0.0 0.0 8.800217013442099 0.0 0.0 0.0 12.18830056361731" Properties=species:S:1:pos:R:3 mscale=4 System=nd8fe44cu12b4 Subs=f-h "(BH)max[kJ/m3]"=348.394 Mtot=29.79 "M[T]"=1.47 "Ha[T]"=24.489795918367346 "K1[MJ/m3]"=18.0 "DEf[eV/atom]"=0.029 Mtot(TM)=24.27 Mtot(IS)=-0.16 Space_group=136 Occupations="[['Nd', 'Nd', 'Fe', 'Fe', 'Fe', 'Cu', 'Fe', 'Cu', 'B'], ['a', 'b', 'c', 'd', 'e', 'f', 'g', 'h', 'i'], ['4g', '4f', '16k', '16k2', '8j', '8j2', '4e', '4c', '4g'], [4, 4, 16, 16, 8, 8, 4, 4, 4]]" pbc="T T T"
Nd       7.54442605       1.25579097       0.00000000
Nd       3.14431754       3.14431754       6.09415028
Nd       5.65589947       5.65589947       6.09415028
Nd       1.25579097       7.54442605       0.00000000
Nd       6.43823877       6.43823877       0.00000000
Nd       6.76208675       2.03813026       6.09415028
Nd       2.03813026       6.76208675       6.09415028
Nd       2.36197825       2.36197825       0.00000000
Fe       4.99236311       1.97828878       1.55157066
Fe       3.80785390       6.82192823       1.55157066
Fe       1.97828878       4.99236311      10.63672990
Fe       6.37839729       8.20796241       7.64572094
Fe       2.42181972       0.59225461       7.64572094
Fe       8.20796241       6.37839729       4.54257962
Fe       0.59225461       2.42181972       4.54257962
Fe       6.82192823       3.80785390      10.63672990
Fe       3.80785390       6.82192823      10.63672990
Fe       4.99236311       1.97828878      10.63672990
Fe       6.82192823       3.80785390       1.55157066
Fe       2.42181972       0.59225461       4.54257962
Fe       6.37839729       8.20796241       4.54257962
Fe       0.59225461       2.42181972       7.64572094
Fe       8.20796241       6.37839729       7.64572094
Fe       1.97828878       4.99236311       1.55157066
Fe       3.16983817       0.32384799       2.14879739
Fe       5.63037885       8.47636903       2.14879739
Fe       0.32384799       3.16983817      10.03950317
Fe       4.72395649       1.23027034       8.24294767
Fe       4.07626052       7.56994667       8.24294767
Fe       1.23027034       4.72395649       3.94535289
Fe       7.56994667       4.07626052       3.94535289
Fe       8.47636903       5.63037885      10.03950317
Fe       5.63037885       8.47636903      10.03950317
Fe       3.16983817       0.32384799      10.03950317
Fe       8.47636903       5.63037885       2.14879739
Fe       4.07626052       7.56994667       3.94535289
Fe       4.72395649       1.23027034       3.94535289
Fe       7.56994667       4.07626052       8.24294767
Fe       1.23027034       4.72395649       8.24294767
Fe       0.32384799       3.16983817       2.14879739
Fe       7.93867577       7.93867577       9.69457427
Fe       0.86154125       0.86154125       9.69457427
Fe       7.93867577       7.93867577       2.49372630
Fe       3.53856726       5.26164975       3.60042399
Fe       5.26164975       3.53856726       3.60042399
Fe       5.26164975       3.53856726       8.58787658
Fe       3.53856726       5.26164975       8.58787658
Fe       0.86154125       0.86154125       2.49372630
Cu       6.00350805       6.00350805       9.19363512
Cu       2.79670897       2.79670897       9.19363512
Cu       6.00350805       6.00350805       2.99466545
Cu       1.60339954       7.19681747       3.09948483
Cu       7.19681747       1.60339954       3.09948483
Cu       7.19681747       1.60339954       9.08881573
Cu       1.60339954       7.19681747       9.08881573
Cu       2.79670897       2.79670897       2.99466545
Fe       0.00000000       0.00000000       7.49702368
Fe       4.40010851       4.40010851       1.40287339
Fe       4.40010851       4.40010851      10.78542717
Fe       0.00000000       0.00000000       4.69127689
Cu       4.40010851       0.00000000       0.00000000
Cu       4.40010851       0.00000000       6.09415028
Cu       0.00000000       4.40010851       6.09415028
Cu       0.00000000       4.40010851       0.00000000
B        5.48429524       3.31592177       0.00000000
B        1.08418674       1.08418674       6.09415028
B        7.71603028       7.71603028       6.09415028
B        3.31592177       5.48429524       0.00000000
68
Lattice="8.800217013442099 0.0 0.0 0.0 8.800217013442099 0.0 0.0 0.0 12.18830056361731" Properties=species:S:1:pos:R:3 mscale=4 System=nd8fe48cu8b4 Subs=f "(BH)max[kJ/m3]"=402.485 Mtot=32.02 "M[T]"=1.58 "Ha[T]"=11.39240506329114 "K1[MJ/m3]"=9.0 "DEf[eV/atom]"=0.021 Mtot(TM)=26.6 Mtot(IS)=-0.16 Space_group=136 Occupations="[['Nd', 'Nd', 'Fe', 'Fe', 'Fe', 'Cu', 'Fe', 'Fe', 'B'], ['a', 'b', 'c', 'd', 'e', 'f', 'g', 'h', 'i'], ['4g', '4f', '16k', '16k2', '8j', '8j2', '4e', '4c', '4g'], [4, 4, 16, 16, 8, 8, 4, 4, 4]]" pbc="T T T"
Nd       7.54442605       1.25579097       0.00000000
Nd       3.14431754       3.14431754       6.09415028
Nd       5.65589947       5.65589947       6.09415028
Nd       1.25579097       7.54442605       0.00000000
Nd       6.43823877       6.43823877       0.00000000
Nd       6.76208675       2.03813026       6.09415028
Nd       2.03813026       6.76208675       6.09415028
Nd       2.36197825       2.36197825       0.00000000
Fe       4.99236311       1.97828878       1.55157066
Fe       3.80785390       6.82192823       1.55157066
Fe       1.97828878       4.99236311      10.63672990
Fe       6.37839729       8.20796241       7.64572094
Fe       2.42181972       0.59225461       7.64572094
Fe       8.20796241       6.37839729       4.54257962
Fe       0.59225461       2.42181972       4.54257962
Fe       6.82192823       3.80785390      10.63672990
Fe       3.80785390       6.82192823      10.63672990
Fe       4.99236311       1.97828878      10.63672990
Fe       6.82192823       3.80785390       1.55157066
Fe       2.42181972       0.59225461       4.54257962
Fe       6.37839729       8.20796241       4.54257962
Fe       0.59225461       2.42181972       7.64572094
Fe       8.20796241       6.37839729       7.64572094
Fe       1.97828878       4.99236311       1.55157066
Fe       3.16983817       0.32384799       2.14879739
Fe       5.63037885       8.47636903       2.14879739
Fe       0.32384799       3.16983817      10.03950317
Fe       4.72395649       1.23027034       8.24294767
Fe       4.07626052       7.56994667       8.24294767
Fe       1.23027034       4.72395649       3.94535289
Fe       7.56994667       4.07626052       3.94535289
Fe       8.47636903       5.63037885      10.03950317
Fe       5.63037885       8.47636903      10.03950317
Fe       3.16983817       0.32384799      10.03950317
Fe       8.47636903       5.63037885       2.14879739
Fe       4.07626052       7.56994667       3.94535289
Fe       4.72395649       1.23027034       3.94535289
Fe       7.56994667       4.07626052       8.24294767
Fe       1.23027034       4.72395649       8.24294767
Fe       0.32384799       3.16983817       2.14879739
Fe       7.93867577       7.93867577       9.69457427
Fe       0.86154125       0.86154125       9.69457427
Fe       7.93867577       7.93867577       2.49372630
Fe       3.53856726       5.26164975       3.60042399
Fe       5.26164975       3.53856726       3.60042399
Fe       5.26164975       3.53856726       8.58787658
Fe       3.53856726       5.26164975       8.58787658
Fe       0.86154125       0.86154125       2.49372630
Cu       6.00350805       6.00350805       9.19363512
Cu       2.79670897       2.79670897       9.19363512
Cu       6.00350805       6.00350805       2.99466545
Cu       1.60339954       7.19681747       3.09948483
Cu       7.19681747       1.60339954       3.09948483
Cu       7.19681747       1.60339954       9.08881573
Cu       1.60339954       7.19681747       9.08881573
Cu       2.79670897       2.79670897       2.99466545
Fe       0.00000000       0.00000000       7.49702368
Fe       4.40010851       4.40010851       1.40287339
Fe       4.40010851       4.40010851      10.78542717
Fe       0.00000000       0.00000000       4.69127689
Fe       4.40010851       0.00000000       0.00000000
Fe       4.40010851       0.00000000       6.09415028
Fe       0.00000000       4.40010851       6.09415028
Fe       0.00000000       4.40010851       0.00000000
B        5.48429524       3.31592177       0.00000000
B        1.08418674       1.08418674       6.09415028
B        7.71603028       7.71603028       6.09415028
B        3.31592177       5.48429524       0.00000000
68
Lattice="8.800217013442099 0.0 0.0 0.0 8.800217013442099 0.0 0.0 0.0 12.18830056361731" Properties=species:S:1:pos:R:3 mscale=4 System=nd8fe48al8b4 Subs=g-h "(BH)max[kJ/m3]"=357.938 Mtot=30.26 "M[T]"=1.49 "Ha[T]"=37.58389261744966 "K1[MJ/m3]"=28.0 "DEf[eV/atom]"=-0.112 Mtot(TM)=24.84 Mtot(IS)=-0.12 Space_group=136 Occupations="[['Nd', 'Nd', 'Fe', 'Fe', 'Fe', 'Fe', 'Al', 'Al', 'B'], ['a', 'b', 'c', 'd', 'e', 'f', 'g', 'h', 'i'], ['4g', '4f', '16k', '16k2', '8j', '8j2', '4e', '4c', '4g'], [4, 4, 16, 16, 8, 8, 4, 4, 4]]" pbc="T T T"
Nd       7.54442605       1.25579097       0.00000000
Nd       3.14431754       3.14431754       6.09415028
Nd       5.65589947       5.65589947       6.09415028
Nd       1.25579097       7.54442605       0.00000000
Nd       6.43823877       6.43823877       0.00000000
Nd       6.76208675       2.03813026       6.09415028
Nd       2.03813026       6.76208675       6.09415028
Nd       2.36197825       2.36197825       0.00000000
Fe       4.99236311       1.97828878       1.55157066
Fe       3.80785390       6.82192823       1.55157066
Fe       1.97828878       4.99236311      10.63672990
Fe       6.37839729       8.20796241       7.64572094
Fe       2.42181972       0.59225461       7.64572094
Fe       8.20796241       6.37839729       4.54257962
Fe       0.59225461       2.42181972       4.54257962
Fe       6.82192823       3.80785390      10.63672990
Fe       3.80785390       6.82192823      10.63672990
Fe       4.99236311       1.97828878      10.63672990
Fe       6.82192823       3.80785390       1.55157066
Fe       2.42181972       0.59225461       4.54257962
Fe       6.37839729       8.20796241       4.54257962
Fe       0.59225461       2.42181972       7.64572094
Fe       8.20796241       6.37839729       7.64572094
Fe       1.97828878       4.99236311       1.55157066
Fe       3.16983817       0.32384799       2.14879739
Fe       5.63037885       8.47636903       2.14879739
Fe       0.32384799       3.16983817      10.03950317
Fe       4.72395649       1.23027034       8.24294767
Fe       4.07626052       7.56994667       8.24294767
Fe       1.23027034       4.72395649       3.94535289
Fe       7.56994667       4.07626052       3.94535289
Fe       8.47636903       5.63037885      10.03950317
Fe       5.63037885       8.47636903      10.03950317
Fe       3.16983817       0.32384799      10.03950317
Fe       8.47636903       5.63037885       2.14879739
Fe       4.07626052       7.56994667       3.94535289
Fe       4.72395649       1.23027034       3.94535289
Fe       7.56994667       4.07626052       8.24294767
Fe       1.23027034       4.72395649       8.24294767
Fe       0.32384799       3.16983817       2.14879739
Fe       7.93867577       7.93867577       9.69457427
Fe       0.86154125       0.86154125       9.69457427
Fe       7.93867577       7.93867577       2.49372630
Fe       3.53856726       5.26164975       3.60042399
Fe       5.26164975       3.53856726       3.60042399
Fe       5.26164975       3.53856726       8.58787658
Fe       3.53856726       5.26164975       8.58787658
Fe       0.86154125       0.86154125       2.49372630
Fe       6.00350805       6.00350805       9.19363512
Fe       2.79670897       2.79670897       9.19363512
Fe       6.00350805       6.00350805       2.99466545
Fe       1.60339954       7.19681747       3.09948483
Fe       7.19681747       1.60339954       3.09948483
Fe       7.19681747       1.60339954       9.08881573
Fe       1.60339954       7.19681747       9.08881573
Fe       2.79670897       2.79670897       2.99466545
Al       0.00000000       0.00000000       7.49702368
Al       4.40010851       4.40010851       1.40287339
Al       4.40010851       4.40010851      10.78542717
Al       0.00000000       0.00000000       4.69127689
Al       4.40010851       0.00000000       0.00000000
Al       4.40010851       0.00000000       6.09415028
Al       0.00000000       4.40010851       6.09415028
Al       0.00000000       4.40010851       0.00000000
B        5.48429524       3.31592177       0.00000000
B        1.08418674       1.08418674       6.09415028
B        7.71603028       7.71603028       6.09415028
B        3.31592177       5.48429524       0.00000000
68
Lattice="8.800217013442099 0.0 0.0 0.0 8.800217013442099 0.0 0.0 0.0 12.18830056361731" Properties=species:S:1:pos:R:3 mscale=4 System=nd8fe52al4b4 Subs=g "(BH)max[kJ/m3]"=465.943 Mtot=34.47 "M[T]"=1.7 "Ha[T]"=23.529411764705884 "K1[MJ/m3]"=20.0 "DEf[eV/atom]"=-0.038 Mtot(TM)=29.12 Mtot(IS)=-0.12 Space_group=136 Occupations="[['Nd', 'Nd', 'Fe', 'Fe', 'Fe', 'Fe', 'Al', 'Fe', 'B'], ['a', 'b', 'c', 'd', 'e', 'f', 'g', 'h', 'i'], ['4g', '4f', '16k', '16k2', '8j', '8j2', '4e', '4c', '4g'], [4, 4, 16, 16, 8, 8, 4, 4, 4]]" pbc="T T T"
Nd       7.54442605       1.25579097       0.00000000
Nd       3.14431754       3.14431754       6.09415028
Nd       5.65589947       5.65589947       6.09415028
Nd       1.25579097       7.54442605       0.00000000
Nd       6.43823877       6.43823877       0.00000000
Nd       6.76208675       2.03813026       6.09415028
Nd       2.03813026       6.76208675       6.09415028
Nd       2.36197825       2.36197825       0.00000000
Fe       4.99236311       1.97828878       1.55157066
Fe       3.80785390       6.82192823       1.55157066
Fe       1.97828878       4.99236311      10.63672990
Fe       6.37839729       8.20796241       7.64572094
Fe       2.42181972       0.59225461       7.64572094
Fe       8.20796241       6.37839729       4.54257962
Fe       0.59225461       2.42181972       4.54257962
Fe       6.82192823       3.80785390      10.63672990
Fe       3.80785390       6.82192823      10.63672990
Fe       4.99236311       1.97828878      10.63672990
Fe       6.82192823       3.80785390       1.55157066
Fe       2.42181972       0.59225461       4.54257962
Fe       6.37839729       8.20796241       4.54257962
Fe       0.59225461       2.42181972       7.64572094
Fe       8.20796241       6.37839729       7.64572094
Fe       1.97828878       4.99236311       1.55157066
Fe       3.16983817       0.32384799       2.14879739
Fe       5.63037885       8.47636903       2.14879739
Fe       0.32384799       3.16983817      10.03950317
Fe       4.72395649       1.23027034       8.24294767
Fe       4.07626052       7.56994667       8.24294767
Fe       1.23027034       4.72395649       3.94535289
Fe       7.56994667       4.07626052       3.94535289
Fe       8.47636903       5.63037885      10.03950317
Fe       5.63037885       8.47636903      10.03950317
Fe       3.16983817       0.32384799      10.03950317
Fe       8.47636903       5.63037885       2.14879739
Fe       4.07626052       7.56994667       3.94535289
Fe       4.72395649       1.23027034       3.94535289
Fe       7.56994667       4.07626052       8.24294767
Fe       1.23027034       4.72395649       8.24294767
Fe       0.32384799       3.16983817       2.14879739
Fe       7.93867577       7.93867577       9.69457427
Fe       0.86154125       0.86154125       9.69457427
Fe       7.93867577       7.93867577       2.49372630
Fe       3.53856726       5.26164975       3.60042399
Fe       5.26164975       3.53856726       3.60042399
Fe       5.26164975       3.53856726       8.58787658
Fe       3.53856726       5.26164975       8.58787658
Fe       0.86154125       0.86154125       2.49372630
Fe       6.00350805       6.00350805       9.19363512
Fe       2.79670897       2.79670897       9.19363512
Fe       6.00350805       6.00350805       2.99466545
Fe       1.60339954       7.19681747       3.09948483
Fe       7.19681747       1.60339954       3.09948483
Fe       7.19681747       1.60339954       9.08881573
Fe       1.60339954       7.19681747       9.08881573
Fe       2.79670897       2.79670897       2.99466545
Al       0.00000000       0.00000000       7.49702368
Al       4.40010851       4.40010851       1.40287339
Al       4.40010851       4.40010851      10.78542717
Al       0.00000000       0.00000000       4.69127689
Fe       4.40010851       0.00000000       0.00000000
Fe       4.40010851       0.00000000       6.09415028
Fe       0.00000000       4.40010851       6.09415028
Fe       0.00000000       4.40010851       0.00000000
B        5.48429524       3.31592177       0.00000000
B        1.08418674       1.08418674       6.09415028
B        7.71603028       7.71603028       6.09415028
B        3.31592177       5.48429524       0.00000000
68
Lattice="8.800217013442099 0.0 0.0 0.0 8.800217013442099 0.0 0.0 0.0 12.18830056361731" Properties=species:S:1:pos:R:3 mscale=4 System=nd8fe48co8b4 Subs=g-h "(BH)max[kJ/m3]"=516.585 Mtot=36.27 "M[T]"=1.79 "Ha[T]"=24.581005586592177 "K1[MJ/m3]"=22.0 "DEf[eV/atom]"=-0.022 Mtot(TM)=30.95 Mtot(IS)=-0.15 Space_group=136 Occupations="[['Nd', 'Nd', 'Fe', 'Fe', 'Fe', 'Fe', 'Co', 'Co', 'B'], ['a', 'b', 'c', 'd', 'e', 'f', 'g', 'h', 'i'], ['4g', '4f', '16k', '16k2', '8j', '8j2', '4e', '4c', '4g'], [4, 4, 16, 16, 8, 8, 4, 4, 4]]" pbc="T T T"
Nd       7.54442605       1.25579097       0.00000000
Nd       3.14431754       3.14431754       6.09415028
Nd       5.65589947       5.65589947       6.09415028
Nd       1.25579097       7.54442605       0.00000000
Nd       6.43823877       6.43823877       0.00000000
Nd       6.76208675       2.03813026       6.09415028
Nd       2.03813026       6.76208675       6.09415028
Nd       2.36197825       2.36197825       0.00000000
Fe       4.99236311       1.97828878       1.55157066
Fe       3.80785390       6.82192823       1.55157066
Fe       1.97828878       4.99236311      10.63672990
Fe       6.37839729       8.20796241       7.64572094
Fe       2.42181972       0.59225461       7.64572094
Fe       8.20796241       6.37839729       4.54257962
Fe       0.59225461       2.42181972       4.54257962
Fe       6.82192823       3.80785390      10.63672990
Fe       3.80785390       6.82192823      10.63672990
Fe       4.99236311       1.97828878      10.63672990
Fe       6.82192823       3.80785390       1.55157066
Fe       2.42181972       0.59225461       4.54257962
Fe       6.37839729       8.20796241       4.54257962
Fe       0.59225461       2.42181972       7.64572094
Fe       8.20796241       6.37839729       7.64572094
Fe       1.97828878       4.99236311       1.55157066
Fe       3.16983817       0.32384799       2.14879739
Fe       5.63037885       8.47636903       2.14879739
Fe       0.32384799       3.16983817      10.03950317
Fe       4.72395649       1.23027034       8.24294767
Fe       4.07626052       7.56994667       8.24294767
Fe       1.23027034       4.72395649       3.94535289
Fe       7.56994667       4.07626052       3.94535289
Fe       8.47636903       5.63037885      10.03950317
Fe       5.63037885       8.47636903      10.03950317
Fe       3.16983817       0.32384799      10.03950317
Fe       8.47636903       5.63037885       2.14879739
Fe       4.07626052       7.56994667       3.94535289
Fe       4.72395649       1.23027034       3.94535289
Fe       7.56994667       4.07626052       8.24294767
Fe       1.23027034       4.72395649       8.24294767
Fe       0.32384799       3.16983817       2.14879739
Fe       7.93867577       7.93867577       9.69457427
Fe       0.86154125       0.86154125       9.69457427
Fe       7.93867577       7.93867577       2.49372630
Fe       3.53856726       5.26164975       3.60042399
Fe       5.26164975       3.53856726       3.60042399
Fe       5.26164975       3.53856726       8.58787658
Fe       3.53856726       5.26164975       8.58787658
Fe       0.86154125       0.86154125       2.49372630
Fe       6.00350805       6.00350805       9.19363512
Fe       2.79670897       2.79670897       9.19363512
Fe       6.00350805       6.00350805       2.99466545
Fe       1.60339954       7.19681747       3.09948483
Fe       7.19681747       1.60339954       3.09948483
Fe       7.19681747       1.60339954       9.08881573
Fe       1.60339954       7.19681747       9.08881573
Fe       2.79670897       2.79670897       2.99466545
Co       0.00000000       0.00000000       7.49702368
Co       4.40010851       4.40010851       1.40287339
Co       4.40010851       4.40010851      10.78542717
Co       0.00000000       0.00000000       4.69127689
Co       4.40010851       0.00000000       0.00000000
Co       4.40010851       0.00000000       6.09415028
Co       0.00000000       4.40010851       6.09415028
Co       0.00000000       4.40010851       0.00000000
B        5.48429524       3.31592177       0.00000000
B        1.08418674       1.08418674       6.09415028
B        7.71603028       7.71603028       6.09415028
B        3.31592177       5.48429524       0.00000000
68
Lattice="8.800217013442099 0.0 0.0 0.0 8.800217013442099 0.0 0.0 0.0 12.18830056361731" Properties=species:S:1:pos:R:3 mscale=4 System=nd8fe52co4b4 Subs=g "(BH)max[kJ/m3]"=534.045 Mtot=36.77 "M[T]"=1.82 "Ha[T]"=20.87912087912088 "K1[MJ/m3]"=19.0 "DEf[eV/atom]"=-0.015 Mtot(TM)=31.5 Mtot(IS)=-0.16 Space_group=136 Occupations="[['Nd', 'Nd', 'Fe', 'Fe', 'Fe', 'Fe', 'Co', 'Fe', 'B'], ['a', 'b', 'c', 'd', 'e', 'f', 'g', 'h', 'i'], ['4g', '4f', '16k', '16k2', '8j', '8j2', '4e', '4c', '4g'], [4, 4, 16, 16, 8, 8, 4, 4, 4]]" pbc="T T T"
Nd       7.54442605       1.25579097       0.00000000
Nd       3.14431754       3.14431754       6.09415028
Nd       5.65589947       5.65589947       6.09415028
Nd       1.25579097       7.54442605       0.00000000
Nd       6.43823877       6.43823877       0.00000000
Nd       6.76208675       2.03813026       6.09415028
Nd       2.03813026       6.76208675       6.09415028
Nd       2.36197825       2.36197825       0.00000000
Fe       4.99236311       1.97828878       1.55157066
Fe       3.80785390       6.82192823       1.55157066
Fe       1.97828878       4.99236311      10.63672990
Fe       6.37839729       8.20796241       7.64572094
Fe       2.42181972       0.59225461       7.64572094
Fe       8.20796241       6.37839729       4.54257962
Fe       0.59225461       2.42181972       4.54257962
Fe       6.82192823       3.80785390      10.63672990
Fe       3.80785390       6.82192823      10.63672990
Fe       4.99236311       1.97828878      10.63672990
Fe       6.82192823       3.80785390       1.55157066
Fe       2.42181972       0.59225461       4.54257962
Fe       6.37839729       8.20796241       4.54257962
Fe       0.59225461       2.42181972       7.64572094
Fe       8.20796241       6.37839729       7.64572094
Fe       1.97828878       4.99236311       1.55157066
Fe       3.16983817       0.32384799       2.14879739
Fe       5.63037885       8.47636903       2.14879739
Fe       0.32384799       3.16983817      10.03950317
Fe       4.72395649       1.23027034       8.24294767
Fe       4.07626052       7.56994667       8.24294767
Fe       1.23027034       4.72395649       3.94535289
Fe       7.56994667       4.07626052       3.94535289
Fe       8.47636903       5.63037885      10.03950317
Fe       5.63037885       8.47636903      10.03950317
Fe       3.16983817       0.32384799      10.03950317
Fe       8.47636903       5.63037885       2.14879739
Fe       4.07626052       7.56994667       3.94535289
Fe       4.72395649       1.23027034       3.94535289
Fe       7.56994667       4.07626052       8.24294767
Fe       1.23027034       4.72395649       8.24294767
Fe       0.32384799       3.16983817       2.14879739
Fe       7.93867577       7.93867577       9.69457427
Fe       0.86154125       0.86154125       9.69457427
Fe       7.93867577       7.93867577       2.49372630
Fe       3.53856726       5.26164975       3.60042399
Fe       5.26164975       3.53856726       3.60042399
Fe       5.26164975       3.53856726       8.58787658
Fe       3.53856726       5.26164975       8.58787658
Fe       0.86154125       0.86154125       2.49372630
Fe       6.00350805       6.00350805       9.19363512
Fe       2.79670897       2.79670897       9.19363512
Fe       6.00350805       6.00350805       2.99466545
Fe       1.60339954       7.19681747       3.09948483
Fe       7.19681747       1.60339954       3.09948483
Fe       7.19681747       1.60339954       9.08881573
Fe       1.60339954       7.19681747       9.08881573
Fe       2.79670897       2.79670897       2.99466545
Co       0.00000000       0.00000000       7.49702368
Co       4.40010851       4.40010851       1.40287339
Co       4.40010851       4.40010851      10.78542717
Co       0.00000000       0.00000000       4.69127689
Fe       4.40010851       0.00000000       0.00000000
Fe       4.40010851       0.00000000       6.09415028
Fe       0.00000000       4.40010851       6.09415028
Fe       0.00000000       4.40010851       0.00000000
B        5.48429524       3.31592177       0.00000000
B        1.08418674       1.08418674       6.09415028
B        7.71603028       7.71603028       6.09415028
B        3.31592177       5.48429524       0.00000000
68
Lattice="8.800217013442099 0.0 0.0 0.0 8.800217013442099 0.0 0.0 0.0 12.18830056361731" Properties=species:S:1:pos:R:3 mscale=4 System=nd8fe48cr8b4 Subs=g-h "(BH)max[kJ/m3]"=302.605 Mtot=27.64 "M[T]"=1.37 "Ha[T]"=27.73722627737226 "K1[MJ/m3]"=19.0 "DEf[eV/atom]"=0.026 Mtot(TM)=22.02 Mtot(IS)=-0.07 Space_group=136 Occupations="[['Nd', 'Nd', 'Fe', 'Fe', 'Fe', 'Fe', 'Cr', 'Cr', 'B'], ['a', 'b', 'c', 'd', 'e', 'f', 'g', 'h', 'i'], ['4g', '4f', '16k', '16k2', '8j', '8j2', '4e', '4c', '4g'], [4, 4, 16, 16, 8, 8, 4, 4, 4]]" pbc="T T T"
Nd       7.54442605       1.25579097       0.00000000
Nd       3.14431754       3.14431754       6.09415028
Nd       5.65589947       5.65589947       6.09415028
Nd       1.25579097       7.54442605       0.00000000
Nd       6.43823877       6.43823877       0.00000000
Nd       6.76208675       2.03813026       6.09415028
Nd       2.03813026       6.76208675       6.09415028
Nd       2.36197825       2.36197825       0.00000000
Fe       4.99236311       1.97828878       1.55157066
Fe       3.80785390       6.82192823       1.55157066
Fe       1.97828878       4.99236311      10.63672990
Fe       6.37839729       8.20796241       7.64572094
Fe       2.42181972       0.59225461       7.64572094
Fe       8.20796241       6.37839729       4.54257962
Fe       0.59225461       2.42181972       4.54257962
Fe       6.82192823       3.80785390      10.63672990
Fe       3.80785390       6.82192823      10.63672990
Fe       4.99236311       1.97828878      10.63672990
Fe       6.82192823       3.80785390       1.55157066
Fe       2.42181972       0.59225461       4.54257962
Fe       6.37839729       8.20796241       4.54257962
Fe       0.59225461       2.42181972       7.64572094
Fe       8.20796241       6.37839729       7.64572094
Fe       1.97828878       4.99236311       1.55157066
Fe       3.16983817       0.32384799       2.14879739
Fe       5.63037885       8.47636903       2.14879739
Fe       0.32384799       3.16983817      10.03950317
Fe       4.72395649       1.23027034       8.24294767
Fe       4.07626052       7.56994667       8.24294767
Fe       1.23027034       4.72395649       3.94535289
Fe       7.56994667       4.07626052       3.94535289
Fe       8.47636903       5.63037885      10.03950317
Fe       5.63037885       8.47636903      10.03950317
Fe       3.16983817       0.32384799      10.03950317
Fe       8.47636903       5.63037885       2.14879739
Fe       4.07626052       7.56994667       3.94535289
Fe       4.72395649       1.23027034       3.94535289
Fe       7.56994667       4.07626052       8.24294767
Fe       1.23027034       4.72395649       8.24294767
Fe       0.32384799       3.16983817       2.14879739
Fe       7.93867577       7.93867577       9.69457427
Fe       0.86154125       0.86154125       9.69457427
Fe       7.93867577       7.93867577       2.49372630
Fe       3.53856726       5.26164975       3.60042399
Fe       5.26164975       3.53856726       3.60042399
Fe       5.26164975       3.53856726       8.58787658
Fe       3.53856726       5.26164975       8.58787658
Fe       0.86154125       0.86154125       2.49372630
Fe       6.00350805       6.00350805       9.19363512
Fe       2.79670897       2.79670897       9.19363512
Fe       6.00350805       6.00350805       2.99466545
Fe       1.60339954       7.19681747       3.09948483
Fe       7.19681747       1.60339954       3.09948483
Fe       7.19681747       1.60339954       9.08881573
Fe       1.60339954       7.19681747       9.08881573
Fe       2.79670897       2.79670897       2.99466545
Cr       0.00000000       0.00000000       7.49702368
Cr       4.40010851       4.40010851       1.40287339
Cr       4.40010851       4.40010851      10.78542717
Cr       0.00000000       0.00000000       4.69127689
Cr       4.40010851       0.00000000       0.00000000
Cr       4.40010851       0.00000000       6.09415028
Cr       0.00000000       4.40010851       6.09415028
Cr       0.00000000       4.40010851       0.00000000
B        5.48429524       3.31592177       0.00000000
B        1.08418674       1.08418674       6.09415028
B        7.71603028       7.71603028       6.09415028
B        3.31592177       5.48429524       0.00000000
68
Lattice="8.800217013442099 0.0 0.0 0.0 8.800217013442099 0.0 0.0 0.0 12.18830056361731" Properties=species:S:1:pos:R:3 mscale=4 System=nd8fe52cr4b4 Subs=g "(BH)max[kJ/m3]"=455.045 Mtot=33.98 "M[T]"=1.68 "Ha[T]"=21.42857142857143 "K1[MJ/m3]"=18.0 "DEf[eV/atom]"=0.012 Mtot(TM)=28.54 Mtot(IS)=-0.07 Space_group=136 Occupations="[['Nd', 'Nd', 'Fe', 'Fe', 'Fe', 'Fe', 'Cr', 'Fe', 'B'], ['a', 'b', 'c', 'd', 'e', 'f', 'g', 'h', 'i'], ['4g', '4f', '16k', '16k2', '8j', '8j2', '4e', '4c', '4g'], [4, 4, 16, 16, 8, 8, 4, 4, 4]]" pbc="T T T"
Nd       7.54442605       1.25579097       0.00000000
Nd       3.14431754       3.14431754       6.09415028
Nd       5.65589947       5.65589947       6.09415028
Nd       1.25579097       7.54442605       0.00000000
Nd       6.43823877       6.43823877       0.00000000
Nd       6.76208675       2.03813026       6.09415028
Nd       2.03813026       6.76208675       6.09415028
Nd       2.36197825       2.36197825       0.00000000
Fe       4.99236311       1.97828878       1.55157066
Fe       3.80785390       6.82192823       1.55157066
Fe       1.97828878       4.99236311      10.63672990
Fe       6.37839729       8.20796241       7.64572094
Fe       2.42181972       0.59225461       7.64572094
Fe       8.20796241       6.37839729       4.54257962
Fe       0.59225461       2.42181972       4.54257962
Fe       6.82192823       3.80785390      10.63672990
Fe       3.80785390       6.82192823      10.63672990
Fe       4.99236311       1.97828878      10.63672990
Fe       6.82192823       3.80785390       1.55157066
Fe       2.42181972       0.59225461       4.54257962
Fe       6.37839729       8.20796241       4.54257962
Fe       0.59225461       2.42181972       7.64572094
Fe       8.20796241       6.37839729       7.64572094
Fe       1.97828878       4.99236311       1.55157066
Fe       3.16983817       0.32384799       2.14879739
Fe       5.63037885       8.47636903       2.14879739
Fe       0.32384799       3.16983817      10.03950317
Fe       4.72395649       1.23027034       8.24294767
Fe       4.07626052       7.56994667       8.24294767
Fe       1.23027034       4.72395649       3.94535289
Fe       7.56994667       4.07626052       3.94535289
Fe       8.47636903       5.63037885      10.03950317
Fe       5.63037885       8.47636903      10.03950317
Fe       3.16983817       0.32384799      10.03950317
Fe       8.47636903       5.63037885       2.14879739
Fe       4.07626052       7.56994667       3.94535289
Fe       4.72395649       1.23027034       3.94535289
Fe       7.56994667       4.07626052       8.24294767
Fe       1.23027034       4.72395649       8.24294767
Fe       0.32384799       3.16983817       2.14879739
Fe       7.93867577       7.93867577       9.69457427
Fe       0.86154125       0.86154125       9.69457427
Fe       7.93867577       7.93867577       2.49372630
Fe       3.53856726       5.26164975       3.60042399
Fe       5.26164975       3.53856726       3.60042399
Fe       5.26164975       3.53856726       8.58787658
Fe       3.53856726       5.26164975       8.58787658
Fe       0.86154125       0.86154125       2.49372630
Fe       6.00350805       6.00350805       9.19363512
Fe       2.79670897       2.79670897       9.19363512
Fe       6.00350805       6.00350805       2.99466545
Fe       1.60339954       7.19681747       3.09948483
Fe       7.19681747       1.60339954       3.09948483
Fe       7.19681747       1.60339954       9.08881573
Fe       1.60339954       7.19681747       9.08881573
Fe       2.79670897       2.79670897       2.99466545
Cr       0.00000000       0.00000000       7.49702368
Cr       4.40010851       4.40010851       1.40287339
Cr       4.40010851       4.40010851      10.78542717
Cr       0.00000000       0.00000000       4.69127689
Fe       4.40010851       0.00000000       0.00000000
Fe       4.40010851       0.00000000       6.09415028
Fe       0.00000000       4.40010851       6.09415028
Fe       0.00000000       4.40010851       0.00000000
B        5.48429524       3.31592177       0.00000000
B        1.08418674       1.08418674       6.09415028
B        7.71603028       7.71603028       6.09415028
B        3.31592177       5.48429524       0.00000000
68
Lattice="8.800217013442099 0.0 0.0 0.0 8.800217013442099 0.0 0.0 0.0 12.18830056361731" Properties=species:S:1:pos:R:3 mscale=4 System=nd8fe48cu8b4 Subs=g-h "(BH)max[kJ/m3]"=423.122 Mtot=32.78 "M[T]"=1.62 "Ha[T]"=32.098765432098766 "K1[MJ/m3]"=26.0 "DEf[eV/atom]"=0.036 Mtot(TM)=27.39 Mtot(IS)=-0.17 Space_group=136 Occupations="[['Nd', 'Nd', 'Fe', 'Fe', 'Fe', 'Fe', 'Cu', 'Cu', 'B'], ['a', 'b', 'c', 'd', 'e', 'f', 'g', 'h', 'i'], ['4g', '4f', '16k', '16k2', '8j', '8j2', '4e', '4c', '4g'], [4, 4, 16, 16, 8, 8, 4, 4, 4]]" pbc="T T T"
Nd       7.54442605       1.25579097       0.00000000
Nd       3.14431754       3.14431754       6.09415028
Nd       5.65589947       5.65589947       6.09415028
Nd       1.25579097       7.54442605       0.00000000
Nd       6.43823877       6.43823877       0.00000000
Nd       6.76208675       2.03813026       6.09415028
Nd       2.03813026       6.76208675       6.09415028
Nd       2.36197825       2.36197825       0.00000000
Fe       4.99236311       1.97828878       1.55157066
Fe       3.80785390       6.82192823       1.55157066
Fe       1.97828878       4.99236311      10.63672990
Fe       6.37839729       8.20796241       7.64572094
Fe       2.42181972       0.59225461       7.64572094
Fe       8.20796241       6.37839729       4.54257962
Fe       0.59225461       2.42181972       4.54257962
Fe       6.82192823       3.80785390      10.63672990
Fe       3.80785390       6.82192823      10.63672990
Fe       4.99236311       1.97828878      10.63672990
Fe       6.82192823       3.80785390       1.55157066
Fe       2.42181972       0.59225461       4.54257962
Fe       6.37839729       8.20796241       4.54257962
Fe       0.59225461       2.42181972       7.64572094
Fe       8.20796241       6.37839729       7.64572094
Fe       1.97828878       4.99236311       1.55157066
Fe       3.16983817       0.32384799       2.14879739
Fe       5.63037885       8.47636903       2.14879739
Fe       0.32384799       3.16983817      10.03950317
Fe       4.72395649       1.23027034       8.24294767
Fe       4.07626052       7.56994667       8.24294767
Fe       1.23027034       4.72395649       3.94535289
Fe       7.56994667       4.07626052       3.94535289
Fe       8.47636903       5.63037885      10.03950317
Fe       5.63037885       8.47636903      10.03950317
Fe       3.16983817       0.32384799      10.03950317
Fe       8.47636903       5.63037885       2.14879739
Fe       4.07626052       7.56994667       3.94535289
Fe       4.72395649       1.23027034       3.94535289
Fe       7.56994667       4.07626052       8.24294767
Fe       1.23027034       4.72395649       8.24294767
Fe       0.32384799       3.16983817       2.14879739
Fe       7.93867577       7.93867577       9.69457427
Fe       0.86154125       0.86154125       9.69457427
Fe       7.93867577       7.93867577       2.49372630
Fe       3.53856726       5.26164975       3.60042399
Fe       5.26164975       3.53856726       3.60042399
Fe       5.26164975       3.53856726       8.58787658
Fe       3.53856726       5.26164975       8.58787658
Fe       0.86154125       0.86154125       2.49372630
Fe       6.00350805       6.00350805       9.19363512
Fe       2.79670897       2.79670897       9.19363512
Fe       6.00350805       6.00350805       2.99466545
Fe       1.60339954       7.19681747       3.09948483
Fe       7.19681747       1.60339954       3.09948483
Fe       7.19681747       1.60339954       9.08881573
Fe       1.60339954       7.19681747       9.08881573
Fe       2.79670897       2.79670897       2.99466545
Cu       0.00000000       0.00000000       7.49702368
Cu       4.40010851       4.40010851       1.40287339
Cu       4.40010851       4.40010851      10.78542717
Cu       0.00000000       0.00000000       4.69127689
Cu       4.40010851       0.00000000       0.00000000
Cu       4.40010851       0.00000000       6.09415028
Cu       0.00000000       4.40010851       6.09415028
Cu       0.00000000       4.40010851       0.00000000
B        5.48429524       3.31592177       0.00000000
B        1.08418674       1.08418674       6.09415028
B        7.71603028       7.71603028       6.09415028
B        3.31592177       5.48429524       0.00000000
68
Lattice="8.800217013442099 0.0 0.0 0.0 8.800217013442099 0.0 0.0 0.0 12.18830056361731" Properties=species:S:1:pos:R:3 mscale=4 System=nd8fe52cu4b4 Subs=g "(BH)max[kJ/m3]"=476.971 Mtot=34.9 "M[T]"=1.72 "Ha[T]"=20.930232558139537 "K1[MJ/m3]"=18.0 "DEf[eV/atom]"=0.017 Mtot(TM)=29.62 Mtot(IS)=-0.16 Space_group=136 Occupations="[['Nd', 'Nd', 'Fe', 'Fe', 'Fe', 'Fe', 'Cu', 'Fe', 'B'], ['a', 'b', 'c', 'd', 'e', 'f', 'g', 'h', 'i'], ['4g', '4f', '16k', '16k2', '8j', '8j2', '4e', '4c', '4g'], [4, 4, 16, 16, 8, 8, 4, 4, 4]]" pbc="T T T"
Nd       7.54442605       1.25579097       0.00000000
Nd       3.14431754       3.14431754       6.09415028
Nd       5.65589947       5.65589947       6.09415028
Nd       1.25579097       7.54442605       0.00000000
Nd       6.43823877       6.43823877       0.00000000
Nd       6.76208675       2.03813026       6.09415028
Nd       2.03813026       6.76208675       6.09415028
Nd       2.36197825       2.36197825       0.00000000
Fe       4.99236311       1.97828878       1.55157066
Fe       3.80785390       6.82192823       1.55157066
Fe       1.97828878       4.99236311      10.63672990
Fe       6.37839729       8.20796241       7.64572094
Fe       2.42181972       0.59225461       7.64572094
Fe       8.20796241       6.37839729       4.54257962
Fe       0.59225461       2.42181972       4.54257962
Fe       6.82192823       3.80785390      10.63672990
Fe       3.80785390       6.82192823      10.63672990
Fe       4.99236311       1.97828878      10.63672990
Fe       6.82192823       3.80785390       1.55157066
Fe       2.42181972       0.59225461       4.54257962
Fe       6.37839729       8.20796241       4.54257962
Fe       0.59225461       2.42181972       7.64572094
Fe       8.20796241       6.37839729       7.64572094
Fe       1.97828878       4.99236311       1.55157066
Fe       3.16983817       0.32384799       2.14879739
Fe       5.63037885       8.47636903       2.14879739
Fe       0.32384799       3.16983817      10.03950317
Fe       4.72395649       1.23027034       8.24294767
Fe       4.07626052       7.56994667       8.24294767
Fe       1.23027034       4.72395649       3.94535289
Fe       7.56994667       4.07626052       3.94535289
Fe       8.47636903       5.63037885      10.03950317
Fe       5.63037885       8.47636903      10.03950317
Fe       3.16983817       0.32384799      10.03950317
Fe       8.47636903       5.63037885       2.14879739
Fe       4.07626052       7.56994667       3.94535289
Fe       4.72395649       1.23027034       3.94535289
Fe       7.56994667       4.07626052       8.24294767
Fe       1.23027034       4.72395649       8.24294767
Fe       0.32384799       3.16983817       2.14879739
Fe       7.93867577       7.93867577       9.69457427
Fe       0.86154125       0.86154125       9.69457427
Fe       7.93867577       7.93867577       2.49372630
Fe       3.53856726       5.26164975       3.60042399
Fe       5.26164975       3.53856726       3.60042399
Fe       5.26164975       3.53856726       8.58787658
Fe       3.53856726       5.26164975       8.58787658
Fe       0.86154125       0.86154125       2.49372630
Fe       6.00350805       6.00350805       9.19363512
Fe       2.79670897       2.79670897       9.19363512
Fe       6.00350805       6.00350805       2.99466545
Fe       1.60339954       7.19681747       3.09948483
Fe       7.19681747       1.60339954       3.09948483
Fe       7.19681747       1.60339954       9.08881573
Fe       1.60339954       7.19681747       9.08881573
Fe       2.79670897       2.79670897       2.99466545
Cu       0.00000000       0.00000000       7.49702368
Cu       4.40010851       4.40010851       1.40287339
Cu       4.40010851       4.40010851      10.78542717
Cu       0.00000000       0.00000000       4.69127689
Fe       4.40010851       0.00000000       0.00000000
Fe       4.40010851       0.00000000       6.09415028
Fe       0.00000000       4.40010851       6.09415028
Fe       0.00000000       4.40010851       0.00000000
B        5.48429524       3.31592177       0.00000000
B        1.08418674       1.08418674       6.09415028
B        7.71603028       7.71603028       6.09415028
B        3.31592177       5.48429524       0.00000000
68
Lattice="8.800217013442099 0.0 0.0 0.0 8.800217013442099 0.0 0.0 0.0 12.18830056361731" Properties=species:S:1:pos:R:3 mscale=4 System=nd8fe52al4b4 Subs=h "(BH)max[kJ/m3]"=449.644 Mtot=33.81 "M[T]"=1.67 "Ha[T]"=28.742514970059883 "K1[MJ/m3]"=24.0 "DEf[eV/atom]"=-0.092 Mtot(TM)=28.51 Mtot(IS)=-0.17 Space_group=136 Occupations="[['Nd', 'Nd', 'Fe', 'Fe', 'Fe', 'Fe', 'Fe', 'Al', 'B'], ['a', 'b', 'c', 'd', 'e', 'f', 'g', 'h', 'i'], ['4g', '4f', '16k', '16k2', '8j', '8j2', '4e', '4c', '4g'], [4, 4, 16, 16, 8, 8, 4, 4, 4]]" pbc="T T T"
Nd       7.54442605       1.25579097       0.00000000
Nd       3.14431754       3.14431754       6.09415028
Nd       5.65589947       5.65589947       6.09415028
Nd       1.25579097       7.54442605       0.00000000
Nd       6.43823877       6.43823877       0.00000000
Nd       6.76208675       2.03813026       6.09415028
Nd       2.03813026       6.76208675       6.09415028
Nd       2.36197825       2.36197825       0.00000000
Fe       4.99236311       1.97828878       1.55157066
Fe       3.80785390       6.82192823       1.55157066
Fe       1.97828878       4.99236311      10.63672990
Fe       6.37839729       8.20796241       7.64572094
Fe       2.42181972       0.59225461       7.64572094
Fe       8.20796241       6.37839729       4.54257962
Fe       0.59225461       2.42181972       4.54257962
Fe       6.82192823       3.80785390      10.63672990
Fe       3.80785390       6.82192823      10.63672990
Fe       4.99236311       1.97828878      10.63672990
Fe       6.82192823       3.80785390       1.55157066
Fe       2.42181972       0.59225461       4.54257962
Fe       6.37839729       8.20796241       4.54257962
Fe       0.59225461       2.42181972       7.64572094
Fe       8.20796241       6.37839729       7.64572094
Fe       1.97828878       4.99236311       1.55157066
Fe       3.16983817       0.32384799       2.14879739
Fe       5.63037885       8.47636903       2.14879739
Fe       0.32384799       3.16983817      10.03950317
Fe       4.72395649       1.23027034       8.24294767
Fe       4.07626052       7.56994667       8.24294767
Fe       1.23027034       4.72395649       3.94535289
Fe       7.56994667       4.07626052       3.94535289
Fe       8.47636903       5.63037885      10.03950317
Fe       5.63037885       8.47636903      10.03950317
Fe       3.16983817       0.32384799      10.03950317
Fe       8.47636903       5.63037885       2.14879739
Fe       4.07626052       7.56994667       3.94535289
Fe       4.72395649       1.23027034       3.94535289
Fe       7.56994667       4.07626052       8.24294767
Fe       1.23027034       4.72395649       8.24294767
Fe       0.32384799       3.16983817       2.14879739
Fe       7.93867577       7.93867577       9.69457427
Fe       0.86154125       0.86154125       9.69457427
Fe       7.93867577       7.93867577       2.49372630
Fe       3.53856726       5.26164975       3.60042399
Fe       5.26164975       3.53856726       3.60042399
Fe       5.26164975       3.53856726       8.58787658
Fe       3.53856726       5.26164975       8.58787658
Fe       0.86154125       0.86154125       2.49372630
Fe       6.00350805       6.00350805       9.19363512
Fe       2.79670897       2.79670897       9.19363512
Fe       6.00350805       6.00350805       2.99466545
Fe       1.60339954       7.19681747       3.09948483
Fe       7.19681747       1.60339954       3.09948483
Fe       7.19681747       1.60339954       9.08881573
Fe       1.60339954       7.19681747       9.08881573
Fe       2.79670897       2.79670897       2.99466545
Fe       0.00000000       0.00000000       7.49702368
Fe       4.40010851       4.40010851       1.40287339
Fe       4.40010851       4.40010851      10.78542717
Fe       0.00000000       0.00000000       4.69127689
Al       4.40010851       0.00000000       0.00000000
Al       4.40010851       0.00000000       6.09415028
Al       0.00000000       4.40010851       6.09415028
Al       0.00000000       4.40010851       0.00000000
B        5.48429524       3.31592177       0.00000000
B        1.08418674       1.08418674       6.09415028
B        7.71603028       7.71603028       6.09415028
B        3.31592177       5.48429524       0.00000000
68
Lattice="8.800217013442099 0.0 0.0 0.0 8.800217013442099 0.0 0.0 0.0 12.18830056361731" Properties=species:S:1:pos:R:3 mscale=4 System=nd8fe52mn4b4 Subs=g "(BH)max[kJ/m3]"=557.778 Mtot=37.6 "M[T]"=1.86 "Ha[T]"=19.35483870967742 "K1[MJ/m3]"=18.0 "DEf[eV/atom]"=0.003 Mtot(TM)=32.3 Mtot(IS)=-0.15 Space_group=136 Occupations="[['Nd', 'Nd', 'Fe', 'Fe', 'Fe', 'Fe', 'Mn', 'Fe', 'B'], ['a', 'b', 'c', 'd', 'e', 'f', 'g', 'h', 'i'], ['4g', '4f', '16k', '16k2', '8j', '8j2', '4e', '4c', '4g'], [4, 4, 16, 16, 8, 8, 4, 4, 4]]" pbc="T T T"
Nd       7.54442605       1.25579097       0.00000000
Nd       3.14431754       3.14431754       6.09415028
Nd       5.65589947       5.65589947       6.09415028
Nd       1.25579097       7.54442605       0.00000000
Nd       6.43823877       6.43823877       0.00000000
Nd       6.76208675       2.03813026       6.09415028
Nd       2.03813026       6.76208675       6.09415028
Nd       2.36197825       2.36197825       0.00000000
Fe       4.99236311       1.97828878       1.55157066
Fe       3.80785390       6.82192823       1.55157066
Fe       1.97828878       4.99236311      10.63672990
Fe       6.37839729       8.20796241       7.64572094
Fe       2.42181972       0.59225461       7.64572094
Fe       8.20796241       6.37839729       4.54257962
Fe       0.59225461       2.42181972       4.54257962
Fe       6.82192823       3.80785390      10.63672990
Fe       3.80785390       6.82192823      10.63672990
Fe       4.99236311       1.97828878      10.63672990
Fe       6.82192823       3.80785390       1.55157066
Fe       2.42181972       0.59225461       4.54257962
Fe       6.37839729       8.20796241       4.54257962
Fe       0.59225461       2.42181972       7.64572094
Fe       8.20796241       6.37839729       7.64572094
Fe       1.97828878       4.99236311       1.55157066
Fe       3.16983817       0.32384799       2.14879739
Fe       5.63037885       8.47636903       2.14879739
Fe       0.32384799       3.16983817      10.03950317
Fe       4.72395649       1.23027034       8.24294767
Fe       4.07626052       7.56994667       8.24294767
Fe       1.23027034       4.72395649       3.94535289
Fe       7.56994667       4.07626052       3.94535289
Fe       8.47636903       5.63037885      10.03950317
Fe       5.63037885       8.47636903      10.03950317
Fe       3.16983817       0.32384799      10.03950317
Fe       8.47636903       5.63037885       2.14879739
Fe       4.07626052       7.56994667       3.94535289
Fe       4.72395649       1.23027034       3.94535289
Fe       7.56994667       4.07626052       8.24294767
Fe       1.23027034       4.72395649       8.24294767
Fe       0.32384799       3.16983817       2.14879739
Fe       7.93867577       7.93867577       9.69457427
Fe       0.86154125       0.86154125       9.69457427
Fe       7.93867577       7.93867577       2.49372630
Fe       3.53856726       5.26164975       3.60042399
Fe       5.26164975       3.53856726       3.60042399
Fe       5.26164975       3.53856726       8.58787658
Fe       3.53856726       5.26164975       8.58787658
Fe       0.86154125       0.86154125       2.49372630
Fe       6.00350805       6.00350805       9.19363512
Fe       2.79670897       2.79670897       9.19363512
Fe       6.00350805       6.00350805       2.99466545
Fe       1.60339954       7.19681747       3.09948483
Fe       7.19681747       1.60339954       3.09948483
Fe       7.19681747       1.60339954       9.08881573
Fe       1.60339954       7.19681747       9.08881573
Fe       2.79670897       2.79670897       2.99466545
Mn       0.00000000       0.00000000       7.49702368
Mn       4.40010851       4.40010851       1.40287339
Mn       4.40010851       4.40010851      10.78542717
Mn       0.00000000       0.00000000       4.69127689
Fe       4.40010851       0.00000000       0.00000000
Fe       4.40010851       0.00000000       6.09415028
Fe       0.00000000       4.40010851       6.09415028
Fe       0.00000000       4.40010851       0.00000000
B        5.48429524       3.31592177       0.00000000
B        1.08418674       1.08418674       6.09415028
B        7.71603028       7.71603028       6.09415028
B        3.31592177       5.48429524       0.00000000
68
Lattice="8.800217013442099 0.0 0.0 0.0 8.800217013442099 0.0 0.0 0.0 12.18830056361731" Properties=species:S:1:pos:R:3 mscale=4 System=nd8fe48mn8b4 Subs=g-h "(BH)max[kJ/m3]"=392.36 Mtot=31.55 "M[T]"=1.56 "Ha[T]"=32.05128205128205 "K1[MJ/m3]"=25.0 "DEf[eV/atom]"=0.024 Mtot(TM)=25.97 Mtot(IS)=-0.15 Space_group=136 Occupations="[['Nd', 'Nd', 'Fe', 'Fe', 'Fe', 'Fe', 'Mn', 'Mn', 'B'], ['a', 'b', 'c', 'd', 'e', 'f', 'g', 'h', 'i'], ['4g', '4f', '16k', '16k2', '8j', '8j2', '4e', '4c', '4g'], [4, 4, 16, 16, 8, 8, 4, 4, 4]]" pbc="T T T"
Nd       7.54442605       1.25579097       0.00000000
Nd       3.14431754       3.14431754       6.09415028
Nd       5.65589947       5.65589947       6.09415028
Nd       1.25579097       7.54442605       0.00000000
Nd       6.43823877       6.43823877       0.00000000
Nd       6.76208675       2.03813026       6.09415028
Nd       2.03813026       6.76208675       6.09415028
Nd       2.36197825       2.36197825       0.00000000
Fe       4.99236311       1.97828878       1.55157066
Fe       3.80785390       6.82192823       1.55157066
Fe       1.97828878       4.99236311      10.63672990
Fe       6.37839729       8.20796241       7.64572094
Fe       2.42181972       0.59225461       7.64572094
Fe       8.20796241       6.37839729       4.54257962
Fe       0.59225461       2.42181972       4.54257962
Fe       6.82192823       3.80785390      10.63672990
Fe       3.80785390       6.82192823      10.63672990
Fe       4.99236311       1.97828878      10.63672990
Fe       6.82192823       3.80785390       1.55157066
Fe       2.42181972       0.59225461       4.54257962
Fe       6.37839729       8.20796241       4.54257962
Fe       0.59225461       2.42181972       7.64572094
Fe       8.20796241       6.37839729       7.64572094
Fe       1.97828878       4.99236311       1.55157066
Fe       3.16983817       0.32384799       2.14879739
Fe       5.63037885       8.47636903       2.14879739
Fe       0.32384799       3.16983817      10.03950317
Fe       4.72395649       1.23027034       8.24294767
Fe       4.07626052       7.56994667       8.24294767
Fe       1.23027034       4.72395649       3.94535289
Fe       7.56994667       4.07626052       3.94535289
Fe       8.47636903       5.63037885      10.03950317
Fe       5.63037885       8.47636903      10.03950317
Fe       3.16983817       0.32384799      10.03950317
Fe       8.47636903       5.63037885       2.14879739
Fe       4.07626052       7.56994667       3.94535289
Fe       4.72395649       1.23027034       3.94535289
Fe       7.56994667       4.07626052       8.24294767
Fe       1.23027034       4.72395649       8.24294767
Fe       0.32384799       3.16983817       2.14879739
Fe       7.93867577       7.93867577       9.69457427
Fe       0.86154125       0.86154125       9.69457427
Fe       7.93867577       7.93867577       2.49372630
Fe       3.53856726       5.26164975       3.60042399
Fe       5.26164975       3.53856726       3.60042399
Fe       5.26164975       3.53856726       8.58787658
Fe       3.53856726       5.26164975       8.58787658
Fe       0.86154125       0.86154125       2.49372630
Fe       6.00350805       6.00350805       9.19363512
Fe       2.79670897       2.79670897       9.19363512
Fe       6.00350805       6.00350805       2.99466545
Fe       1.60339954       7.19681747       3.09948483
Fe       7.19681747       1.60339954       3.09948483
Fe       7.19681747       1.60339954       9.08881573
Fe       1.60339954       7.19681747       9.08881573
Fe       2.79670897       2.79670897       2.99466545
Mn       0.00000000       0.00000000       7.49702368
Mn       4.40010851       4.40010851       1.40287339
Mn       4.40010851       4.40010851      10.78542717
Mn       0.00000000       0.00000000       4.69127689
Mn       4.40010851       0.00000000       0.00000000
Mn       4.40010851       0.00000000       6.09415028
Mn       0.00000000       4.40010851       6.09415028
Mn       0.00000000       4.40010851       0.00000000
B        5.48429524       3.31592177       0.00000000
B        1.08418674       1.08418674       6.09415028
B        7.71603028       7.71603028       6.09415028
B        3.31592177       5.48429524       0.00000000
68
Lattice="8.800217013442099 0.0 0.0 0.0 8.800217013442099 0.0 0.0 0.0 12.18830056361731" Properties=species:S:1:pos:R:3 mscale=4 System=nd8fe52mo4b4 Subs=g "(BH)max[kJ/m3]"=460.478 Mtot=34.23 "M[T]"=1.69 "Ha[T]"=21.301775147928996 "K1[MJ/m3]"=18.0 "DEf[eV/atom]"=0.058 Mtot(TM)=28.77 Mtot(IS)=-0.07 Space_group=136 Occupations="[['Nd', 'Nd', 'Fe', 'Fe', 'Fe', 'Fe', 'Mo', 'Fe', 'B'], ['a', 'b', 'c', 'd', 'e', 'f', 'g', 'h', 'i'], ['4g', '4f', '16k', '16k2', '8j', '8j2', '4e', '4c', '4g'], [4, 4, 16, 16, 8, 8, 4, 4, 4]]" pbc="T T T"
Nd       7.54442605       1.25579097       0.00000000
Nd       3.14431754       3.14431754       6.09415028
Nd       5.65589947       5.65589947       6.09415028
Nd       1.25579097       7.54442605       0.00000000
Nd       6.43823877       6.43823877       0.00000000
Nd       6.76208675       2.03813026       6.09415028
Nd       2.03813026       6.76208675       6.09415028
Nd       2.36197825       2.36197825       0.00000000
Fe       4.99236311       1.97828878       1.55157066
Fe       3.80785390       6.82192823       1.55157066
Fe       1.97828878       4.99236311      10.63672990
Fe       6.37839729       8.20796241       7.64572094
Fe       2.42181972       0.59225461       7.64572094
Fe       8.20796241       6.37839729       4.54257962
Fe       0.59225461       2.42181972       4.54257962
Fe       6.82192823       3.80785390      10.63672990
Fe       3.80785390       6.82192823      10.63672990
Fe       4.99236311       1.97828878      10.63672990
Fe       6.82192823       3.80785390       1.55157066
Fe       2.42181972       0.59225461       4.54257962
Fe       6.37839729       8.20796241       4.54257962
Fe       0.59225461       2.42181972       7.64572094
Fe       8.20796241       6.37839729       7.64572094
Fe       1.97828878       4.99236311       1.55157066
Fe       3.16983817       0.32384799       2.14879739
Fe       5.63037885       8.47636903       2.14879739
Fe       0.32384799       3.16983817      10.03950317
Fe       4.72395649       1.23027034       8.24294767
Fe       4.07626052       7.56994667       8.24294767
Fe       1.23027034       4.72395649       3.94535289
Fe       7.56994667       4.07626052       3.94535289
Fe       8.47636903       5.63037885      10.03950317
Fe       5.63037885       8.47636903      10.03950317
Fe       3.16983817       0.32384799      10.03950317
Fe       8.47636903       5.63037885       2.14879739
Fe       4.07626052       7.56994667       3.94535289
Fe       4.72395649       1.23027034       3.94535289
Fe       7.56994667       4.07626052       8.24294767
Fe       1.23027034       4.72395649       8.24294767
Fe       0.32384799       3.16983817       2.14879739
Fe       7.93867577       7.93867577       9.69457427
Fe       0.86154125       0.86154125       9.69457427
Fe       7.93867577       7.93867577       2.49372630
Fe       3.53856726       5.26164975       3.60042399
Fe       5.26164975       3.53856726       3.60042399
Fe       5.26164975       3.53856726       8.58787658
Fe       3.53856726       5.26164975       8.58787658
Fe       0.86154125       0.86154125       2.49372630
Fe       6.00350805       6.00350805       9.19363512
Fe       2.79670897       2.79670897       9.19363512
Fe       6.00350805       6.00350805       2.99466545
Fe       1.60339954       7.19681747       3.09948483
Fe       7.19681747       1.60339954       3.09948483
Fe       7.19681747       1.60339954       9.08881573
Fe       1.60339954       7.19681747       9.08881573
Fe       2.79670897       2.79670897       2.99466545
Mo       0.00000000       0.00000000       7.49702368
Mo       4.40010851       4.40010851       1.40287339
Mo       4.40010851       4.40010851      10.78542717
Mo       0.00000000       0.00000000       4.69127689
Fe       4.40010851       0.00000000       0.00000000
Fe       4.40010851       0.00000000       6.09415028
Fe       0.00000000       4.40010851       6.09415028
Fe       0.00000000       4.40010851       0.00000000
B        5.48429524       3.31592177       0.00000000
B        1.08418674       1.08418674       6.09415028
B        7.71603028       7.71603028       6.09415028
B        3.31592177       5.48429524       0.00000000
68
Lattice="8.800217013442099 0.0 0.0 0.0 8.800217013442099 0.0 0.0 0.0 12.18830056361731" Properties=species:S:1:pos:R:3 mscale=4 System=nd8fe48mo8b4 Subs=g-h "(BH)max[kJ/m3]"=311.505 Mtot=28.16 "M[T]"=1.39 "Ha[T]"=15.827338129496404 "K1[MJ/m3]"=11.0 "DEf[eV/atom]"=0.083 Mtot(TM)=22.53 Mtot(IS)=-0.07 Space_group=136 Occupations="[['Nd', 'Nd', 'Fe', 'Fe', 'Fe', 'Fe', 'Mo', 'Mo', 'B'], ['a', 'b', 'c', 'd', 'e', 'f', 'g', 'h', 'i'], ['4g', '4f', '16k', '16k2', '8j', '8j2', '4e', '4c', '4g'], [4, 4, 16, 16, 8, 8, 4, 4, 4]]" pbc="T T T"
Nd       7.54442605       1.25579097       0.00000000
Nd       3.14431754       3.14431754       6.09415028
Nd       5.65589947       5.65589947       6.09415028
Nd       1.25579097       7.54442605       0.00000000
Nd       6.43823877       6.43823877       0.00000000
Nd       6.76208675       2.03813026       6.09415028
Nd       2.03813026       6.76208675       6.09415028
Nd       2.36197825       2.36197825       0.00000000
Fe       4.99236311       1.97828878       1.55157066
Fe       3.80785390       6.82192823       1.55157066
Fe       1.97828878       4.99236311      10.63672990
Fe       6.37839729       8.20796241       7.64572094
Fe       2.42181972       0.59225461       7.64572094
Fe       8.20796241       6.37839729       4.54257962
Fe       0.59225461       2.42181972       4.54257962
Fe       6.82192823       3.80785390      10.63672990
Fe       3.80785390       6.82192823      10.63672990
Fe       4.99236311       1.97828878      10.63672990
Fe       6.82192823       3.80785390       1.55157066
Fe       2.42181972       0.59225461       4.54257962
Fe       6.37839729       8.20796241       4.54257962
Fe       0.59225461       2.42181972       7.64572094
Fe       8.20796241       6.37839729       7.64572094
Fe       1.97828878       4.99236311       1.55157066
Fe       3.16983817       0.32384799       2.14879739
Fe       5.63037885       8.47636903       2.14879739
Fe       0.32384799       3.16983817      10.03950317
Fe       4.72395649       1.23027034       8.24294767
Fe       4.07626052       7.56994667       8.24294767
Fe       1.23027034       4.72395649       3.94535289
Fe       7.56994667       4.07626052       3.94535289
Fe       8.47636903       5.63037885      10.03950317
Fe       5.63037885       8.47636903      10.03950317
Fe       3.16983817       0.32384799      10.03950317
Fe       8.47636903       5.63037885       2.14879739
Fe       4.07626052       7.56994667       3.94535289
Fe       4.72395649       1.23027034       3.94535289
Fe       7.56994667       4.07626052       8.24294767
Fe       1.23027034       4.72395649       8.24294767
Fe       0.32384799       3.16983817       2.14879739
Fe       7.93867577       7.93867577       9.69457427
Fe       0.86154125       0.86154125       9.69457427
Fe       7.93867577       7.93867577       2.49372630
Fe       3.53856726       5.26164975       3.60042399
Fe       5.26164975       3.53856726       3.60042399
Fe       5.26164975       3.53856726       8.58787658
Fe       3.53856726       5.26164975       8.58787658
Fe       0.86154125       0.86154125       2.49372630
Fe       6.00350805       6.00350805       9.19363512
Fe       2.79670897       2.79670897       9.19363512
Fe       6.00350805       6.00350805       2.99466545
Fe       1.60339954       7.19681747       3.09948483
Fe       7.19681747       1.60339954       3.09948483
Fe       7.19681747       1.60339954       9.08881573
Fe       1.60339954       7.19681747       9.08881573
Fe       2.79670897       2.79670897       2.99466545
Mo       0.00000000       0.00000000       7.49702368
Mo       4.40010851       4.40010851       1.40287339
Mo       4.40010851       4.40010851      10.78542717
Mo       0.00000000       0.00000000       4.69127689
Mo       4.40010851       0.00000000       0.00000000
Mo       4.40010851       0.00000000       6.09415028
Mo       0.00000000       4.40010851       6.09415028
Mo       0.00000000       4.40010851       0.00000000
B        5.48429524       3.31592177       0.00000000
B        1.08418674       1.08418674       6.09415028
B        7.71603028       7.71603028       6.09415028
B        3.31592177       5.48429524       0.00000000
68
Lattice="8.800217013442099 0.0 0.0 0.0 8.800217013442099 0.0 0.0 0.0 12.18830056361731" Properties=species:S:1:pos:R:3 mscale=4 System=nd8fe52ti4b4 Subs=g "(BH)max[kJ/m3]"=455.045 Mtot=34.03 "M[T]"=1.68 "Ha[T]"=22.61904761904762 "K1[MJ/m3]"=19.0 "DEf[eV/atom]"=-0.001 Mtot(TM)=28.62 Mtot(IS)=-0.08 Space_group=136 Occupations="[['Nd', 'Nd', 'Fe', 'Fe', 'Fe', 'Fe', 'Ti', 'Fe', 'B'], ['a', 'b', 'c', 'd', 'e', 'f', 'g', 'h', 'i'], ['4g', '4f', '16k', '16k2', '8j', '8j2', '4e', '4c', '4g'], [4, 4, 16, 16, 8, 8, 4, 4, 4]]" pbc="T T T"
Nd       7.54442605       1.25579097       0.00000000
Nd       3.14431754       3.14431754       6.09415028
Nd       5.65589947       5.65589947       6.09415028
Nd       1.25579097       7.54442605       0.00000000
Nd       6.43823877       6.43823877       0.00000000
Nd       6.76208675       2.03813026       6.09415028
Nd       2.03813026       6.76208675       6.09415028
Nd       2.36197825       2.36197825       0.00000000
Fe       4.99236311       1.97828878       1.55157066
Fe       3.80785390       6.82192823       1.55157066
Fe       1.97828878       4.99236311      10.63672990
Fe       6.37839729       8.20796241       7.64572094
Fe       2.42181972       0.59225461       7.64572094
Fe       8.20796241       6.37839729       4.54257962
Fe       0.59225461       2.42181972       4.54257962
Fe       6.82192823       3.80785390      10.63672990
Fe       3.80785390       6.82192823      10.63672990
Fe       4.99236311       1.97828878      10.63672990
Fe       6.82192823       3.80785390       1.55157066
Fe       2.42181972       0.59225461       4.54257962
Fe       6.37839729       8.20796241       4.54257962
Fe       0.59225461       2.42181972       7.64572094
Fe       8.20796241       6.37839729       7.64572094
Fe       1.97828878       4.99236311       1.55157066
Fe       3.16983817       0.32384799       2.14879739
Fe       5.63037885       8.47636903       2.14879739
Fe       0.32384799       3.16983817      10.03950317
Fe       4.72395649       1.23027034       8.24294767
Fe       4.07626052       7.56994667       8.24294767
Fe       1.23027034       4.72395649       3.94535289
Fe       7.56994667       4.07626052       3.94535289
Fe       8.47636903       5.63037885      10.03950317
Fe       5.63037885       8.47636903      10.03950317
Fe       3.16983817       0.32384799      10.03950317
Fe       8.47636903       5.63037885       2.14879739
Fe       4.07626052       7.56994667       3.94535289
Fe       4.72395649       1.23027034       3.94535289
Fe       7.56994667       4.07626052       8.24294767
Fe       1.23027034       4.72395649       8.24294767
Fe       0.32384799       3.16983817       2.14879739
Fe       7.93867577       7.93867577       9.69457427
Fe       0.86154125       0.86154125       9.69457427
Fe       7.93867577       7.93867577       2.49372630
Fe       3.53856726       5.26164975       3.60042399
Fe       5.26164975       3.53856726       3.60042399
Fe       5.26164975       3.53856726       8.58787658
Fe       3.53856726       5.26164975       8.58787658
Fe       0.86154125       0.86154125       2.49372630
Fe       6.00350805       6.00350805       9.19363512
Fe       2.79670897       2.79670897       9.19363512
Fe       6.00350805       6.00350805       2.99466545
Fe       1.60339954       7.19681747       3.09948483
Fe       7.19681747       1.60339954       3.09948483
Fe       7.19681747       1.60339954       9.08881573
Fe       1.60339954       7.19681747       9.08881573
Fe       2.79670897       2.79670897       2.99466545
Ti       0.00000000       0.00000000       7.49702368
Ti       4.40010851       4.40010851       1.40287339
Ti       4.40010851       4.40010851      10.78542717
Ti       0.00000000       0.00000000       4.69127689
Fe       4.40010851       0.00000000       0.00000000
Fe       4.40010851       0.00000000       6.09415028
Fe       0.00000000       4.40010851       6.09415028
Fe       0.00000000       4.40010851       0.00000000
B        5.48429524       3.31592177       0.00000000
B        1.08418674       1.08418674       6.09415028
B        7.71603028       7.71603028       6.09415028
B        3.31592177       5.48429524       0.00000000
68
Lattice="8.800217013442099 0.0 0.0 0.0 8.800217013442099 0.0 0.0 0.0 12.18830056361731" Properties=species:S:1:pos:R:3 mscale=4 System=nd8fe48ti8b4 Subs=g-h "(BH)max[kJ/m3]"=334.318 Mtot=29.23 "M[T]"=1.44 "Ha[T]"=20.833333333333336 "K1[MJ/m3]"=15.0 "DEf[eV/atom]"=-0.039 Mtot(TM)=23.78 Mtot(IS)=-0.08 Space_group=136 Occupations="[['Nd', 'Nd', 'Fe', 'Fe', 'Fe', 'Fe', 'Ti', 'Ti', 'B'], ['a', 'b', 'c', 'd', 'e', 'f', 'g', 'h', 'i'], ['4g', '4f', '16k', '16k2', '8j', '8j2', '4e', '4c', '4g'], [4, 4, 16, 16, 8, 8, 4, 4, 4]]" pbc="T T T"
Nd       7.54442605       1.25579097       0.00000000
Nd       3.14431754       3.14431754       6.09415028
Nd       5.65589947       5.65589947       6.09415028
Nd       1.25579097       7.54442605       0.00000000
Nd       6.43823877       6.43823877       0.00000000
Nd       6.76208675       2.03813026       6.09415028
Nd       2.03813026       6.76208675       6.09415028
Nd       2.36197825       2.36197825       0.00000000
Fe       4.99236311       1.97828878       1.55157066
Fe       3.80785390       6.82192823       1.55157066
Fe       1.97828878       4.99236311      10.63672990
Fe       6.37839729       8.20796241       7.64572094
Fe       2.42181972       0.59225461       7.64572094
Fe       8.20796241       6.37839729       4.54257962
Fe       0.59225461       2.42181972       4.54257962
Fe       6.82192823       3.80785390      10.63672990
Fe       3.80785390       6.82192823      10.63672990
Fe       4.99236311       1.97828878      10.63672990
Fe       6.82192823       3.80785390       1.55157066
Fe       2.42181972       0.59225461       4.54257962
Fe       6.37839729       8.20796241       4.54257962
Fe       0.59225461       2.42181972       7.64572094
Fe       8.20796241       6.37839729       7.64572094
Fe       1.97828878       4.99236311       1.55157066
Fe       3.16983817       0.32384799       2.14879739
Fe       5.63037885       8.47636903       2.14879739
Fe       0.32384799       3.16983817      10.03950317
Fe       4.72395649       1.23027034       8.24294767
Fe       4.07626052       7.56994667       8.24294767
Fe       1.23027034       4.72395649       3.94535289
Fe       7.56994667       4.07626052       3.94535289
Fe       8.47636903       5.63037885      10.03950317
Fe       5.63037885       8.47636903      10.03950317
Fe       3.16983817       0.32384799      10.03950317
Fe       8.47636903       5.63037885       2.14879739
Fe       4.07626052       7.56994667       3.94535289
Fe       4.72395649       1.23027034       3.94535289
Fe       7.56994667       4.07626052       8.24294767
Fe       1.23027034       4.72395649       8.24294767
Fe       0.32384799       3.16983817       2.14879739
Fe       7.93867577       7.93867577       9.69457427
Fe       0.86154125       0.86154125       9.69457427
Fe       7.93867577       7.93867577       2.49372630
Fe       3.53856726       5.26164975       3.60042399
Fe       5.26164975       3.53856726       3.60042399
Fe       5.26164975       3.53856726       8.58787658
Fe       3.53856726       5.26164975       8.58787658
Fe       0.86154125       0.86154125       2.49372630
Fe       6.00350805       6.00350805       9.19363512
Fe       2.79670897       2.79670897       9.19363512
Fe       6.00350805       6.00350805       2.99466545
Fe       1.60339954       7.19681747       3.09948483
Fe       7.19681747       1.60339954       3.09948483
Fe       7.19681747       1.60339954       9.08881573
Fe       1.60339954       7.19681747       9.08881573
Fe       2.79670897       2.79670897       2.99466545
Ti       0.00000000       0.00000000       7.49702368
Ti       4.40010851       4.40010851       1.40287339
Ti       4.40010851       4.40010851      10.78542717
Ti       0.00000000       0.00000000       4.69127689
Ti       4.40010851       0.00000000       0.00000000
Ti       4.40010851       0.00000000       6.09415028
Ti       0.00000000       4.40010851       6.09415028
Ti       0.00000000       4.40010851       0.00000000
B        5.48429524       3.31592177       0.00000000
B        1.08418674       1.08418674       6.09415028
B        7.71603028       7.71603028       6.09415028
B        3.31592177       5.48429524       0.00000000
68
Lattice="8.800217013442099 0.0 0.0 0.0 8.800217013442099 0.0 0.0 0.0 12.18830056361731" Properties=species:S:1:pos:R:3 mscale=4 System=nd8fe52v4b4 Subs=g "(BH)max[kJ/m3]"=465.943 Mtot=34.33 "M[T]"=1.7 "Ha[T]"=21.176470588235293 "K1[MJ/m3]"=18.0 "DEf[eV/atom]"=-0.007 Mtot(TM)=28.88 Mtot(IS)=-0.07 Space_group=136 Occupations="[['Nd', 'Nd', 'Fe', 'Fe', 'Fe', 'Fe', 'V', 'Fe', 'B'], ['a', 'b', 'c', 'd', 'e', 'f', 'g', 'h', 'i'], ['4g', '4f', '16k', '16k2', '8j', '8j2', '4e', '4c', '4g'], [4, 4, 16, 16, 8, 8, 4, 4, 4]]" pbc="T T T"
Nd       7.54442605       1.25579097       0.00000000
Nd       3.14431754       3.14431754       6.09415028
Nd       5.65589947       5.65589947       6.09415028
Nd       1.25579097       7.54442605       0.00000000
Nd       6.43823877       6.43823877       0.00000000
Nd       6.76208675       2.03813026       6.09415028
Nd       2.03813026       6.76208675       6.09415028
Nd       2.36197825       2.36197825       0.00000000
Fe       4.99236311       1.97828878       1.55157066
Fe       3.80785390       6.82192823       1.55157066
Fe       1.97828878       4.99236311      10.63672990
Fe       6.37839729       8.20796241       7.64572094
Fe       2.42181972       0.59225461       7.64572094
Fe       8.20796241       6.37839729       4.54257962
Fe       0.59225461       2.42181972       4.54257962
Fe       6.82192823       3.80785390      10.63672990
Fe       3.80785390       6.82192823      10.63672990
Fe       4.99236311       1.97828878      10.63672990
Fe       6.82192823       3.80785390       1.55157066
Fe       2.42181972       0.59225461       4.54257962
Fe       6.37839729       8.20796241       4.54257962
Fe       0.59225461       2.42181972       7.64572094
Fe       8.20796241       6.37839729       7.64572094
Fe       1.97828878       4.99236311       1.55157066
Fe       3.16983817       0.32384799       2.14879739
Fe       5.63037885       8.47636903       2.14879739
Fe       0.32384799       3.16983817      10.03950317
Fe       4.72395649       1.23027034       8.24294767
Fe       4.07626052       7.56994667       8.24294767
Fe       1.23027034       4.72395649       3.94535289
Fe       7.56994667       4.07626052       3.94535289
Fe       8.47636903       5.63037885      10.03950317
Fe       5.63037885       8.47636903      10.03950317
Fe       3.16983817       0.32384799      10.03950317
Fe       8.47636903       5.63037885       2.14879739
Fe       4.07626052       7.56994667       3.94535289
Fe       4.72395649       1.23027034       3.94535289
Fe       7.56994667       4.07626052       8.24294767
Fe       1.23027034       4.72395649       8.24294767
Fe       0.32384799       3.16983817       2.14879739
Fe       7.93867577       7.93867577       9.69457427
Fe       0.86154125       0.86154125       9.69457427
Fe       7.93867577       7.93867577       2.49372630
Fe       3.53856726       5.26164975       3.60042399
Fe       5.26164975       3.53856726       3.60042399
Fe       5.26164975       3.53856726       8.58787658
Fe       3.53856726       5.26164975       8.58787658
Fe       0.86154125       0.86154125       2.49372630
Fe       6.00350805       6.00350805       9.19363512
Fe       2.79670897       2.79670897       9.19363512
Fe       6.00350805       6.00350805       2.99466545
Fe       1.60339954       7.19681747       3.09948483
Fe       7.19681747       1.60339954       3.09948483
Fe       7.19681747       1.60339954       9.08881573
Fe       1.60339954       7.19681747       9.08881573
Fe       2.79670897       2.79670897       2.99466545
V        0.00000000       0.00000000       7.49702368
V        4.40010851       4.40010851       1.40287339
V        4.40010851       4.40010851      10.78542717
V        0.00000000       0.00000000       4.69127689
Fe       4.40010851       0.00000000       0.00000000
Fe       4.40010851       0.00000000       6.09415028
Fe       0.00000000       4.40010851       6.09415028
Fe       0.00000000       4.40010851       0.00000000
B        5.48429524       3.31592177       0.00000000
B        1.08418674       1.08418674       6.09415028
B        7.71603028       7.71603028       6.09415028
B        3.31592177       5.48429524       0.00000000
68
Lattice="8.800217013442099 0.0 0.0 0.0 8.800217013442099 0.0 0.0 0.0 12.18830056361731" Properties=species:S:1:pos:R:3 mscale=4 System=nd8fe48v8b4 Subs=g-h "(BH)max[kJ/m3]"=325.096 Mtot=28.65 "M[T]"=1.42 "Ha[T]"=23.943661971830988 "K1[MJ/m3]"=17.0 "DEf[eV/atom]"=-0.022 Mtot(TM)=23.13 Mtot(IS)=-0.07 Space_group=136 Occupations="[['Nd', 'Nd', 'Fe', 'Fe', 'Fe', 'Fe', 'V', 'V', 'B'], ['a', 'b', 'c', 'd', 'e', 'f', 'g', 'h', 'i'], ['4g', '4f', '16k', '16k2', '8j', '8j2', '4e', '4c', '4g'], [4, 4, 16, 16, 8, 8, 4, 4, 4]]" pbc="T T T"
Nd       7.54442605       1.25579097       0.00000000
Nd       3.14431754       3.14431754       6.09415028
Nd       5.65589947       5.65589947       6.09415028
Nd       1.25579097       7.54442605       0.00000000
Nd       6.43823877       6.43823877       0.00000000
Nd       6.76208675       2.03813026       6.09415028
Nd       2.03813026       6.76208675       6.09415028
Nd       2.36197825       2.36197825       0.00000000
Fe       4.99236311       1.97828878       1.55157066
Fe       3.80785390       6.82192823       1.55157066
Fe       1.97828878       4.99236311      10.63672990
Fe       6.37839729       8.20796241       7.64572094
Fe       2.42181972       0.59225461       7.64572094
Fe       8.20796241       6.37839729       4.54257962
Fe       0.59225461       2.42181972       4.54257962
Fe       6.82192823       3.80785390      10.63672990
Fe       3.80785390       6.82192823      10.63672990
Fe       4.99236311       1.97828878      10.63672990
Fe       6.82192823       3.80785390       1.55157066
Fe       2.42181972       0.59225461       4.54257962
Fe       6.37839729       8.20796241       4.54257962
Fe       0.59225461       2.42181972       7.64572094
Fe       8.20796241       6.37839729       7.64572094
Fe       1.97828878       4.99236311       1.55157066
Fe       3.16983817       0.32384799       2.14879739
Fe       5.63037885       8.47636903       2.14879739
Fe       0.32384799       3.16983817      10.03950317
Fe       4.72395649       1.23027034       8.24294767
Fe       4.07626052       7.56994667       8.24294767
Fe       1.23027034       4.72395649       3.94535289
Fe       7.56994667       4.07626052       3.94535289
Fe       8.47636903       5.63037885      10.03950317
Fe       5.63037885       8.47636903      10.03950317
Fe       3.16983817       0.32384799      10.03950317
Fe       8.47636903       5.63037885       2.14879739
Fe       4.07626052       7.56994667       3.94535289
Fe       4.72395649       1.23027034       3.94535289
Fe       7.56994667       4.07626052       8.24294767
Fe       1.23027034       4.72395649       8.24294767
Fe       0.32384799       3.16983817       2.14879739
Fe       7.93867577       7.93867577       9.69457427
Fe       0.86154125       0.86154125       9.69457427
Fe       7.93867577       7.93867577       2.49372630
Fe       3.53856726       5.26164975       3.60042399
Fe       5.26164975       3.53856726       3.60042399
Fe       5.26164975       3.53856726       8.58787658
Fe       3.53856726       5.26164975       8.58787658
Fe       0.86154125       0.86154125       2.49372630
Fe       6.00350805       6.00350805       9.19363512
Fe       2.79670897       2.79670897       9.19363512
Fe       6.00350805       6.00350805       2.99466545
Fe       1.60339954       7.19681747       3.09948483
Fe       7.19681747       1.60339954       3.09948483
Fe       7.19681747       1.60339954       9.08881573
Fe       1.60339954       7.19681747       9.08881573
Fe       2.79670897       2.79670897       2.99466545
V        0.00000000       0.00000000       7.49702368
V        4.40010851       4.40010851       1.40287339
V        4.40010851       4.40010851      10.78542717
V        0.00000000       0.00000000       4.69127689
V        4.40010851       0.00000000       0.00000000
V        4.40010851       0.00000000       6.09415028
V        0.00000000       4.40010851       6.09415028
V        0.00000000       4.40010851       0.00000000
B        5.48429524       3.31592177       0.00000000
B        1.08418674       1.08418674       6.09415028
B        7.71603028       7.71603028       6.09415028
B        3.31592177       5.48429524       0.00000000
68
Lattice="8.800217013442099 0.0 0.0 0.0 8.800217013442099 0.0 0.0 0.0 12.18830056361731" Properties=species:S:1:pos:R:3 mscale=4 System=nd8fe52zn4b4 Subs=g "(BH)max[kJ/m3]"=465.943 Mtot=34.41 "M[T]"=1.7 "Ha[T]"=23.529411764705884 "K1[MJ/m3]"=20.0 "DEf[eV/atom]"=0.009 Mtot(TM)=29.12 Mtot(IS)=-0.15 Space_group=136 Occupations="[['Nd', 'Nd', 'Fe', 'Fe', 'Fe', 'Fe', 'Zn', 'Fe', 'B'], ['a', 'b', 'c', 'd', 'e', 'f', 'g', 'h', 'i'], ['4g', '4f', '16k', '16k2', '8j', '8j2', '4e', '4c', '4g'], [4, 4, 16, 16, 8, 8, 4, 4, 4]]" pbc="T T T"
Nd       7.54442605       1.25579097       0.00000000
Nd       3.14431754       3.14431754       6.09415028
Nd       5.65589947       5.65589947       6.09415028
Nd       1.25579097       7.54442605       0.00000000
Nd       6.43823877       6.43823877       0.00000000
Nd       6.76208675       2.03813026       6.09415028
Nd       2.03813026       6.76208675       6.09415028
Nd       2.36197825       2.36197825       0.00000000
Fe       4.99236311       1.97828878       1.55157066
Fe       3.80785390       6.82192823       1.55157066
Fe       1.97828878       4.99236311      10.63672990
Fe       6.37839729       8.20796241       7.64572094
Fe       2.42181972       0.59225461       7.64572094
Fe       8.20796241       6.37839729       4.54257962
Fe       0.59225461       2.42181972       4.54257962
Fe       6.82192823       3.80785390      10.63672990
Fe       3.80785390       6.82192823      10.63672990
Fe       4.99236311       1.97828878      10.63672990
Fe       6.82192823       3.80785390       1.55157066
Fe       2.42181972       0.59225461       4.54257962
Fe       6.37839729       8.20796241       4.54257962
Fe       0.59225461       2.42181972       7.64572094
Fe       8.20796241       6.37839729       7.64572094
Fe       1.97828878       4.99236311       1.55157066
Fe       3.16983817       0.32384799       2.14879739
Fe       5.63037885       8.47636903       2.14879739
Fe       0.32384799       3.16983817      10.03950317
Fe       4.72395649       1.23027034       8.24294767
Fe       4.07626052       7.56994667       8.24294767
Fe       1.23027034       4.72395649       3.94535289
Fe       7.56994667       4.07626052       3.94535289
Fe       8.47636903       5.63037885      10.03950317
Fe       5.63037885       8.47636903      10.03950317
Fe       3.16983817       0.32384799      10.03950317
Fe       8.47636903       5.63037885       2.14879739
Fe       4.07626052       7.56994667       3.94535289
Fe       4.72395649       1.23027034       3.94535289
Fe       7.56994667       4.07626052       8.24294767
Fe       1.23027034       4.72395649       8.24294767
Fe       0.32384799       3.16983817       2.14879739
Fe       7.93867577       7.93867577       9.69457427
Fe       0.86154125       0.86154125       9.69457427
Fe       7.93867577       7.93867577       2.49372630
Fe       3.53856726       5.26164975       3.60042399
Fe       5.26164975       3.53856726       3.60042399
Fe       5.26164975       3.53856726       8.58787658
Fe       3.53856726       5.26164975       8.58787658
Fe       0.86154125       0.86154125       2.49372630
Fe       6.00350805       6.00350805       9.19363512
Fe       2.79670897       2.79670897       9.19363512
Fe       6.00350805       6.00350805       2.99466545
Fe       1.60339954       7.19681747       3.09948483
Fe       7.19681747       1.60339954       3.09948483
Fe       7.19681747       1.60339954       9.08881573
Fe       1.60339954       7.19681747       9.08881573
Fe       2.79670897       2.79670897       2.99466545
Zn       0.00000000       0.00000000       7.49702368
Zn       4.40010851       4.40010851       1.40287339
Zn       4.40010851       4.40010851      10.78542717
Zn       0.00000000       0.00000000       4.69127689
Fe       4.40010851       0.00000000       0.00000000
Fe       4.40010851       0.00000000       6.09415028
Fe       0.00000000       4.40010851       6.09415028
Fe       0.00000000       4.40010851       0.00000000
B        5.48429524       3.31592177       0.00000000
B        1.08418674       1.08418674       6.09415028
B        7.71603028       7.71603028       6.09415028
B        3.31592177       5.48429524       0.00000000
68
Lattice="8.800217013442099 0.0 0.0 0.0 8.800217013442099 0.0 0.0 0.0 12.18830056361731" Properties=species:S:1:pos:R:3 mscale=4 System=nd8fe48zn8b4 Subs=g-h "(BH)max[kJ/m3]"=387.346 Mtot=31.28 "M[T]"=1.55 "Ha[T]"=38.70967741935484 "K1[MJ/m3]"=30.0 "DEf[eV/atom]"=-0.009 Mtot(TM)=25.91 Mtot(IS)=-0.15 Space_group=136 Occupations="[['Nd', 'Nd', 'Fe', 'Fe', 'Fe', 'Fe', 'Zn', 'Zn', 'B'], ['a', 'b', 'c', 'd', 'e', 'f', 'g', 'h', 'i'], ['4g', '4f', '16k', '16k2', '8j', '8j2', '4e', '4c', '4g'], [4, 4, 16, 16, 8, 8, 4, 4, 4]]" pbc="T T T"
Nd       7.54442605       1.25579097       0.00000000
Nd       3.14431754       3.14431754       6.09415028
Nd       5.65589947       5.65589947       6.09415028
Nd       1.25579097       7.54442605       0.00000000
Nd       6.43823877       6.43823877       0.00000000
Nd       6.76208675       2.03813026       6.09415028
Nd       2.03813026       6.76208675       6.09415028
Nd       2.36197825       2.36197825       0.00000000
Fe       4.99236311       1.97828878       1.55157066
Fe       3.80785390       6.82192823       1.55157066
Fe       1.97828878       4.99236311      10.63672990
Fe       6.37839729       8.20796241       7.64572094
Fe       2.42181972       0.59225461       7.64572094
Fe       8.20796241       6.37839729       4.54257962
Fe       0.59225461       2.42181972       4.54257962
Fe       6.82192823       3.80785390      10.63672990
Fe       3.80785390       6.82192823      10.63672990
Fe       4.99236311       1.97828878      10.63672990
Fe       6.82192823       3.80785390       1.55157066
Fe       2.42181972       0.59225461       4.54257962
Fe       6.37839729       8.20796241       4.54257962
Fe       0.59225461       2.42181972       7.64572094
Fe       8.20796241       6.37839729       7.64572094
Fe       1.97828878       4.99236311       1.55157066
Fe       3.16983817       0.32384799       2.14879739
Fe       5.63037885       8.47636903       2.14879739
Fe       0.32384799       3.16983817      10.03950317
Fe       4.72395649       1.23027034       8.24294767
Fe       4.07626052       7.56994667       8.24294767
Fe       1.23027034       4.72395649       3.94535289
Fe       7.56994667       4.07626052       3.94535289
Fe       8.47636903       5.63037885      10.03950317
Fe       5.63037885       8.47636903      10.03950317
Fe       3.16983817       0.32384799      10.03950317
Fe       8.47636903       5.63037885       2.14879739
Fe       4.07626052       7.56994667       3.94535289
Fe       4.72395649       1.23027034       3.94535289
Fe       7.56994667       4.07626052       8.24294767
Fe       1.23027034       4.72395649       8.24294767
Fe       0.32384799       3.16983817       2.14879739
Fe       7.93867577       7.93867577       9.69457427
Fe       0.86154125       0.86154125       9.69457427
Fe       7.93867577       7.93867577       2.49372630
Fe       3.53856726       5.26164975       3.60042399
Fe       5.26164975       3.53856726       3.60042399
Fe       5.26164975       3.53856726       8.58787658
Fe       3.53856726       5.26164975       8.58787658
Fe       0.86154125       0.86154125       2.49372630
Fe       6.00350805       6.00350805       9.19363512
Fe       2.79670897       2.79670897       9.19363512
Fe       6.00350805       6.00350805       2.99466545
Fe       1.60339954       7.19681747       3.09948483
Fe       7.19681747       1.60339954       3.09948483
Fe       7.19681747       1.60339954       9.08881573
Fe       1.60339954       7.19681747       9.08881573
Fe       2.79670897       2.79670897       2.99466545
Zn       0.00000000       0.00000000       7.49702368
Zn       4.40010851       4.40010851       1.40287339
Zn       4.40010851       4.40010851      10.78542717
Zn       0.00000000       0.00000000       4.69127689
Zn       4.40010851       0.00000000       0.00000000
Zn       4.40010851       0.00000000       6.09415028
Zn       0.00000000       4.40010851       6.09415028
Zn       0.00000000       4.40010851       0.00000000
B        5.48429524       3.31592177       0.00000000
B        1.08418674       1.08418674       6.09415028
B        7.71603028       7.71603028       6.09415028
B        3.31592177       5.48429524       0.00000000
68
Lattice="8.800217013442099 0.0 0.0 0.0 8.800217013442099 0.0 0.0 0.0 12.18830056361731" Properties=species:S:1:pos:R:3 mscale=4 System=nd8fe48mn8b4 Subs=f "(BH)max[kJ/m3]"=528.193 Mtot=36.67 "M[T]"=1.81 "Ha[T]"=22.099447513812155 "K1[MJ/m3]"=20.0 "DEf[eV/atom]"=0.033 Mtot(TM)=31.33 Mtot(IS)=-0.16 Space_group=136 Occupations="[['Nd', 'Nd', 'Fe', 'Fe', 'Fe', 'Mn', 'Fe', 'Fe', 'B'], ['a', 'b', 'c', 'd', 'e', 'f', 'g', 'h', 'i'], ['4g', '4f', '16k', '16k2', '8j', '8j2', '4e', '4c', '4g'], [4, 4, 16, 16, 8, 8, 4, 4, 4]]" pbc="T T T"
Nd       7.54442605       1.25579097       0.00000000
Nd       3.14431754       3.14431754       6.09415028
Nd       5.65589947       5.65589947       6.09415028
Nd       1.25579097       7.54442605       0.00000000
Nd       6.43823877       6.43823877       0.00000000
Nd       6.76208675       2.03813026       6.09415028
Nd       2.03813026       6.76208675       6.09415028
Nd       2.36197825       2.36197825       0.00000000
Fe       4.99236311       1.97828878       1.55157066
Fe       3.80785390       6.82192823       1.55157066
Fe       1.97828878       4.99236311      10.63672990
Fe       6.37839729       8.20796241       7.64572094
Fe       2.42181972       0.59225461       7.64572094
Fe       8.20796241       6.37839729       4.54257962
Fe       0.59225461       2.42181972       4.54257962
Fe       6.82192823       3.80785390      10.63672990
Fe       3.80785390       6.82192823      10.63672990
Fe       4.99236311       1.97828878      10.63672990
Fe       6.82192823       3.80785390       1.55157066
Fe       2.42181972       0.59225461       4.54257962
Fe       6.37839729       8.20796241       4.54257962
Fe       0.59225461       2.42181972       7.64572094
Fe       8.20796241       6.37839729       7.64572094
Fe       1.97828878       4.99236311       1.55157066
Fe       3.16983817       0.32384799       2.14879739
Fe       5.63037885       8.47636903       2.14879739
Fe       0.32384799       3.16983817      10.03950317
Fe       4.72395649       1.23027034       8.24294767
Fe       4.07626052       7.56994667       8.24294767
Fe       1.23027034       4.72395649       3.94535289
Fe       7.56994667       4.07626052       3.94535289
Fe       8.47636903       5.63037885      10.03950317
Fe       5.63037885       8.47636903      10.03950317
Fe       3.16983817       0.32384799      10.03950317
Fe       8.47636903       5.63037885       2.14879739
Fe       4.07626052       7.56994667       3.94535289
Fe       4.72395649       1.23027034       3.94535289
Fe       7.56994667       4.07626052       8.24294767
Fe       1.23027034       4.72395649       8.24294767
Fe       0.32384799       3.16983817       2.14879739
Fe       7.93867577       7.93867577       9.69457427
Fe       0.86154125       0.86154125       9.69457427
Fe       7.93867577       7.93867577       2.49372630
Fe       3.53856726       5.26164975       3.60042399
Fe       5.26164975       3.53856726       3.60042399
Fe       5.26164975       3.53856726       8.58787658
Fe       3.53856726       5.26164975       8.58787658
Fe       0.86154125       0.86154125       2.49372630
Mn       6.00350805       6.00350805       9.19363512
Mn       2.79670897       2.79670897       9.19363512
Mn       6.00350805       6.00350805       2.99466545
Mn       1.60339954       7.19681747       3.09948483
Mn       7.19681747       1.60339954       3.09948483
Mn       7.19681747       1.60339954       9.08881573
Mn       1.60339954       7.19681747       9.08881573
Mn       2.79670897       2.79670897       2.99466545
Fe       0.00000000       0.00000000       7.49702368
Fe       4.40010851       4.40010851       1.40287339
Fe       4.40010851       4.40010851      10.78542717
Fe       0.00000000       0.00000000       4.69127689
Fe       4.40010851       0.00000000       0.00000000
Fe       4.40010851       0.00000000       6.09415028
Fe       0.00000000       4.40010851       6.09415028
Fe       0.00000000       4.40010851       0.00000000
B        5.48429524       3.31592177       0.00000000
B        1.08418674       1.08418674       6.09415028
B        7.71603028       7.71603028       6.09415028
B        3.31592177       5.48429524       0.00000000
68
Lattice="8.800217013442099 0.0 0.0 0.0 8.800217013442099 0.0 0.0 0.0 12.18830056361731" Properties=species:S:1:pos:R:3 mscale=4 System=nd8fe44mn12b4 Subs=f-h "(BH)max[kJ/m3]"=476.971 Mtot=34.8 "M[T]"=1.72 "Ha[T]"=23.25581395348837 "K1[MJ/m3]"=20.0 "DEf[eV/atom]"=0.061 Mtot(TM)=29.38 Mtot(IS)=-0.16 Space_group=136 Occupations="[['Nd', 'Nd', 'Fe', 'Fe', 'Fe', 'Mn', 'Fe', 'Mn', 'B'], ['a', 'b', 'c', 'd', 'e', 'f', 'g', 'h', 'i'], ['4g', '4f', '16k', '16k2', '8j', '8j2', '4e', '4c', '4g'], [4, 4, 16, 16, 8, 8, 4, 4, 4]]" pbc="T T T"
Nd       7.54442605       1.25579097       0.00000000
Nd       3.14431754       3.14431754       6.09415028
Nd       5.65589947       5.65589947       6.09415028
Nd       1.25579097       7.54442605       0.00000000
Nd       6.43823877       6.43823877       0.00000000
Nd       6.76208675       2.03813026       6.09415028
Nd       2.03813026       6.76208675       6.09415028
Nd       2.36197825       2.36197825       0.00000000
Fe       4.99236311       1.97828878       1.55157066
Fe       3.80785390       6.82192823       1.55157066
Fe       1.97828878       4.99236311      10.63672990
Fe       6.37839729       8.20796241       7.64572094
Fe       2.42181972       0.59225461       7.64572094
Fe       8.20796241       6.37839729       4.54257962
Fe       0.59225461       2.42181972       4.54257962
Fe       6.82192823       3.80785390      10.63672990
Fe       3.80785390       6.82192823      10.63672990
Fe       4.99236311       1.97828878      10.63672990
Fe       6.82192823       3.80785390       1.55157066
Fe       2.42181972       0.59225461       4.54257962
Fe       6.37839729       8.20796241       4.54257962
Fe       0.59225461       2.42181972       7.64572094
Fe       8.20796241       6.37839729       7.64572094
Fe       1.97828878       4.99236311       1.55157066
Fe       3.16983817       0.32384799       2.14879739
Fe       5.63037885       8.47636903       2.14879739
Fe       0.32384799       3.16983817      10.03950317
Fe       4.72395649       1.23027034       8.24294767
Fe       4.07626052       7.56994667       8.24294767
Fe       1.23027034       4.72395649       3.94535289
Fe       7.56994667       4.07626052       3.94535289
Fe       8.47636903       5.63037885      10.03950317
Fe       5.63037885       8.47636903      10.03950317
Fe       3.16983817       0.32384799      10.03950317
Fe       8.47636903       5.63037885       2.14879739
Fe       4.07626052       7.56994667       3.94535289
Fe       4.72395649       1.23027034       3.94535289
Fe       7.56994667       4.07626052       8.24294767
Fe       1.23027034       4.72395649       8.24294767
Fe       0.32384799       3.16983817       2.14879739
Fe       7.93867577       7.93867577       9.69457427
Fe       0.86154125       0.86154125       9.69457427
Fe       7.93867577       7.93867577       2.49372630
Fe       3.53856726       5.26164975       3.60042399
Fe       5.26164975       3.53856726       3.60042399
Fe       5.26164975       3.53856726       8.58787658
Fe       3.53856726       5.26164975       8.58787658
Fe       0.86154125       0.86154125       2.49372630
Mn       6.00350805       6.00350805       9.19363512
Mn       2.79670897       2.79670897       9.19363512
Mn       6.00350805       6.00350805       2.99466545
Mn       1.60339954       7.19681747       3.09948483
Mn       7.19681747       1.60339954       3.09948483
Mn       7.19681747       1.60339954       9.08881573
Mn       1.60339954       7.19681747       9.08881573
Mn       2.79670897       2.79670897       2.99466545
Fe       0.00000000       0.00000000       7.49702368
Fe       4.40010851       4.40010851       1.40287339
Fe       4.40010851       4.40010851      10.78542717
Fe       0.00000000       0.00000000       4.69127689
Mn       4.40010851       0.00000000       0.00000000
Mn       4.40010851       0.00000000       6.09415028
Mn       0.00000000       4.40010851       6.09415028
Mn       0.00000000       4.40010851       0.00000000
B        5.48429524       3.31592177       0.00000000
B        1.08418674       1.08418674       6.09415028
B        7.71603028       7.71603028       6.09415028
B        3.31592177       5.48429524       0.00000000
68
Lattice="8.800217013442099 0.0 0.0 0.0 8.800217013442099 0.0 0.0 0.0 12.18830056361731" Properties=species:S:1:pos:R:3 mscale=4 System=nd8fe44mn12b4 Subs=f-g "(BH)max[kJ/m3]"=499.414 Mtot=35.53 "M[T]"=1.76 "Ha[T]"=22.727272727272727 "K1[MJ/m3]"=20.0 "DEf[eV/atom]"=0.053 Mtot(TM)=30.11 Mtot(IS)=-0.13 Space_group=136 Occupations="[['Nd', 'Nd', 'Fe', 'Fe', 'Fe', 'Mn', 'Mn', 'Fe', 'B'], ['a', 'b', 'c', 'd', 'e', 'f', 'g', 'h', 'i'], ['4g', '4f', '16k', '16k2', '8j', '8j2', '4e', '4c', '4g'], [4, 4, 16, 16, 8, 8, 4, 4, 4]]" pbc="T T T"
Nd       7.54442605       1.25579097       0.00000000
Nd       3.14431754       3.14431754       6.09415028
Nd       5.65589947       5.65589947       6.09415028
Nd       1.25579097       7.54442605       0.00000000
Nd       6.43823877       6.43823877       0.00000000
Nd       6.76208675       2.03813026       6.09415028
Nd       2.03813026       6.76208675       6.09415028
Nd       2.36197825       2.36197825       0.00000000
Fe       4.99236311       1.97828878       1.55157066
Fe       3.80785390       6.82192823       1.55157066
Fe       1.97828878       4.99236311      10.63672990
Fe       6.37839729       8.20796241       7.64572094
Fe       2.42181972       0.59225461       7.64572094
Fe       8.20796241       6.37839729       4.54257962
Fe       0.59225461       2.42181972       4.54257962
Fe       6.82192823       3.80785390      10.63672990
Fe       3.80785390       6.82192823      10.63672990
Fe       4.99236311       1.97828878      10.63672990
Fe       6.82192823       3.80785390       1.55157066
Fe       2.42181972       0.59225461       4.54257962
Fe       6.37839729       8.20796241       4.54257962
Fe       0.59225461       2.42181972       7.64572094
Fe       8.20796241       6.37839729       7.64572094
Fe       1.97828878       4.99236311       1.55157066
Fe       3.16983817       0.32384799       2.14879739
Fe       5.63037885       8.47636903       2.14879739
Fe       0.32384799       3.16983817      10.03950317
Fe       4.72395649       1.23027034       8.24294767
Fe       4.07626052       7.56994667       8.24294767
Fe       1.23027034       4.72395649       3.94535289
Fe       7.56994667       4.07626052       3.94535289
Fe       8.47636903       5.63037885      10.03950317
Fe       5.63037885       8.47636903      10.03950317
Fe       3.16983817       0.32384799      10.03950317
Fe       8.47636903       5.63037885       2.14879739
Fe       4.07626052       7.56994667       3.94535289
Fe       4.72395649       1.23027034       3.94535289
Fe       7.56994667       4.07626052       8.24294767
Fe       1.23027034       4.72395649       8.24294767
Fe       0.32384799       3.16983817       2.14879739
Fe       7.93867577       7.93867577       9.69457427
Fe       0.86154125       0.86154125       9.69457427
Fe       7.93867577       7.93867577       2.49372630
Fe       3.53856726       5.26164975       3.60042399
Fe       5.26164975       3.53856726       3.60042399
Fe       5.26164975       3.53856726       8.58787658
Fe       3.53856726       5.26164975       8.58787658
Fe       0.86154125       0.86154125       2.49372630
Mn       6.00350805       6.00350805       9.19363512
Mn       2.79670897       2.79670897       9.19363512
Mn       6.00350805       6.00350805       2.99466545
Mn       1.60339954       7.19681747       3.09948483
Mn       7.19681747       1.60339954       3.09948483
Mn       7.19681747       1.60339954       9.08881573
Mn       1.60339954       7.19681747       9.08881573
Mn       2.79670897       2.79670897       2.99466545
Mn       0.00000000       0.00000000       7.49702368
Mn       4.40010851       4.40010851       1.40287339
Mn       4.40010851       4.40010851      10.78542717
Mn       0.00000000       0.00000000       4.69127689
Fe       4.40010851       0.00000000       0.00000000
Fe       4.40010851       0.00000000       6.09415028
Fe       0.00000000       4.40010851       6.09415028
Fe       0.00000000       4.40010851       0.00000000
B        5.48429524       3.31592177       0.00000000
B        1.08418674       1.08418674       6.09415028
B        7.71603028       7.71603028       6.09415028
B        3.31592177       5.48429524       0.00000000
68
Lattice="8.800217013442099 0.0 0.0 0.0 8.800217013442099 0.0 0.0 0.0 12.18830056361731" Properties=species:S:1:pos:R:3 mscale=4 System=nd8fe48mo8b4 Subs=f "(BH)max[kJ/m3]"=329.691 Mtot=29.0 "M[T]"=1.43 "Ha[T]"=43.35664335664336 "K1[MJ/m3]"=31.0 "DEf[eV/atom]"=0.089 Mtot(TM)=23.34 Mtot(IS)=-0.13 Space_group=136 Occupations="[['Nd', 'Nd', 'Fe', 'Fe', 'Fe', 'Mo', 'Fe', 'Fe', 'B'], ['a', 'b', 'c', 'd', 'e', 'f', 'g', 'h', 'i'], ['4g', '4f', '16k', '16k2', '8j', '8j2', '4e', '4c', '4g'], [4, 4, 16, 16, 8, 8, 4, 4, 4]]" pbc="T T T"
Nd       7.54442605       1.25579097       0.00000000
Nd       3.14431754       3.14431754       6.09415028
Nd       5.65589947       5.65589947       6.09415028
Nd       1.25579097       7.54442605       0.00000000
Nd       6.43823877       6.43823877       0.00000000
Nd       6.76208675       2.03813026       6.09415028
Nd       2.03813026       6.76208675       6.09415028
Nd       2.36197825       2.36197825       0.00000000
Fe       4.99236311       1.97828878       1.55157066
Fe       3.80785390       6.82192823       1.55157066
Fe       1.97828878       4.99236311      10.63672990
Fe       6.37839729       8.20796241       7.64572094
Fe       2.42181972       0.59225461       7.64572094
Fe       8.20796241       6.37839729       4.54257962
Fe       0.59225461       2.42181972       4.54257962
Fe       6.82192823       3.80785390      10.63672990
Fe       3.80785390       6.82192823      10.63672990
Fe       4.99236311       1.97828878      10.63672990
Fe       6.82192823       3.80785390       1.55157066
Fe       2.42181972       0.59225461       4.54257962
Fe       6.37839729       8.20796241       4.54257962
Fe       0.59225461       2.42181972       7.64572094
Fe       8.20796241       6.37839729       7.64572094
Fe       1.97828878       4.99236311       1.55157066
Fe       3.16983817       0.32384799       2.14879739
Fe       5.63037885       8.47636903       2.14879739
Fe       0.32384799       3.16983817      10.03950317
Fe       4.72395649       1.23027034       8.24294767
Fe       4.07626052       7.56994667       8.24294767
Fe       1.23027034       4.72395649       3.94535289
Fe       7.56994667       4.07626052       3.94535289
Fe       8.47636903       5.63037885      10.03950317
Fe       5.63037885       8.47636903      10.03950317
Fe       3.16983817       0.32384799      10.03950317
Fe       8.47636903       5.63037885       2.14879739
Fe       4.07626052       7.56994667       3.94535289
Fe       4.72395649       1.23027034       3.94535289
Fe       7.56994667       4.07626052       8.24294767
Fe       1.23027034       4.72395649       8.24294767
Fe       0.32384799       3.16983817       2.14879739
Fe       7.93867577       7.93867577       9.69457427
Fe       0.86154125       0.86154125       9.69457427
Fe       7.93867577       7.93867577       2.49372630
Fe       3.53856726       5.26164975       3.60042399
Fe       5.26164975       3.53856726       3.60042399
Fe       5.26164975       3.53856726       8.58787658
Fe       3.53856726       5.26164975       8.58787658
Fe       0.86154125       0.86154125       2.49372630
Mo       6.00350805       6.00350805       9.19363512
Mo       2.79670897       2.79670897       9.19363512
Mo       6.00350805       6.00350805       2.99466545
Mo       1.60339954       7.19681747       3.09948483
Mo       7.19681747       1.60339954       3.09948483
Mo       7.19681747       1.60339954       9.08881573
Mo       1.60339954       7.19681747       9.08881573
Mo       2.79670897       2.79670897       2.99466545
Fe       0.00000000       0.00000000       7.49702368
Fe       4.40010851       4.40010851       1.40287339
Fe       4.40010851       4.40010851      10.78542717
Fe       0.00000000       0.00000000       4.69127689
Fe       4.40010851       0.00000000       0.00000000
Fe       4.40010851       0.00000000       6.09415028
Fe       0.00000000       4.40010851       6.09415028
Fe       0.00000000       4.40010851       0.00000000
B        5.48429524       3.31592177       0.00000000
B        1.08418674       1.08418674       6.09415028
B        7.71603028       7.71603028       6.09415028
B        3.31592177       5.48429524       0.00000000
68
Lattice="8.800217013442099 0.0 0.0 0.0 8.800217013442099 0.0 0.0 0.0 12.18830056361731" Properties=species:S:1:pos:R:3 mscale=4 System=nd8fe44mo12b4 Subs=f-g "(BH)max[kJ/m3]"=293.835 Mtot=27.26 "M[T]"=1.35 "Ha[T]"=45.925925925925924 "K1[MJ/m3]"=31.0 "DEf[eV/atom]"=0.172 Mtot(TM)=21.47 Mtot(IS)=-0.06 Space_group=136 Occupations="[['Nd', 'Nd', 'Fe', 'Fe', 'Fe', 'Mo', 'Mo', 'Fe', 'B'], ['a', 'b', 'c', 'd', 'e', 'f', 'g', 'h', 'i'], ['4g', '4f', '16k', '16k2', '8j', '8j2', '4e', '4c', '4g'], [4, 4, 16, 16, 8, 8, 4, 4, 4]]" pbc="T T T"
Nd       7.54442605       1.25579097       0.00000000
Nd       3.14431754       3.14431754       6.09415028
Nd       5.65589947       5.65589947       6.09415028
Nd       1.25579097       7.54442605       0.00000000
Nd       6.43823877       6.43823877       0.00000000
Nd       6.76208675       2.03813026       6.09415028
Nd       2.03813026       6.76208675       6.09415028
Nd       2.36197825       2.36197825       0.00000000
Fe       4.99236311       1.97828878       1.55157066
Fe       3.80785390       6.82192823       1.55157066
Fe       1.97828878       4.99236311      10.63672990
Fe       6.37839729       8.20796241       7.64572094
Fe       2.42181972       0.59225461       7.64572094
Fe       8.20796241       6.37839729       4.54257962
Fe       0.59225461       2.42181972       4.54257962
Fe       6.82192823       3.80785390      10.63672990
Fe       3.80785390       6.82192823      10.63672990
Fe       4.99236311       1.97828878      10.63672990
Fe       6.82192823       3.80785390       1.55157066
Fe       2.42181972       0.59225461       4.54257962
Fe       6.37839729       8.20796241       4.54257962
Fe       0.59225461       2.42181972       7.64572094
Fe       8.20796241       6.37839729       7.64572094
Fe       1.97828878       4.99236311       1.55157066
Fe       3.16983817       0.32384799       2.14879739
Fe       5.63037885       8.47636903       2.14879739
Fe       0.32384799       3.16983817      10.03950317
Fe       4.72395649       1.23027034       8.24294767
Fe       4.07626052       7.56994667       8.24294767
Fe       1.23027034       4.72395649       3.94535289
Fe       7.56994667       4.07626052       3.94535289
Fe       8.47636903       5.63037885      10.03950317
Fe       5.63037885       8.47636903      10.03950317
Fe       3.16983817       0.32384799      10.03950317
Fe       8.47636903       5.63037885       2.14879739
Fe       4.07626052       7.56994667       3.94535289
Fe       4.72395649       1.23027034       3.94535289
Fe       7.56994667       4.07626052       8.24294767
Fe       1.23027034       4.72395649       8.24294767
Fe       0.32384799       3.16983817       2.14879739
Fe       7.93867577       7.93867577       9.69457427
Fe       0.86154125       0.86154125       9.69457427
Fe       7.93867577       7.93867577       2.49372630
Fe       3.53856726       5.26164975       3.60042399
Fe       5.26164975       3.53856726       3.60042399
Fe       5.26164975       3.53856726       8.58787658
Fe       3.53856726       5.26164975       8.58787658
Fe       0.86154125       0.86154125       2.49372630
Mo       6.00350805       6.00350805       9.19363512
Mo       2.79670897       2.79670897       9.19363512
Mo       6.00350805       6.00350805       2.99466545
Mo       1.60339954       7.19681747       3.09948483
Mo       7.19681747       1.60339954       3.09948483
Mo       7.19681747       1.60339954       9.08881573
Mo       1.60339954       7.19681747       9.08881573
Mo       2.79670897       2.79670897       2.99466545
Mo       0.00000000       0.00000000       7.49702368
Mo       4.40010851       4.40010851       1.40287339
Mo       4.40010851       4.40010851      10.78542717
Mo       0.00000000       0.00000000       4.69127689
Fe       4.40010851       0.00000000       0.00000000
Fe       4.40010851       0.00000000       6.09415028
Fe       0.00000000       4.40010851       6.09415028
Fe       0.00000000       4.40010851       0.00000000
B        5.48429524       3.31592177       0.00000000
B        1.08418674       1.08418674       6.09415028
B        7.71603028       7.71603028       6.09415028
B        3.31592177       5.48429524       0.00000000
68
Lattice="8.800217013442099 0.0 0.0 0.0 8.800217013442099 0.0 0.0 0.0 12.18830056361731" Properties=species:S:1:pos:R:3 mscale=4 System=nd8fe40mo16b4 Subs=f-g-h "(BH)max[kJ/m3]"=184.588 Mtot=21.62 "M[T]"=1.07 "Ha[T]"=46.72897196261682 "K1[MJ/m3]"=25.0 "DEf[eV/atom]"=0.144 Mtot(TM)=15.66 Mtot(IS)=-0.06 Space_group=136 Occupations="[['Nd', 'Nd', 'Fe', 'Fe', 'Fe', 'Mo', 'Mo', 'Mo', 'B'], ['a', 'b', 'c', 'd', 'e', 'f', 'g', 'h', 'i'], ['4g', '4f', '16k', '16k2', '8j', '8j2', '4e', '4c', '4g'], [4, 4, 16, 16, 8, 8, 4, 4, 4]]" pbc="T T T"
Nd       7.54442605       1.25579097       0.00000000
Nd       3.14431754       3.14431754       6.09415028
Nd       5.65589947       5.65589947       6.09415028
Nd       1.25579097       7.54442605       0.00000000
Nd       6.43823877       6.43823877       0.00000000
Nd       6.76208675       2.03813026       6.09415028
Nd       2.03813026       6.76208675       6.09415028
Nd       2.36197825       2.36197825       0.00000000
Fe       4.99236311       1.97828878       1.55157066
Fe       3.80785390       6.82192823       1.55157066
Fe       1.97828878       4.99236311      10.63672990
Fe       6.37839729       8.20796241       7.64572094
Fe       2.42181972       0.59225461       7.64572094
Fe       8.20796241       6.37839729       4.54257962
Fe       0.59225461       2.42181972       4.54257962
Fe       6.82192823       3.80785390      10.63672990
Fe       3.80785390       6.82192823      10.63672990
Fe       4.99236311       1.97828878      10.63672990
Fe       6.82192823       3.80785390       1.55157066
Fe       2.42181972       0.59225461       4.54257962
Fe       6.37839729       8.20796241       4.54257962
Fe       0.59225461       2.42181972       7.64572094
Fe       8.20796241       6.37839729       7.64572094
Fe       1.97828878       4.99236311       1.55157066
Fe       3.16983817       0.32384799       2.14879739
Fe       5.63037885       8.47636903       2.14879739
Fe       0.32384799       3.16983817      10.03950317
Fe       4.72395649       1.23027034       8.24294767
Fe       4.07626052       7.56994667       8.24294767
Fe       1.23027034       4.72395649       3.94535289
Fe       7.56994667       4.07626052       3.94535289
Fe       8.47636903       5.63037885      10.03950317
Fe       5.63037885       8.47636903      10.03950317
Fe       3.16983817       0.32384799      10.03950317
Fe       8.47636903       5.63037885       2.14879739
Fe       4.07626052       7.56994667       3.94535289
Fe       4.72395649       1.23027034       3.94535289
Fe       7.56994667       4.07626052       8.24294767
Fe       1.23027034       4.72395649       8.24294767
Fe       0.32384799       3.16983817       2.14879739
Fe       7.93867577       7.93867577       9.69457427
Fe       0.86154125       0.86154125       9.69457427
Fe       7.93867577       7.93867577       2.49372630
Fe       3.53856726       5.26164975       3.60042399
Fe       5.26164975       3.53856726       3.60042399
Fe       5.26164975       3.53856726       8.58787658
Fe       3.53856726       5.26164975       8.58787658
Fe       0.86154125       0.86154125       2.49372630
Mo       6.00350805       6.00350805       9.19363512
Mo       2.79670897       2.79670897       9.19363512
Mo       6.00350805       6.00350805       2.99466545
Mo       1.60339954       7.19681747       3.09948483
Mo       7.19681747       1.60339954       3.09948483
Mo       7.19681747       1.60339954       9.08881573
Mo       1.60339954       7.19681747       9.08881573
Mo       2.79670897       2.79670897       2.99466545
Mo       0.00000000       0.00000000       7.49702368
Mo       4.40010851       4.40010851       1.40287339
Mo       4.40010851       4.40010851      10.78542717
Mo       0.00000000       0.00000000       4.69127689
Mo       4.40010851       0.00000000       0.00000000
Mo       4.40010851       0.00000000       6.09415028
Mo       0.00000000       4.40010851       6.09415028
Mo       0.00000000       4.40010851       0.00000000
B        5.48429524       3.31592177       0.00000000
B        1.08418674       1.08418674       6.09415028
B        7.71603028       7.71603028       6.09415028
B        3.31592177       5.48429524       0.00000000
68
Lattice="8.800217013442099 0.0 0.0 0.0 8.800217013442099 0.0 0.0 0.0 12.18830056361731" Properties=species:S:1:pos:R:3 mscale=4 System=nd8fe48ni8b4 Subs=f "(BH)max[kJ/m3]"=455.045 Mtot=34.1 "M[T]"=1.68 "Ha[T]"=15.476190476190476 "K1[MJ/m3]"=13.0 "DEf[eV/atom]"=-0.014 Mtot(TM)=28.73 Mtot(IS)=-0.16 Space_group=136 Occupations="[['Nd', 'Nd', 'Fe', 'Fe', 'Fe', 'Ni', 'Fe', 'Fe', 'B'], ['a', 'b', 'c', 'd', 'e', 'f', 'g', 'h', 'i'], ['4g', '4f', '16k', '16k2', '8j', '8j2', '4e', '4c', '4g'], [4, 4, 16, 16, 8, 8, 4, 4, 4]]" pbc="T T T"
Nd       7.54442605       1.25579097       0.00000000
Nd       3.14431754       3.14431754       6.09415028
Nd       5.65589947       5.65589947       6.09415028
Nd       1.25579097       7.54442605       0.00000000
Nd       6.43823877       6.43823877       0.00000000
Nd       6.76208675       2.03813026       6.09415028
Nd       2.03813026       6.76208675       6.09415028
Nd       2.36197825       2.36197825       0.00000000
Fe       4.99236311       1.97828878       1.55157066
Fe       3.80785390       6.82192823       1.55157066
Fe       1.97828878       4.99236311      10.63672990
Fe       6.37839729       8.20796241       7.64572094
Fe       2.42181972       0.59225461       7.64572094
Fe       8.20796241       6.37839729       4.54257962
Fe       0.59225461       2.42181972       4.54257962
Fe       6.82192823       3.80785390      10.63672990
Fe       3.80785390       6.82192823      10.63672990
Fe       4.99236311       1.97828878      10.63672990
Fe       6.82192823       3.80785390       1.55157066
Fe       2.42181972       0.59225461       4.54257962
Fe       6.37839729       8.20796241       4.54257962
Fe       0.59225461       2.42181972       7.64572094
Fe       8.20796241       6.37839729       7.64572094
Fe       1.97828878       4.99236311       1.55157066
Fe       3.16983817       0.32384799       2.14879739
Fe       5.63037885       8.47636903       2.14879739
Fe       0.32384799       3.16983817      10.03950317
Fe       4.72395649       1.23027034       8.24294767
Fe       4.07626052       7.56994667       8.24294767
Fe       1.23027034       4.72395649       3.94535289
Fe       7.56994667       4.07626052       3.94535289
Fe       8.47636903       5.63037885      10.03950317
Fe       5.63037885       8.47636903      10.03950317
Fe       3.16983817       0.32384799      10.03950317
Fe       8.47636903       5.63037885       2.14879739
Fe       4.07626052       7.56994667       3.94535289
Fe       4.72395649       1.23027034       3.94535289
Fe       7.56994667       4.07626052       8.24294767
Fe       1.23027034       4.72395649       8.24294767
Fe       0.32384799       3.16983817       2.14879739
Fe       7.93867577       7.93867577       9.69457427
Fe       0.86154125       0.86154125       9.69457427
Fe       7.93867577       7.93867577       2.49372630
Fe       3.53856726       5.26164975       3.60042399
Fe       5.26164975       3.53856726       3.60042399
Fe       5.26164975       3.53856726       8.58787658
Fe       3.53856726       5.26164975       8.58787658
Fe       0.86154125       0.86154125       2.49372630
Ni       6.00350805       6.00350805       9.19363512
Ni       2.79670897       2.79670897       9.19363512
Ni       6.00350805       6.00350805       2.99466545
Ni       1.60339954       7.19681747       3.09948483
Ni       7.19681747       1.60339954       3.09948483
Ni       7.19681747       1.60339954       9.08881573
Ni       1.60339954       7.19681747       9.08881573
Ni       2.79670897       2.79670897       2.99466545
Fe       0.00000000       0.00000000       7.49702368
Fe       4.40010851       4.40010851       1.40287339
Fe       4.40010851       4.40010851      10.78542717
Fe       0.00000000       0.00000000       4.69127689
Fe       4.40010851       0.00000000       0.00000000
Fe       4.40010851       0.00000000       6.09415028
Fe       0.00000000       4.40010851       6.09415028
Fe       0.00000000       4.40010851       0.00000000
B        5.48429524       3.31592177       0.00000000
B        1.08418674       1.08418674       6.09415028
B        7.71603028       7.71603028       6.09415028
B        3.31592177       5.48429524       0.00000000
68
Lattice="8.800217013442099 0.0 0.0 0.0 8.800217013442099 0.0 0.0 0.0 12.18830056361731" Properties=species:S:1:pos:R:3 mscale=4 System=nd8fe44ni12b4 Subs=f-h "(BH)max[kJ/m3]"=417.914 Mtot=32.52 "M[T]"=1.61 "Ha[T]"=24.844720496894407 "K1[MJ/m3]"=20.0 "DEf[eV/atom]"=-0.024 Mtot(TM)=27.04 Mtot(IS)=-0.16 Space_group=136 Occupations="[['Nd', 'Nd', 'Fe', 'Fe', 'Fe', 'Ni', 'Fe', 'Ni', 'B'], ['a', 'b', 'c', 'd', 'e', 'f', 'g', 'h', 'i'], ['4g', '4f', '16k', '16k2', '8j', '8j2', '4e', '4c', '4g'], [4, 4, 16, 16, 8, 8, 4, 4, 4]]" pbc="T T T"
Nd       7.54442605       1.25579097       0.00000000
Nd       3.14431754       3.14431754       6.09415028
Nd       5.65589947       5.65589947       6.09415028
Nd       1.25579097       7.54442605       0.00000000
Nd       6.43823877       6.43823877       0.00000000
Nd       6.76208675       2.03813026       6.09415028
Nd       2.03813026       6.76208675       6.09415028
Nd       2.36197825       2.36197825       0.00000000
Fe       4.99236311       1.97828878       1.55157066
Fe       3.80785390       6.82192823       1.55157066
Fe       1.97828878       4.99236311      10.63672990
Fe       6.37839729       8.20796241       7.64572094
Fe       2.42181972       0.59225461       7.64572094
Fe       8.20796241       6.37839729       4.54257962
Fe       0.59225461       2.42181972       4.54257962
Fe       6.82192823       3.80785390      10.63672990
Fe       3.80785390       6.82192823      10.63672990
Fe       4.99236311       1.97828878      10.63672990
Fe       6.82192823       3.80785390       1.55157066
Fe       2.42181972       0.59225461       4.54257962
Fe       6.37839729       8.20796241       4.54257962
Fe       0.59225461       2.42181972       7.64572094
Fe       8.20796241       6.37839729       7.64572094
Fe       1.97828878       4.99236311       1.55157066
Fe       3.16983817       0.32384799       2.14879739
Fe       5.63037885       8.47636903       2.14879739
Fe       0.32384799       3.16983817      10.03950317
Fe       4.72395649       1.23027034       8.24294767
Fe       4.07626052       7.56994667       8.24294767
Fe       1.23027034       4.72395649       3.94535289
Fe       7.56994667       4.07626052       3.94535289
Fe       8.47636903       5.63037885      10.03950317
Fe       5.63037885       8.47636903      10.03950317
Fe       3.16983817       0.32384799      10.03950317
Fe       8.47636903       5.63037885       2.14879739
Fe       4.07626052       7.56994667       3.94535289
Fe       4.72395649       1.23027034       3.94535289
Fe       7.56994667       4.07626052       8.24294767
Fe       1.23027034       4.72395649       8.24294767
Fe       0.32384799       3.16983817       2.14879739
Fe       7.93867577       7.93867577       9.69457427
Fe       0.86154125       0.86154125       9.69457427
Fe       7.93867577       7.93867577       2.49372630
Fe       3.53856726       5.26164975       3.60042399
Fe       5.26164975       3.53856726       3.60042399
Fe       5.26164975       3.53856726       8.58787658
Fe       3.53856726       5.26164975       8.58787658
Fe       0.86154125       0.86154125       2.49372630
Ni       6.00350805       6.00350805       9.19363512
Ni       2.79670897       2.79670897       9.19363512
Ni       6.00350805       6.00350805       2.99466545
Ni       1.60339954       7.19681747       3.09948483
Ni       7.19681747       1.60339954       3.09948483
Ni       7.19681747       1.60339954       9.08881573
Ni       1.60339954       7.19681747       9.08881573
Ni       2.79670897       2.79670897       2.99466545
Fe       0.00000000       0.00000000       7.49702368
Fe       4.40010851       4.40010851       1.40287339
Fe       4.40010851       4.40010851      10.78542717
Fe       0.00000000       0.00000000       4.69127689
Ni       4.40010851       0.00000000       0.00000000
Ni       4.40010851       0.00000000       6.09415028
Ni       0.00000000       4.40010851       6.09415028
Ni       0.00000000       4.40010851       0.00000000
B        5.48429524       3.31592177       0.00000000
B        1.08418674       1.08418674       6.09415028
B        7.71603028       7.71603028       6.09415028
B        3.31592177       5.48429524       0.00000000
68
Lattice="8.800217013442099 0.0 0.0 0.0 8.800217013442099 0.0 0.0 0.0 12.18830056361731" Properties=species:S:1:pos:R:3 mscale=4 System=nd8fe44ni12b4 Subs=f-g "(BH)max[kJ/m3]"=407.596 Mtot=32.29 "M[T]"=1.59 "Ha[T]"=13.836477987421382 "K1[MJ/m3]"=11.0 "DEf[eV/atom]"=-0.016 Mtot(TM)=26.89 Mtot(IS)=-0.14 Space_group=136 Occupations="[['Nd', 'Nd', 'Fe', 'Fe', 'Fe', 'Ni', 'Ni', 'Fe', 'B'], ['a', 'b', 'c', 'd', 'e', 'f', 'g', 'h', 'i'], ['4g', '4f', '16k', '16k2', '8j', '8j2', '4e', '4c', '4g'], [4, 4, 16, 16, 8, 8, 4, 4, 4]]" pbc="T T T"
Nd       7.54442605       1.25579097       0.00000000
Nd       3.14431754       3.14431754       6.09415028
Nd       5.65589947       5.65589947       6.09415028
Nd       1.25579097       7.54442605       0.00000000
Nd       6.43823877       6.43823877       0.00000000
Nd       6.76208675       2.03813026       6.09415028
Nd       2.03813026       6.76208675       6.09415028
Nd       2.36197825       2.36197825       0.00000000
Fe       4.99236311       1.97828878       1.55157066
Fe       3.80785390       6.82192823       1.55157066
Fe       1.97828878       4.99236311      10.63672990
Fe       6.37839729       8.20796241       7.64572094
Fe       2.42181972       0.59225461       7.64572094
Fe       8.20796241       6.37839729       4.54257962
Fe       0.59225461       2.42181972       4.54257962
Fe       6.82192823       3.80785390      10.63672990
Fe       3.80785390       6.82192823      10.63672990
Fe       4.99236311       1.97828878      10.63672990
Fe       6.82192823       3.80785390       1.55157066
Fe       2.42181972       0.59225461       4.54257962
Fe       6.37839729       8.20796241       4.54257962
Fe       0.59225461       2.42181972       7.64572094
Fe       8.20796241       6.37839729       7.64572094
Fe       1.97828878       4.99236311       1.55157066
Fe       3.16983817       0.32384799       2.14879739
Fe       5.63037885       8.47636903       2.14879739
Fe       0.32384799       3.16983817      10.03950317
Fe       4.72395649       1.23027034       8.24294767
Fe       4.07626052       7.56994667       8.24294767
Fe       1.23027034       4.72395649       3.94535289
Fe       7.56994667       4.07626052       3.94535289
Fe       8.47636903       5.63037885      10.03950317
Fe       5.63037885       8.47636903      10.03950317
Fe       3.16983817       0.32384799      10.03950317
Fe       8.47636903       5.63037885       2.14879739
Fe       4.07626052       7.56994667       3.94535289
Fe       4.72395649       1.23027034       3.94535289
Fe       7.56994667       4.07626052       8.24294767
Fe       1.23027034       4.72395649       8.24294767
Fe       0.32384799       3.16983817       2.14879739
Fe       7.93867577       7.93867577       9.69457427
Fe       0.86154125       0.86154125       9.69457427
Fe       7.93867577       7.93867577       2.49372630
Fe       3.53856726       5.26164975       3.60042399
Fe       5.26164975       3.53856726       3.60042399
Fe       5.26164975       3.53856726       8.58787658
Fe       3.53856726       5.26164975       8.58787658
Fe       0.86154125       0.86154125       2.49372630
Ni       6.00350805       6.00350805       9.19363512
Ni       2.79670897       2.79670897       9.19363512
Ni       6.00350805       6.00350805       2.99466545
Ni       1.60339954       7.19681747       3.09948483
Ni       7.19681747       1.60339954       3.09948483
Ni       7.19681747       1.60339954       9.08881573
Ni       1.60339954       7.19681747       9.08881573
Ni       2.79670897       2.79670897       2.99466545
Ni       0.00000000       0.00000000       7.49702368
Ni       4.40010851       4.40010851       1.40287339
Ni       4.40010851       4.40010851      10.78542717
Ni       0.00000000       0.00000000       4.69127689
Fe       4.40010851       0.00000000       0.00000000
Fe       4.40010851       0.00000000       6.09415028
Fe       0.00000000       4.40010851       6.09415028
Fe       0.00000000       4.40010851       0.00000000
B        5.48429524       3.31592177       0.00000000
B        1.08418674       1.08418674       6.09415028
B        7.71603028       7.71603028       6.09415028
B        3.31592177       5.48429524       0.00000000
68
Lattice="8.800217013442099 0.0 0.0 0.0 8.800217013442099 0.0 0.0 0.0 12.18830056361731" Properties=species:S:1:pos:R:3 mscale=4 System=nd8fe48ti8b4 Subs=f "(BH)max[kJ/m3]"=298.204 Mtot=27.56 "M[T]"=1.36 "Ha[T]"=19.11764705882353 "K1[MJ/m3]"=13.0 "DEf[eV/atom]"=-0.092 Mtot(TM)=22.18 Mtot(IS)=-0.13 Space_group=136 Occupations="[['Nd', 'Nd', 'Fe', 'Fe', 'Fe', 'Ti', 'Fe', 'Fe', 'B'], ['a', 'b', 'c', 'd', 'e', 'f', 'g', 'h', 'i'], ['4g', '4f', '16k', '16k2', '8j', '8j2', '4e', '4c', '4g'], [4, 4, 16, 16, 8, 8, 4, 4, 4]]" pbc="T T T"
Nd       7.54442605       1.25579097       0.00000000
Nd       3.14431754       3.14431754       6.09415028
Nd       5.65589947       5.65589947       6.09415028
Nd       1.25579097       7.54442605       0.00000000
Nd       6.43823877       6.43823877       0.00000000
Nd       6.76208675       2.03813026       6.09415028
Nd       2.03813026       6.76208675       6.09415028
Nd       2.36197825       2.36197825       0.00000000
Fe       4.99236311       1.97828878       1.55157066
Fe       3.80785390       6.82192823       1.55157066
Fe       1.97828878       4.99236311      10.63672990
Fe       6.37839729       8.20796241       7.64572094
Fe       2.42181972       0.59225461       7.64572094
Fe       8.20796241       6.37839729       4.54257962
Fe       0.59225461       2.42181972       4.54257962
Fe       6.82192823       3.80785390      10.63672990
Fe       3.80785390       6.82192823      10.63672990
Fe       4.99236311       1.97828878      10.63672990
Fe       6.82192823       3.80785390       1.55157066
Fe       2.42181972       0.59225461       4.54257962
Fe       6.37839729       8.20796241       4.54257962
Fe       0.59225461       2.42181972       7.64572094
Fe       8.20796241       6.37839729       7.64572094
Fe       1.97828878       4.99236311       1.55157066
Fe       3.16983817       0.32384799       2.14879739
Fe       5.63037885       8.47636903       2.14879739
Fe       0.32384799       3.16983817      10.03950317
Fe       4.72395649       1.23027034       8.24294767
Fe       4.07626052       7.56994667       8.24294767
Fe       1.23027034       4.72395649       3.94535289
Fe       7.56994667       4.07626052       3.94535289
Fe       8.47636903       5.63037885      10.03950317
Fe       5.63037885       8.47636903      10.03950317
Fe       3.16983817       0.32384799      10.03950317
Fe       8.47636903       5.63037885       2.14879739
Fe       4.07626052       7.56994667       3.94535289
Fe       4.72395649       1.23027034       3.94535289
Fe       7.56994667       4.07626052       8.24294767
Fe       1.23027034       4.72395649       8.24294767
Fe       0.32384799       3.16983817       2.14879739
Fe       7.93867577       7.93867577       9.69457427
Fe       0.86154125       0.86154125       9.69457427
Fe       7.93867577       7.93867577       2.49372630
Fe       3.53856726       5.26164975       3.60042399
Fe       5.26164975       3.53856726       3.60042399
Fe       5.26164975       3.53856726       8.58787658
Fe       3.53856726       5.26164975       8.58787658
Fe       0.86154125       0.86154125       2.49372630
Ti       6.00350805       6.00350805       9.19363512
Ti       2.79670897       2.79670897       9.19363512
Ti       6.00350805       6.00350805       2.99466545
Ti       1.60339954       7.19681747       3.09948483
Ti       7.19681747       1.60339954       3.09948483
Ti       7.19681747       1.60339954       9.08881573
Ti       1.60339954       7.19681747       9.08881573
Ti       2.79670897       2.79670897       2.99466545
Fe       0.00000000       0.00000000       7.49702368
Fe       4.40010851       4.40010851       1.40287339
Fe       4.40010851       4.40010851      10.78542717
Fe       0.00000000       0.00000000       4.69127689
Fe       4.40010851       0.00000000       0.00000000
Fe       4.40010851       0.00000000       6.09415028
Fe       0.00000000       4.40010851       6.09415028
Fe       0.00000000       4.40010851       0.00000000
B        5.48429524       3.31592177       0.00000000
B        1.08418674       1.08418674       6.09415028
B        7.71603028       7.71603028       6.09415028
B        3.31592177       5.48429524       0.00000000
68
Lattice="8.800217013442099 0.0 0.0 0.0 8.800217013442099 0.0 0.0 0.0 12.18830056361731" Properties=species:S:1:pos:R:3 mscale=4 System=nd8fe44ti12b4 Subs=f-h "(BH)max[kJ/m3]"=198.647 Mtot=22.52 "M[T]"=1.11 "Ha[T]"=16.216216216216214 "K1[MJ/m3]"=9.0 "DEf[eV/atom]"=-0.135 Mtot(TM)=17.07 Mtot(IS)=-0.12 Space_group=136 Occupations="[['Nd', 'Nd', 'Fe', 'Fe', 'Fe', 'Ti', 'Fe', 'Ti', 'B'], ['a', 'b', 'c', 'd', 'e', 'f', 'g', 'h', 'i'], ['4g', '4f', '16k', '16k2', '8j', '8j2', '4e', '4c', '4g'], [4, 4, 16, 16, 8, 8, 4, 4, 4]]" pbc="T T T"
Nd       7.54442605       1.25579097       0.00000000
Nd       3.14431754       3.14431754       6.09415028
Nd       5.65589947       5.65589947       6.09415028
Nd       1.25579097       7.54442605       0.00000000
Nd       6.43823877       6.43823877       0.00000000
Nd       6.76208675       2.03813026       6.09415028
Nd       2.03813026       6.76208675       6.09415028
Nd       2.36197825       2.36197825       0.00000000
Fe       4.99236311       1.97828878       1.55157066
Fe       3.80785390       6.82192823       1.55157066
Fe       1.97828878       4.99236311      10.63672990
Fe       6.37839729       8.20796241       7.64572094
Fe       2.42181972       0.59225461       7.64572094
Fe       8.20796241       6.37839729       4.54257962
Fe       0.59225461       2.42181972       4.54257962
Fe       6.82192823       3.80785390      10.63672990
Fe       3.80785390       6.82192823      10.63672990
Fe       4.99236311       1.97828878      10.63672990
Fe       6.82192823       3.80785390       1.55157066
Fe       2.42181972       0.59225461       4.54257962
Fe       6.37839729       8.20796241       4.54257962
Fe       0.59225461       2.42181972       7.64572094
Fe       8.20796241       6.37839729       7.64572094
Fe       1.97828878       4.99236311       1.55157066
Fe       3.16983817       0.32384799       2.14879739
Fe       5.63037885       8.47636903       2.14879739
Fe       0.32384799       3.16983817      10.03950317
Fe       4.72395649       1.23027034       8.24294767
Fe       4.07626052       7.56994667       8.24294767
Fe       1.23027034       4.72395649       3.94535289
Fe       7.56994667       4.07626052       3.94535289
Fe       8.47636903       5.63037885      10.03950317
Fe       5.63037885       8.47636903      10.03950317
Fe       3.16983817       0.32384799      10.03950317
Fe       8.47636903       5.63037885       2.14879739
Fe       4.07626052       7.56994667       3.94535289
Fe       4.72395649       1.23027034       3.94535289
Fe       7.56994667       4.07626052       8.24294767
Fe       1.23027034       4.72395649       8.24294767
Fe       0.32384799       3.16983817       2.14879739
Fe       7.93867577       7.93867577       9.69457427
Fe       0.86154125       0.86154125       9.69457427
Fe       7.93867577       7.93867577       2.49372630
Fe       3.53856726       5.26164975       3.60042399
Fe       5.26164975       3.53856726       3.60042399
Fe       5.26164975       3.53856726       8.58787658
Fe       3.53856726       5.26164975       8.58787658
Fe       0.86154125       0.86154125       2.49372630
Ti       6.00350805       6.00350805       9.19363512
Ti       2.79670897       2.79670897       9.19363512
Ti       6.00350805       6.00350805       2.99466545
Ti       1.60339954       7.19681747       3.09948483
Ti       7.19681747       1.60339954       3.09948483
Ti       7.19681747       1.60339954       9.08881573
Ti       1.60339954       7.19681747       9.08881573
Ti       2.79670897       2.79670897       2.99466545
Fe       0.00000000       0.00000000       7.49702368
Fe       4.40010851       4.40010851       1.40287339
Fe       4.40010851       4.40010851      10.78542717
Fe       0.00000000       0.00000000       4.69127689
Ti       4.40010851       0.00000000       0.00000000
Ti       4.40010851       0.00000000       6.09415028
Ti       0.00000000       4.40010851       6.09415028
Ti       0.00000000       4.40010851       0.00000000
B        5.48429524       3.31592177       0.00000000
B        1.08418674       1.08418674       6.09415028
B        7.71603028       7.71603028       6.09415028
B        3.31592177       5.48429524       0.00000000
68
Lattice="8.800217013442099 0.0 0.0 0.0 8.800217013442099 0.0 0.0 0.0 12.18830056361731" Properties=species:S:1:pos:R:3 mscale=4 System=nd8fe44ti12b4 Subs=f-g "(BH)max[kJ/m3]"=228.312 Mtot=24.1 "M[T]"=1.19 "Ha[T]"=23.529411764705884 "K1[MJ/m3]"=14.0 "DEf[eV/atom]"=-0.051 Mtot(TM)=18.57 Mtot(IS)=-0.07 Space_group=136 Occupations="[['Nd', 'Nd', 'Fe', 'Fe', 'Fe', 'Ti', 'Ti', 'Fe', 'B'], ['a', 'b', 'c', 'd', 'e', 'f', 'g', 'h', 'i'], ['4g', '4f', '16k', '16k2', '8j', '8j2', '4e', '4c', '4g'], [4, 4, 16, 16, 8, 8, 4, 4, 4]]" pbc="T T T"
Nd       7.54442605       1.25579097       0.00000000
Nd       3.14431754       3.14431754       6.09415028
Nd       5.65589947       5.65589947       6.09415028
Nd       1.25579097       7.54442605       0.00000000
Nd       6.43823877       6.43823877       0.00000000
Nd       6.76208675       2.03813026       6.09415028
Nd       2.03813026       6.76208675       6.09415028
Nd       2.36197825       2.36197825       0.00000000
Fe       4.99236311       1.97828878       1.55157066
Fe       3.80785390       6.82192823       1.55157066
Fe       1.97828878       4.99236311      10.63672990
Fe       6.37839729       8.20796241       7.64572094
Fe       2.42181972       0.59225461       7.64572094
Fe       8.20796241       6.37839729       4.54257962
Fe       0.59225461       2.42181972       4.54257962
Fe       6.82192823       3.80785390      10.63672990
Fe       3.80785390       6.82192823      10.63672990
Fe       4.99236311       1.97828878      10.63672990
Fe       6.82192823       3.80785390       1.55157066
Fe       2.42181972       0.59225461       4.54257962
Fe       6.37839729       8.20796241       4.54257962
Fe       0.59225461       2.42181972       7.64572094
Fe       8.20796241       6.37839729       7.64572094
Fe       1.97828878       4.99236311       1.55157066
Fe       3.16983817       0.32384799       2.14879739
Fe       5.63037885       8.47636903       2.14879739
Fe       0.32384799       3.16983817      10.03950317
Fe       4.72395649       1.23027034       8.24294767
Fe       4.07626052       7.56994667       8.24294767
Fe       1.23027034       4.72395649       3.94535289
Fe       7.56994667       4.07626052       3.94535289
Fe       8.47636903       5.63037885      10.03950317
Fe       5.63037885       8.47636903      10.03950317
Fe       3.16983817       0.32384799      10.03950317
Fe       8.47636903       5.63037885       2.14879739
Fe       4.07626052       7.56994667       3.94535289
Fe       4.72395649       1.23027034       3.94535289
Fe       7.56994667       4.07626052       8.24294767
Fe       1.23027034       4.72395649       8.24294767
Fe       0.32384799       3.16983817       2.14879739
Fe       7.93867577       7.93867577       9.69457427
Fe       0.86154125       0.86154125       9.69457427
Fe       7.93867577       7.93867577       2.49372630
Fe       3.53856726       5.26164975       3.60042399
Fe       5.26164975       3.53856726       3.60042399
Fe       5.26164975       3.53856726       8.58787658
Fe       3.53856726       5.26164975       8.58787658
Fe       0.86154125       0.86154125       2.49372630
Ti       6.00350805       6.00350805       9.19363512
Ti       2.79670897       2.79670897       9.19363512
Ti       6.00350805       6.00350805       2.99466545
Ti       1.60339954       7.19681747       3.09948483
Ti       7.19681747       1.60339954       3.09948483
Ti       7.19681747       1.60339954       9.08881573
Ti       1.60339954       7.19681747       9.08881573
Ti       2.79670897       2.79670897       2.99466545
Ti       0.00000000       0.00000000       7.49702368
Ti       4.40010851       4.40010851       1.40287339
Ti       4.40010851       4.40010851      10.78542717
Ti       0.00000000       0.00000000       4.69127689
Fe       4.40010851       0.00000000       0.00000000
Fe       4.40010851       0.00000000       6.09415028
Fe       0.00000000       4.40010851       6.09415028
Fe       0.00000000       4.40010851       0.00000000
B        5.48429524       3.31592177       0.00000000
B        1.08418674       1.08418674       6.09415028
B        7.71603028       7.71603028       6.09415028
B        3.31592177       5.48429524       0.00000000
68
Lattice="8.800217013442099 0.0 0.0 0.0 8.800217013442099 0.0 0.0 0.0 12.18830056361731" Properties=species:S:1:pos:R:3 mscale=4 System=nd8fe40ti16b4 Subs=f-g-h "(BH)max[kJ/m3]"=154.842 Mtot=19.84 "M[T]"=0.98 "Ha[T]"=20.408163265306122 "K1[MJ/m3]"=10.0 "DEf[eV/atom]"=-0.098 Mtot(TM)=14.26 Mtot(IS)=-0.07 Space_group=136 Occupations="[['Nd', 'Nd', 'Fe', 'Fe', 'Fe', 'Ti', 'Ti', 'Ti', 'B'], ['a', 'b', 'c', 'd', 'e', 'f', 'g', 'h', 'i'], ['4g', '4f', '16k', '16k2', '8j', '8j2', '4e', '4c', '4g'], [4, 4, 16, 16, 8, 8, 4, 4, 4]]" pbc="T T T"
Nd       7.54442605       1.25579097       0.00000000
Nd       3.14431754       3.14431754       6.09415028
Nd       5.65589947       5.65589947       6.09415028
Nd       1.25579097       7.54442605       0.00000000
Nd       6.43823877       6.43823877       0.00000000
Nd       6.76208675       2.03813026       6.09415028
Nd       2.03813026       6.76208675       6.09415028
Nd       2.36197825       2.36197825       0.00000000
Fe       4.99236311       1.97828878       1.55157066
Fe       3.80785390       6.82192823       1.55157066
Fe       1.97828878       4.99236311      10.63672990
Fe       6.37839729       8.20796241       7.64572094
Fe       2.42181972       0.59225461       7.64572094
Fe       8.20796241       6.37839729       4.54257962
Fe       0.59225461       2.42181972       4.54257962
Fe       6.82192823       3.80785390      10.63672990
Fe       3.80785390       6.82192823      10.63672990
Fe       4.99236311       1.97828878      10.63672990
Fe       6.82192823       3.80785390       1.55157066
Fe       2.42181972       0.59225461       4.54257962
Fe       6.37839729       8.20796241       4.54257962
Fe       0.59225461       2.42181972       7.64572094
Fe       8.20796241       6.37839729       7.64572094
Fe       1.97828878       4.99236311       1.55157066
Fe       3.16983817       0.32384799       2.14879739
Fe       5.63037885       8.47636903       2.14879739
Fe       0.32384799       3.16983817      10.03950317
Fe       4.72395649       1.23027034       8.24294767
Fe       4.07626052       7.56994667       8.24294767
Fe       1.23027034       4.72395649       3.94535289
Fe       7.56994667       4.07626052       3.94535289
Fe       8.47636903       5.63037885      10.03950317
Fe       5.63037885       8.47636903      10.03950317
Fe       3.16983817       0.32384799      10.03950317
Fe       8.47636903       5.63037885       2.14879739
Fe       4.07626052       7.56994667       3.94535289
Fe       4.72395649       1.23027034       3.94535289
Fe       7.56994667       4.07626052       8.24294767
Fe       1.23027034       4.72395649       8.24294767
Fe       0.32384799       3.16983817       2.14879739
Fe       7.93867577       7.93867577       9.69457427
Fe       0.86154125       0.86154125       9.69457427
Fe       7.93867577       7.93867577       2.49372630
Fe       3.53856726       5.26164975       3.60042399
Fe       5.26164975       3.53856726       3.60042399
Fe       5.26164975       3.53856726       8.58787658
Fe       3.53856726       5.26164975       8.58787658
Fe       0.86154125       0.86154125       2.49372630
Ti       6.00350805       6.00350805       9.19363512
Ti       2.79670897       2.79670897       9.19363512
Ti       6.00350805       6.00350805       2.99466545
Ti       1.60339954       7.19681747       3.09948483
Ti       7.19681747       1.60339954       3.09948483
Ti       7.19681747       1.60339954       9.08881573
Ti       1.60339954       7.19681747       9.08881573
Ti       2.79670897       2.79670897       2.99466545
Ti       0.00000000       0.00000000       7.49702368
Ti       4.40010851       4.40010851       1.40287339
Ti       4.40010851       4.40010851      10.78542717
Ti       0.00000000       0.00000000       4.69127689
Ti       4.40010851       0.00000000       0.00000000
Ti       4.40010851       0.00000000       6.09415028
Ti       0.00000000       4.40010851       6.09415028
Ti       0.00000000       4.40010851       0.00000000
B        5.48429524       3.31592177       0.00000000
B        1.08418674       1.08418674       6.09415028
B        7.71603028       7.71603028       6.09415028
B        3.31592177       5.48429524       0.00000000
68
Lattice="8.800217013442099 0.0 0.0 0.0 8.800217013442099 0.0 0.0 0.0 12.18830056361731" Properties=species:S:1:pos:R:3 mscale=4 System=nd8fe48v8b4 Subs=f "(BH)max[kJ/m3]"=289.498 Mtot=27.15 "M[T]"=1.34 "Ha[T]"=25.37313432835821 "K1[MJ/m3]"=17.0 "DEf[eV/atom]"=-0.016 Mtot(TM)=21.74 Mtot(IS)=-0.13 Space_group=136 Occupations="[['Nd', 'Nd', 'Fe', 'Fe', 'Fe', 'V', 'Fe', 'Fe', 'B'], ['a', 'b', 'c', 'd', 'e', 'f', 'g', 'h', 'i'], ['4g', '4f', '16k', '16k2', '8j', '8j2', '4e', '4c', '4g'], [4, 4, 16, 16, 8, 8, 4, 4, 4]]" pbc="T T T"
Nd       7.54442605       1.25579097       0.00000000
Nd       3.14431754       3.14431754       6.09415028
Nd       5.65589947       5.65589947       6.09415028
Nd       1.25579097       7.54442605       0.00000000
Nd       6.43823877       6.43823877       0.00000000
Nd       6.76208675       2.03813026       6.09415028
Nd       2.03813026       6.76208675       6.09415028
Nd       2.36197825       2.36197825       0.00000000
Fe       4.99236311       1.97828878       1.55157066
Fe       3.80785390       6.82192823       1.55157066
Fe       1.97828878       4.99236311      10.63672990
Fe       6.37839729       8.20796241       7.64572094
Fe       2.42181972       0.59225461       7.64572094
Fe       8.20796241       6.37839729       4.54257962
Fe       0.59225461       2.42181972       4.54257962
Fe       6.82192823       3.80785390      10.63672990
Fe       3.80785390       6.82192823      10.63672990
Fe       4.99236311       1.97828878      10.63672990
Fe       6.82192823       3.80785390       1.55157066
Fe       2.42181972       0.59225461       4.54257962
Fe       6.37839729       8.20796241       4.54257962
Fe       0.59225461       2.42181972       7.64572094
Fe       8.20796241       6.37839729       7.64572094
Fe       1.97828878       4.99236311       1.55157066
Fe       3.16983817       0.32384799       2.14879739
Fe       5.63037885       8.47636903       2.14879739
Fe       0.32384799       3.16983817      10.03950317
Fe       4.72395649       1.23027034       8.24294767
Fe       4.07626052       7.56994667       8.24294767
Fe       1.23027034       4.72395649       3.94535289
Fe       7.56994667       4.07626052       3.94535289
Fe       8.47636903       5.63037885      10.03950317
Fe       5.63037885       8.47636903      10.03950317
Fe       3.16983817       0.32384799      10.03950317
Fe       8.47636903       5.63037885       2.14879739
Fe       4.07626052       7.56994667       3.94535289
Fe       4.72395649       1.23027034       3.94535289
Fe       7.56994667       4.07626052       8.24294767
Fe       1.23027034       4.72395649       8.24294767
Fe       0.32384799       3.16983817       2.14879739
Fe       7.93867577       7.93867577       9.69457427
Fe       0.86154125       0.86154125       9.69457427
Fe       7.93867577       7.93867577       2.49372630
Fe       3.53856726       5.26164975       3.60042399
Fe       5.26164975       3.53856726       3.60042399
Fe       5.26164975       3.53856726       8.58787658
Fe       3.53856726       5.26164975       8.58787658
Fe       0.86154125       0.86154125       2.49372630
V        6.00350805       6.00350805       9.19363512
V        2.79670897       2.79670897       9.19363512
V        6.00350805       6.00350805       2.99466545
V        1.60339954       7.19681747       3.09948483
V        7.19681747       1.60339954       3.09948483
V        7.19681747       1.60339954       9.08881573
V        1.60339954       7.19681747       9.08881573
V        2.79670897       2.79670897       2.99466545
Fe       0.00000000       0.00000000       7.49702368
Fe       4.40010851       4.40010851       1.40287339
Fe       4.40010851       4.40010851      10.78542717
Fe       0.00000000       0.00000000       4.69127689
Fe       4.40010851       0.00000000       0.00000000
Fe       4.40010851       0.00000000       6.09415028
Fe       0.00000000       4.40010851       6.09415028
Fe       0.00000000       4.40010851       0.00000000
B        5.48429524       3.31592177       0.00000000
B        1.08418674       1.08418674       6.09415028
B        7.71603028       7.71603028       6.09415028
B        3.31592177       5.48429524       0.00000000
68
Lattice="8.800217013442099 0.0 0.0 0.0 8.800217013442099 0.0 0.0 0.0 12.18830056361731" Properties=species:S:1:pos:R:3 mscale=4 System=nd8fe44v12b4 Subs=f-h "(BH)max[kJ/m3]"=198.647 Mtot=22.42 "M[T]"=1.11 "Ha[T]"=27.027027027027025 "K1[MJ/m3]"=15.0 "DEf[eV/atom]"=-0.034 Mtot(TM)=16.89 Mtot(IS)=-0.13 Space_group=136 Occupations="[['Nd', 'Nd', 'Fe', 'Fe', 'Fe', 'V', 'Fe', 'V', 'B'], ['a', 'b', 'c', 'd', 'e', 'f', 'g', 'h', 'i'], ['4g', '4f', '16k', '16k2', '8j', '8j2', '4e', '4c', '4g'], [4, 4, 16, 16, 8, 8, 4, 4, 4]]" pbc="T T T"
Nd       7.54442605       1.25579097       0.00000000
Nd       3.14431754       3.14431754       6.09415028
Nd       5.65589947       5.65589947       6.09415028
Nd       1.25579097       7.54442605       0.00000000
Nd       6.43823877       6.43823877       0.00000000
Nd       6.76208675       2.03813026       6.09415028
Nd       2.03813026       6.76208675       6.09415028
Nd       2.36197825       2.36197825       0.00000000
Fe       4.99236311       1.97828878       1.55157066
Fe       3.80785390       6.82192823       1.55157066
Fe       1.97828878       4.99236311      10.63672990
Fe       6.37839729       8.20796241       7.64572094
Fe       2.42181972       0.59225461       7.64572094
Fe       8.20796241       6.37839729       4.54257962
Fe       0.59225461       2.42181972       4.54257962
Fe       6.82192823       3.80785390      10.63672990
Fe       3.80785390       6.82192823      10.63672990
Fe       4.99236311       1.97828878      10.63672990
Fe       6.82192823       3.80785390       1.55157066
Fe       2.42181972       0.59225461       4.54257962
Fe       6.37839729       8.20796241       4.54257962
Fe       0.59225461       2.42181972       7.64572094
Fe       8.20796241       6.37839729       7.64572094
Fe       1.97828878       4.99236311       1.55157066
Fe       3.16983817       0.32384799       2.14879739
Fe       5.63037885       8.47636903       2.14879739
Fe       0.32384799       3.16983817      10.03950317
Fe       4.72395649       1.23027034       8.24294767
Fe       4.07626052       7.56994667       8.24294767
Fe       1.23027034       4.72395649       3.94535289
Fe       7.56994667       4.07626052       3.94535289
Fe       8.47636903       5.63037885      10.03950317
Fe       5.63037885       8.47636903      10.03950317
Fe       3.16983817       0.32384799      10.03950317
Fe       8.47636903       5.63037885       2.14879739
Fe       4.07626052       7.56994667       3.94535289
Fe       4.72395649       1.23027034       3.94535289
Fe       7.56994667       4.07626052       8.24294767
Fe       1.23027034       4.72395649       8.24294767
Fe       0.32384799       3.16983817       2.14879739
Fe       7.93867577       7.93867577       9.69457427
Fe       0.86154125       0.86154125       9.69457427
Fe       7.93867577       7.93867577       2.49372630
Fe       3.53856726       5.26164975       3.60042399
Fe       5.26164975       3.53856726       3.60042399
Fe       5.26164975       3.53856726       8.58787658
Fe       3.53856726       5.26164975       8.58787658
Fe       0.86154125       0.86154125       2.49372630
V        6.00350805       6.00350805       9.19363512
V        2.79670897       2.79670897       9.19363512
V        6.00350805       6.00350805       2.99466545
V        1.60339954       7.19681747       3.09948483
V        7.19681747       1.60339954       3.09948483
V        7.19681747       1.60339954       9.08881573
V        1.60339954       7.19681747       9.08881573
V        2.79670897       2.79670897       2.99466545
Fe       0.00000000       0.00000000       7.49702368
Fe       4.40010851       4.40010851       1.40287339
Fe       4.40010851       4.40010851      10.78542717
Fe       0.00000000       0.00000000       4.69127689
V        4.40010851       0.00000000       0.00000000
V        4.40010851       0.00000000       6.09415028
V        0.00000000       4.40010851       6.09415028
V        0.00000000       4.40010851       0.00000000
B        5.48429524       3.31592177       0.00000000
B        1.08418674       1.08418674       6.09415028
B        7.71603028       7.71603028       6.09415028
B        3.31592177       5.48429524       0.00000000
68
Lattice="8.800217013442099 0.0 0.0 0.0 8.800217013442099 0.0 0.0 0.0 12.18830056361731" Properties=species:S:1:pos:R:3 mscale=4 System=nd8fe44v12b4 Subs=f-g "(BH)max[kJ/m3]"=243.919 Mtot=24.94 "M[T]"=1.23 "Ha[T]"=29.26829268292683 "K1[MJ/m3]"=18.0 "DEf[eV/atom]"=0.005 Mtot(TM)=19.37 Mtot(IS)=-0.07 Space_group=136 Occupations="[['Nd', 'Nd', 'Fe', 'Fe', 'Fe', 'V', 'V', 'Fe', 'B'], ['a', 'b', 'c', 'd', 'e', 'f', 'g', 'h', 'i'], ['4g', '4f', '16k', '16k2', '8j', '8j2', '4e', '4c', '4g'], [4, 4, 16, 16, 8, 8, 4, 4, 4]]" pbc="T T T"
Nd       7.54442605       1.25579097       0.00000000
Nd       3.14431754       3.14431754       6.09415028
Nd       5.65589947       5.65589947       6.09415028
Nd       1.25579097       7.54442605       0.00000000
Nd       6.43823877       6.43823877       0.00000000
Nd       6.76208675       2.03813026       6.09415028
Nd       2.03813026       6.76208675       6.09415028
Nd       2.36197825       2.36197825       0.00000000
Fe       4.99236311       1.97828878       1.55157066
Fe       3.80785390       6.82192823       1.55157066
Fe       1.97828878       4.99236311      10.63672990
Fe       6.37839729       8.20796241       7.64572094
Fe       2.42181972       0.59225461       7.64572094
Fe       8.20796241       6.37839729       4.54257962
Fe       0.59225461       2.42181972       4.54257962
Fe       6.82192823       3.80785390      10.63672990
Fe       3.80785390       6.82192823      10.63672990
Fe       4.99236311       1.97828878      10.63672990
Fe       6.82192823       3.80785390       1.55157066
Fe       2.42181972       0.59225461       4.54257962
Fe       6.37839729       8.20796241       4.54257962
Fe       0.59225461       2.42181972       7.64572094
Fe       8.20796241       6.37839729       7.64572094
Fe       1.97828878       4.99236311       1.55157066
Fe       3.16983817       0.32384799       2.14879739
Fe       5.63037885       8.47636903       2.14879739
Fe       0.32384799       3.16983817      10.03950317
Fe       4.72395649       1.23027034       8.24294767
Fe       4.07626052       7.56994667       8.24294767
Fe       1.23027034       4.72395649       3.94535289
Fe       7.56994667       4.07626052       3.94535289
Fe       8.47636903       5.63037885      10.03950317
Fe       5.63037885       8.47636903      10.03950317
Fe       3.16983817       0.32384799      10.03950317
Fe       8.47636903       5.63037885       2.14879739
Fe       4.07626052       7.56994667       3.94535289
Fe       4.72395649       1.23027034       3.94535289
Fe       7.56994667       4.07626052       8.24294767
Fe       1.23027034       4.72395649       8.24294767
Fe       0.32384799       3.16983817       2.14879739
Fe       7.93867577       7.93867577       9.69457427
Fe       0.86154125       0.86154125       9.69457427
Fe       7.93867577       7.93867577       2.49372630
Fe       3.53856726       5.26164975       3.60042399
Fe       5.26164975       3.53856726       3.60042399
Fe       5.26164975       3.53856726       8.58787658
Fe       3.53856726       5.26164975       8.58787658
Fe       0.86154125       0.86154125       2.49372630
V        6.00350805       6.00350805       9.19363512
V        2.79670897       2.79670897       9.19363512
V        6.00350805       6.00350805       2.99466545
V        1.60339954       7.19681747       3.09948483
V        7.19681747       1.60339954       3.09948483
V        7.19681747       1.60339954       9.08881573
V        1.60339954       7.19681747       9.08881573
V        2.79670897       2.79670897       2.99466545
V        0.00000000       0.00000000       7.49702368
V        4.40010851       4.40010851       1.40287339
V        4.40010851       4.40010851      10.78542717
V        0.00000000       0.00000000       4.69127689
Fe       4.40010851       0.00000000       0.00000000
Fe       4.40010851       0.00000000       6.09415028
Fe       0.00000000       4.40010851       6.09415028
Fe       0.00000000       4.40010851       0.00000000
B        5.48429524       3.31592177       0.00000000
B        1.08418674       1.08418674       6.09415028
B        7.71603028       7.71603028       6.09415028
B        3.31592177       5.48429524       0.00000000
68
Lattice="8.800217013442099 0.0 0.0 0.0 8.800217013442099 0.0 0.0 0.0 12.18830056361731" Properties=species:S:1:pos:R:3 mscale=4 System=nd8fe40v16b4 Subs=f-g-h "(BH)max[kJ/m3]"=167.74 Mtot=20.6 "M[T]"=1.02 "Ha[T]"=29.41176470588235 "K1[MJ/m3]"=15.0 "DEf[eV/atom]"=-0.016 Mtot(TM)=14.92 Mtot(IS)=-0.07 Space_group=136 Occupations="[['Nd', 'Nd', 'Fe', 'Fe', 'Fe', 'V', 'V', 'V', 'B'], ['a', 'b', 'c', 'd', 'e', 'f', 'g', 'h', 'i'], ['4g', '4f', '16k', '16k2', '8j', '8j2', '4e', '4c', '4g'], [4, 4, 16, 16, 8, 8, 4, 4, 4]]" pbc="T T T"
Nd       7.54442605       1.25579097       0.00000000
Nd       3.14431754       3.14431754       6.09415028
Nd       5.65589947       5.65589947       6.09415028
Nd       1.25579097       7.54442605       0.00000000
Nd       6.43823877       6.43823877       0.00000000
Nd       6.76208675       2.03813026       6.09415028
Nd       2.03813026       6.76208675       6.09415028
Nd       2.36197825       2.36197825       0.00000000
Fe       4.99236311       1.97828878       1.55157066
Fe       3.80785390       6.82192823       1.55157066
Fe       1.97828878       4.99236311      10.63672990
Fe       6.37839729       8.20796241       7.64572094
Fe       2.42181972       0.59225461       7.64572094
Fe       8.20796241       6.37839729       4.54257962
Fe       0.59225461       2.42181972       4.54257962
Fe       6.82192823       3.80785390      10.63672990
Fe       3.80785390       6.82192823      10.63672990
Fe       4.99236311       1.97828878      10.63672990
Fe       6.82192823       3.80785390       1.55157066
Fe       2.42181972       0.59225461       4.54257962
Fe       6.37839729       8.20796241       4.54257962
Fe       0.59225461       2.42181972       7.64572094
Fe       8.20796241       6.37839729       7.64572094
Fe       1.97828878       4.99236311       1.55157066
Fe       3.16983817       0.32384799       2.14879739
Fe       5.63037885       8.47636903       2.14879739
Fe       0.32384799       3.16983817      10.03950317
Fe       4.72395649       1.23027034       8.24294767
Fe       4.07626052       7.56994667       8.24294767
Fe       1.23027034       4.72395649       3.94535289
Fe       7.56994667       4.07626052       3.94535289
Fe       8.47636903       5.63037885      10.03950317
Fe       5.63037885       8.47636903      10.03950317
Fe       3.16983817       0.32384799      10.03950317
Fe       8.47636903       5.63037885       2.14879739
Fe       4.07626052       7.56994667       3.94535289
Fe       4.72395649       1.23027034       3.94535289
Fe       7.56994667       4.07626052       8.24294767
Fe       1.23027034       4.72395649       8.24294767
Fe       0.32384799       3.16983817       2.14879739
Fe       7.93867577       7.93867577       9.69457427
Fe       0.86154125       0.86154125       9.69457427
Fe       7.93867577       7.93867577       2.49372630
Fe       3.53856726       5.26164975       3.60042399
Fe       5.26164975       3.53856726       3.60042399
Fe       5.26164975       3.53856726       8.58787658
Fe       3.53856726       5.26164975       8.58787658
Fe       0.86154125       0.86154125       2.49372630
V        6.00350805       6.00350805       9.19363512
V        2.79670897       2.79670897       9.19363512
V        6.00350805       6.00350805       2.99466545
V        1.60339954       7.19681747       3.09948483
V        7.19681747       1.60339954       3.09948483
V        7.19681747       1.60339954       9.08881573
V        1.60339954       7.19681747       9.08881573
V        2.79670897       2.79670897       2.99466545
V        0.00000000       0.00000000       7.49702368
V        4.40010851       4.40010851       1.40287339
V        4.40010851       4.40010851      10.78542717
V        0.00000000       0.00000000       4.69127689
V        4.40010851       0.00000000       0.00000000
V        4.40010851       0.00000000       6.09415028
V        0.00000000       4.40010851       6.09415028
V        0.00000000       4.40010851       0.00000000
B        5.48429524       3.31592177       0.00000000
B        1.08418674       1.08418674       6.09415028
B        7.71603028       7.71603028       6.09415028
B        3.31592177       5.48429524       0.00000000
68
Lattice="8.800217013442099 0.0 0.0 0.0 8.800217013442099 0.0 0.0 0.0 12.18830056361731" Properties=species:S:1:pos:R:3 mscale=4 System=nd8fe48zn8b4 Subs=f "(BH)max[kJ/m3]"=357.938 Mtot=30.16 "M[T]"=1.49 "Ha[T]"=12.080536912751677 "K1[MJ/m3]"=9.0 "DEf[eV/atom]"=-0.032 Mtot(TM)=24.73 Mtot(IS)=-0.15 Space_group=136 Occupations="[['Nd', 'Nd', 'Fe', 'Fe', 'Fe', 'Zn', 'Fe', 'Fe', 'B'], ['a', 'b', 'c', 'd', 'e', 'f', 'g', 'h', 'i'], ['4g', '4f', '16k', '16k2', '8j', '8j2', '4e', '4c', '4g'], [4, 4, 16, 16, 8, 8, 4, 4, 4]]" pbc="T T T"
Nd       7.54442605       1.25579097       0.00000000
Nd       3.14431754       3.14431754       6.09415028
Nd       5.65589947       5.65589947       6.09415028
Nd       1.25579097       7.54442605       0.00000000
Nd       6.43823877       6.43823877       0.00000000
Nd       6.76208675       2.03813026       6.09415028
Nd       2.03813026       6.76208675       6.09415028
Nd       2.36197825       2.36197825       0.00000000
Fe       4.99236311       1.97828878       1.55157066
Fe       3.80785390       6.82192823       1.55157066
Fe       1.97828878       4.99236311      10.63672990
Fe       6.37839729       8.20796241       7.64572094
Fe       2.42181972       0.59225461       7.64572094
Fe       8.20796241       6.37839729       4.54257962
Fe       0.59225461       2.42181972       4.54257962
Fe       6.82192823       3.80785390      10.63672990
Fe       3.80785390       6.82192823      10.63672990
Fe       4.99236311       1.97828878      10.63672990
Fe       6.82192823       3.80785390       1.55157066
Fe       2.42181972       0.59225461       4.54257962
Fe       6.37839729       8.20796241       4.54257962
Fe       0.59225461       2.42181972       7.64572094
Fe       8.20796241       6.37839729       7.64572094
Fe       1.97828878       4.99236311       1.55157066
Fe       3.16983817       0.32384799       2.14879739
Fe       5.63037885       8.47636903       2.14879739
Fe       0.32384799       3.16983817      10.03950317
Fe       4.72395649       1.23027034       8.24294767
Fe       4.07626052       7.56994667       8.24294767
Fe       1.23027034       4.72395649       3.94535289
Fe       7.56994667       4.07626052       3.94535289
Fe       8.47636903       5.63037885      10.03950317
Fe       5.63037885       8.47636903      10.03950317
Fe       3.16983817       0.32384799      10.03950317
Fe       8.47636903       5.63037885       2.14879739
Fe       4.07626052       7.56994667       3.94535289
Fe       4.72395649       1.23027034       3.94535289
Fe       7.56994667       4.07626052       8.24294767
Fe       1.23027034       4.72395649       8.24294767
Fe       0.32384799       3.16983817       2.14879739
Fe       7.93867577       7.93867577       9.69457427
Fe       0.86154125       0.86154125       9.69457427
Fe       7.93867577       7.93867577       2.49372630
Fe       3.53856726       5.26164975       3.60042399
Fe       5.26164975       3.53856726       3.60042399
Fe       5.26164975       3.53856726       8.58787658
Fe       3.53856726       5.26164975       8.58787658
Fe       0.86154125       0.86154125       2.49372630
Zn       6.00350805       6.00350805       9.19363512
Zn       2.79670897       2.79670897       9.19363512
Zn       6.00350805       6.00350805       2.99466545
Zn       1.60339954       7.19681747       3.09948483
Zn       7.19681747       1.60339954       3.09948483
Zn       7.19681747       1.60339954       9.08881573
Zn       1.60339954       7.19681747       9.08881573
Zn       2.79670897       2.79670897       2.99466545
Fe       0.00000000       0.00000000       7.49702368
Fe       4.40010851       4.40010851       1.40287339
Fe       4.40010851       4.40010851      10.78542717
Fe       0.00000000       0.00000000       4.69127689
Fe       4.40010851       0.00000000       0.00000000
Fe       4.40010851       0.00000000       6.09415028
Fe       0.00000000       4.40010851       6.09415028
Fe       0.00000000       4.40010851       0.00000000
B        5.48429524       3.31592177       0.00000000
B        1.08418674       1.08418674       6.09415028
B        7.71603028       7.71603028       6.09415028
B        3.31592177       5.48429524       0.00000000
68
Lattice="8.800217013442099 0.0 0.0 0.0 8.800217013442099 0.0 0.0 0.0 12.18830056361731" Properties=species:S:1:pos:R:3 mscale=4 System=nd8fe44zn12b4 Subs=f-h "(BH)max[kJ/m3]"=289.498 Mtot=27.16 "M[T]"=1.34 "Ha[T]"=22.388059701492537 "K1[MJ/m3]"=15.0 "DEf[eV/atom]"=-0.05 Mtot(TM)=21.66 Mtot(IS)=-0.15 Space_group=136 Occupations="[['Nd', 'Nd', 'Fe', 'Fe', 'Fe', 'Zn', 'Fe', 'Zn', 'B'], ['a', 'b', 'c', 'd', 'e', 'f', 'g', 'h', 'i'], ['4g', '4f', '16k', '16k2', '8j', '8j2', '4e', '4c', '4g'], [4, 4, 16, 16, 8, 8, 4, 4, 4]]" pbc="T T T"
Nd       7.54442605       1.25579097       0.00000000
Nd       3.14431754       3.14431754       6.09415028
Nd       5.65589947       5.65589947       6.09415028
Nd       1.25579097       7.54442605       0.00000000
Nd       6.43823877       6.43823877       0.00000000
Nd       6.76208675       2.03813026       6.09415028
Nd       2.03813026       6.76208675       6.09415028
Nd       2.36197825       2.36197825       0.00000000
Fe       4.99236311       1.97828878       1.55157066
Fe       3.80785390       6.82192823       1.55157066
Fe       1.97828878       4.99236311      10.63672990
Fe       6.37839729       8.20796241       7.64572094
Fe       2.42181972       0.59225461       7.64572094
Fe       8.20796241       6.37839729       4.54257962
Fe       0.59225461       2.42181972       4.54257962
Fe       6.82192823       3.80785390      10.63672990
Fe       3.80785390       6.82192823      10.63672990
Fe       4.99236311       1.97828878      10.63672990
Fe       6.82192823       3.80785390       1.55157066
Fe       2.42181972       0.59225461       4.54257962
Fe       6.37839729       8.20796241       4.54257962
Fe       0.59225461       2.42181972       7.64572094
Fe       8.20796241       6.37839729       7.64572094
Fe       1.97828878       4.99236311       1.55157066
Fe       3.16983817       0.32384799       2.14879739
Fe       5.63037885       8.47636903       2.14879739
Fe       0.32384799       3.16983817      10.03950317
Fe       4.72395649       1.23027034       8.24294767
Fe       4.07626052       7.56994667       8.24294767
Fe       1.23027034       4.72395649       3.94535289
Fe       7.56994667       4.07626052       3.94535289
Fe       8.47636903       5.63037885      10.03950317
Fe       5.63037885       8.47636903      10.03950317
Fe       3.16983817       0.32384799      10.03950317
Fe       8.47636903       5.63037885       2.14879739
Fe       4.07626052       7.56994667       3.94535289
Fe       4.72395649       1.23027034       3.94535289
Fe       7.56994667       4.07626052       8.24294767
Fe       1.23027034       4.72395649       8.24294767
Fe       0.32384799       3.16983817       2.14879739
Fe       7.93867577       7.93867577       9.69457427
Fe       0.86154125       0.86154125       9.69457427
Fe       7.93867577       7.93867577       2.49372630
Fe       3.53856726       5.26164975       3.60042399
Fe       5.26164975       3.53856726       3.60042399
Fe       5.26164975       3.53856726       8.58787658
Fe       3.53856726       5.26164975       8.58787658
Fe       0.86154125       0.86154125       2.49372630
Zn       6.00350805       6.00350805       9.19363512
Zn       2.79670897       2.79670897       9.19363512
Zn       6.00350805       6.00350805       2.99466545
Zn       1.60339954       7.19681747       3.09948483
Zn       7.19681747       1.60339954       3.09948483
Zn       7.19681747       1.60339954       9.08881573
Zn       1.60339954       7.19681747       9.08881573
Zn       2.79670897       2.79670897       2.99466545
Fe       0.00000000       0.00000000       7.49702368
Fe       4.40010851       4.40010851       1.40287339
Fe       4.40010851       4.40010851      10.78542717
Fe       0.00000000       0.00000000       4.69127689
Zn       4.40010851       0.00000000       0.00000000
Zn       4.40010851       0.00000000       6.09415028
Zn       0.00000000       4.40010851       6.09415028
Zn       0.00000000       4.40010851       0.00000000
B        5.48429524       3.31592177       0.00000000
B        1.08418674       1.08418674       6.09415028
B        7.71603028       7.71603028       6.09415028
B        3.31592177       5.48429524       0.00000000
68
Lattice="8.800217013442099 0.0 0.0 0.0 8.800217013442099 0.0 0.0 0.0 12.18830056361731" Properties=species:S:1:pos:R:3 mscale=4 System=nd8fe44zn12b4 Subs=f-g "(BH)max[kJ/m3]"=293.835 Mtot=27.38 "M[T]"=1.35 "Ha[T]"=13.333333333333332 "K1[MJ/m3]"=9.0 "DEf[eV/atom]"=-0.013 Mtot(TM)=21.9 Mtot(IS)=-0.12 Space_group=136 Occupations="[['Nd', 'Nd', 'Fe', 'Fe', 'Fe', 'Zn', 'Zn', 'Fe', 'B'], ['a', 'b', 'c', 'd', 'e', 'f', 'g', 'h', 'i'], ['4g', '4f', '16k', '16k2', '8j', '8j2', '4e', '4c', '4g'], [4, 4, 16, 16, 8, 8, 4, 4, 4]]" pbc="T T T"
Nd       7.54442605       1.25579097       0.00000000
Nd       3.14431754       3.14431754       6.09415028
Nd       5.65589947       5.65589947       6.09415028
Nd       1.25579097       7.54442605       0.00000000
Nd       6.43823877       6.43823877       0.00000000
Nd       6.76208675       2.03813026       6.09415028
Nd       2.03813026       6.76208675       6.09415028
Nd       2.36197825       2.36197825       0.00000000
Fe       4.99236311       1.97828878       1.55157066
Fe       3.80785390       6.82192823       1.55157066
Fe       1.97828878       4.99236311      10.63672990
Fe       6.37839729       8.20796241       7.64572094
Fe       2.42181972       0.59225461       7.64572094
Fe       8.20796241       6.37839729       4.54257962
Fe       0.59225461       2.42181972       4.54257962
Fe       6.82192823       3.80785390      10.63672990
Fe       3.80785390       6.82192823      10.63672990
Fe       4.99236311       1.97828878      10.63672990
Fe       6.82192823       3.80785390       1.55157066
Fe       2.42181972       0.59225461       4.54257962
Fe       6.37839729       8.20796241       4.54257962
Fe       0.59225461       2.42181972       7.64572094
Fe       8.20796241       6.37839729       7.64572094
Fe       1.97828878       4.99236311       1.55157066
Fe       3.16983817       0.32384799       2.14879739
Fe       5.63037885       8.47636903       2.14879739
Fe       0.32384799       3.16983817      10.03950317
Fe       4.72395649       1.23027034       8.24294767
Fe       4.07626052       7.56994667       8.24294767
Fe       1.23027034       4.72395649       3.94535289
Fe       7.56994667       4.07626052       3.94535289
Fe       8.47636903       5.63037885      10.03950317
Fe       5.63037885       8.47636903      10.03950317
Fe       3.16983817       0.32384799      10.03950317
Fe       8.47636903       5.63037885       2.14879739
Fe       4.07626052       7.56994667       3.94535289
Fe       4.72395649       1.23027034       3.94535289
Fe       7.56994667       4.07626052       8.24294767
Fe       1.23027034       4.72395649       8.24294767
Fe       0.32384799       3.16983817       2.14879739
Fe       7.93867577       7.93867577       9.69457427
Fe       0.86154125       0.86154125       9.69457427
Fe       7.93867577       7.93867577       2.49372630
Fe       3.53856726       5.26164975       3.60042399
Fe       5.26164975       3.53856726       3.60042399
Fe       5.26164975       3.53856726       8.58787658
Fe       3.53856726       5.26164975       8.58787658
Fe       0.86154125       0.86154125       2.49372630
Zn       6.00350805       6.00350805       9.19363512
Zn       2.79670897       2.79670897       9.19363512
Zn       6.00350805       6.00350805       2.99466545
Zn       1.60339954       7.19681747       3.09948483
Zn       7.19681747       1.60339954       3.09948483
Zn       7.19681747       1.60339954       9.08881573
Zn       1.60339954       7.19681747       9.08881573
Zn       2.79670897       2.79670897       2.99466545
Zn       0.00000000       0.00000000       7.49702368
Zn       4.40010851       4.40010851       1.40287339
Zn       4.40010851       4.40010851      10.78542717
Zn       0.00000000       0.00000000       4.69127689
Fe       4.40010851       0.00000000       0.00000000
Fe       4.40010851       0.00000000       6.09415028
Fe       0.00000000       4.40010851       6.09415028
Fe       0.00000000       4.40010851       0.00000000
B        5.48429524       3.31592177       0.00000000
B        1.08418674       1.08418674       6.09415028
B        7.71603028       7.71603028       6.09415028
B        3.31592177       5.48429524       0.00000000
68
Lattice="8.800217013442099 0.0 0.0 0.0 8.800217013442099 0.0 0.0 0.0 12.18830056361731" Properties=species:S:1:pos:R:3 mscale=4 System=nd8fe40zn16b4 Subs=f-g-h "(BH)max[kJ/m3]"=232.166 Mtot=24.39 "M[T]"=1.2 "Ha[T]"=30.0 "K1[MJ/m3]"=18.0 "DEf[eV/atom]"=-0.03 Mtot(TM)=18.81 Mtot(IS)=-0.12 Space_group=136 Occupations="[['Nd', 'Nd', 'Fe', 'Fe', 'Fe', 'Zn', 'Zn', 'Zn', 'B'], ['a', 'b', 'c', 'd', 'e', 'f', 'g', 'h', 'i'], ['4g', '4f', '16k', '16k2', '8j', '8j2', '4e', '4c', '4g'], [4, 4, 16, 16, 8, 8, 4, 4, 4]]" pbc="T T T"
Nd       7.54442605       1.25579097       0.00000000
Nd       3.14431754       3.14431754       6.09415028
Nd       5.65589947       5.65589947       6.09415028
Nd       1.25579097       7.54442605       0.00000000
Nd       6.43823877       6.43823877       0.00000000
Nd       6.76208675       2.03813026       6.09415028
Nd       2.03813026       6.76208675       6.09415028
Nd       2.36197825       2.36197825       0.00000000
Fe       4.99236311       1.97828878       1.55157066
Fe       3.80785390       6.82192823       1.55157066
Fe       1.97828878       4.99236311      10.63672990
Fe       6.37839729       8.20796241       7.64572094
Fe       2.42181972       0.59225461       7.64572094
Fe       8.20796241       6.37839729       4.54257962
Fe       0.59225461       2.42181972       4.54257962
Fe       6.82192823       3.80785390      10.63672990
Fe       3.80785390       6.82192823      10.63672990
Fe       4.99236311       1.97828878      10.63672990
Fe       6.82192823       3.80785390       1.55157066
Fe       2.42181972       0.59225461       4.54257962
Fe       6.37839729       8.20796241       4.54257962
Fe       0.59225461       2.42181972       7.64572094
Fe       8.20796241       6.37839729       7.64572094
Fe       1.97828878       4.99236311       1.55157066
Fe       3.16983817       0.32384799       2.14879739
Fe       5.63037885       8.47636903       2.14879739
Fe       0.32384799       3.16983817      10.03950317
Fe       4.72395649       1.23027034       8.24294767
Fe       4.07626052       7.56994667       8.24294767
Fe       1.23027034       4.72395649       3.94535289
Fe       7.56994667       4.07626052       3.94535289
Fe       8.47636903       5.63037885      10.03950317
Fe       5.63037885       8.47636903      10.03950317
Fe       3.16983817       0.32384799      10.03950317
Fe       8.47636903       5.63037885       2.14879739
Fe       4.07626052       7.56994667       3.94535289
Fe       4.72395649       1.23027034       3.94535289
Fe       7.56994667       4.07626052       8.24294767
Fe       1.23027034       4.72395649       8.24294767
Fe       0.32384799       3.16983817       2.14879739
Fe       7.93867577       7.93867577       9.69457427
Fe       0.86154125       0.86154125       9.69457427
Fe       7.93867577       7.93867577       2.49372630
Fe       3.53856726       5.26164975       3.60042399
Fe       5.26164975       3.53856726       3.60042399
Fe       5.26164975       3.53856726       8.58787658
Fe       3.53856726       5.26164975       8.58787658
Fe       0.86154125       0.86154125       2.49372630
Zn       6.00350805       6.00350805       9.19363512
Zn       2.79670897       2.79670897       9.19363512
Zn       6.00350805       6.00350805       2.99466545
Zn       1.60339954       7.19681747       3.09948483
Zn       7.19681747       1.60339954       3.09948483
Zn       7.19681747       1.60339954       9.08881573
Zn       1.60339954       7.19681747       9.08881573
Zn       2.79670897       2.79670897       2.99466545
Zn       0.00000000       0.00000000       7.49702368
Zn       4.40010851       4.40010851       1.40287339
Zn       4.40010851       4.40010851      10.78542717
Zn       0.00000000       0.00000000       4.69127689
Zn       4.40010851       0.00000000       0.00000000
Zn       4.40010851       0.00000000       6.09415028
Zn       0.00000000       4.40010851       6.09415028
Zn       0.00000000       4.40010851       0.00000000
B        5.48429524       3.31592177       0.00000000
B        1.08418674       1.08418674       6.09415028
B        7.71603028       7.71603028       6.09415028
B        3.31592177       5.48429524       0.00000000
68
Lattice="8.800217013442099 0.0 0.0 0.0 8.800217013442099 0.0 0.0 0.0 12.18830056361731" Properties=species:S:1:pos:R:3 mscale=4 System=nd8fe48mn8b4 Subs=e "(BH)max[kJ/m3]"=316.003 Mtot=28.34 "M[T]"=1.4 "Ha[T]"=21.42857142857143 "K1[MJ/m3]"=15.0 "DEf[eV/atom]"=0.007 Mtot(TM)=22.56 Mtot(IS)=-0.14 Space_group=136 Occupations="[['Nd', 'Nd', 'Fe', 'Fe', 'Mn', 'Fe', 'Fe', 'Fe', 'B'], ['a', 'b', 'c', 'd', 'e', 'f', 'g', 'h', 'i'], ['4g', '4f', '16k', '16k2', '8j', '8j2', '4e', '4c', '4g'], [4, 4, 16, 16, 8, 8, 4, 4, 4]]" pbc="T T T"
Nd       7.54442605       1.25579097       0.00000000
Nd       3.14431754       3.14431754       6.09415028
Nd       5.65589947       5.65589947       6.09415028
Nd       1.25579097       7.54442605       0.00000000
Nd       6.43823877       6.43823877       0.00000000
Nd       6.76208675       2.03813026       6.09415028
Nd       2.03813026       6.76208675       6.09415028
Nd       2.36197825       2.36197825       0.00000000
Fe       4.99236311       1.97828878       1.55157066
Fe       3.80785390       6.82192823       1.55157066
Fe       1.97828878       4.99236311      10.63672990
Fe       6.37839729       8.20796241       7.64572094
Fe       2.42181972       0.59225461       7.64572094
Fe       8.20796241       6.37839729       4.54257962
Fe       0.59225461       2.42181972       4.54257962
Fe       6.82192823       3.80785390      10.63672990
Fe       3.80785390       6.82192823      10.63672990
Fe       4.99236311       1.97828878      10.63672990
Fe       6.82192823       3.80785390       1.55157066
Fe       2.42181972       0.59225461       4.54257962
Fe       6.37839729       8.20796241       4.54257962
Fe       0.59225461       2.42181972       7.64572094
Fe       8.20796241       6.37839729       7.64572094
Fe       1.97828878       4.99236311       1.55157066
Fe       3.16983817       0.32384799       2.14879739
Fe       5.63037885       8.47636903       2.14879739
Fe       0.32384799       3.16983817      10.03950317
Fe       4.72395649       1.23027034       8.24294767
Fe       4.07626052       7.56994667       8.24294767
Fe       1.23027034       4.72395649       3.94535289
Fe       7.56994667       4.07626052       3.94535289
Fe       8.47636903       5.63037885      10.03950317
Fe       5.63037885       8.47636903      10.03950317
Fe       3.16983817       0.32384799      10.03950317
Fe       8.47636903       5.63037885       2.14879739
Fe       4.07626052       7.56994667       3.94535289
Fe       4.72395649       1.23027034       3.94535289
Fe       7.56994667       4.07626052       8.24294767
Fe       1.23027034       4.72395649       8.24294767
Fe       0.32384799       3.16983817       2.14879739
Mn       7.93867577       7.93867577       9.69457427
Mn       0.86154125       0.86154125       9.69457427
Mn       7.93867577       7.93867577       2.49372630
Mn       3.53856726       5.26164975       3.60042399
Mn       5.26164975       3.53856726       3.60042399
Mn       5.26164975       3.53856726       8.58787658
Mn       3.53856726       5.26164975       8.58787658
Mn       0.86154125       0.86154125       2.49372630
Fe       6.00350805       6.00350805       9.19363512
Fe       2.79670897       2.79670897       9.19363512
Fe       6.00350805       6.00350805       2.99466545
Fe       1.60339954       7.19681747       3.09948483
Fe       7.19681747       1.60339954       3.09948483
Fe       7.19681747       1.60339954       9.08881573
Fe       1.60339954       7.19681747       9.08881573
Fe       2.79670897       2.79670897       2.99466545
Fe       0.00000000       0.00000000       7.49702368
Fe       4.40010851       4.40010851       1.40287339
Fe       4.40010851       4.40010851      10.78542717
Fe       0.00000000       0.00000000       4.69127689
Fe       4.40010851       0.00000000       0.00000000
Fe       4.40010851       0.00000000       6.09415028
Fe       0.00000000       4.40010851       6.09415028
Fe       0.00000000       4.40010851       0.00000000
B        5.48429524       3.31592177       0.00000000
B        1.08418674       1.08418674       6.09415028
B        7.71603028       7.71603028       6.09415028
B        3.31592177       5.48429524       0.00000000
68
Lattice="8.800217013442099 0.0 0.0 0.0 8.800217013442099 0.0 0.0 0.0 12.18830056361731" Properties=species:S:1:pos:R:3 mscale=4 System=nd8fe44mn12b4 Subs=e-h "(BH)max[kJ/m3]"=293.835 Mtot=27.39 "M[T]"=1.35 "Ha[T]"=19.25925925925926 "K1[MJ/m3]"=13.0 "DEf[eV/atom]"=0.035 Mtot(TM)=21.59 Mtot(IS)=-0.14 Space_group=136 Occupations="[['Nd', 'Nd', 'Fe', 'Fe', 'Mn', 'Fe', 'Fe', 'Mn', 'B'], ['a', 'b', 'c', 'd', 'e', 'f', 'g', 'h', 'i'], ['4g', '4f', '16k', '16k2', '8j', '8j2', '4e', '4c', '4g'], [4, 4, 16, 16, 8, 8, 4, 4, 4]]" pbc="T T T"
Nd       7.54442605       1.25579097       0.00000000
Nd       3.14431754       3.14431754       6.09415028
Nd       5.65589947       5.65589947       6.09415028
Nd       1.25579097       7.54442605       0.00000000
Nd       6.43823877       6.43823877       0.00000000
Nd       6.76208675       2.03813026       6.09415028
Nd       2.03813026       6.76208675       6.09415028
Nd       2.36197825       2.36197825       0.00000000
Fe       4.99236311       1.97828878       1.55157066
Fe       3.80785390       6.82192823       1.55157066
Fe       1.97828878       4.99236311      10.63672990
Fe       6.37839729       8.20796241       7.64572094
Fe       2.42181972       0.59225461       7.64572094
Fe       8.20796241       6.37839729       4.54257962
Fe       0.59225461       2.42181972       4.54257962
Fe       6.82192823       3.80785390      10.63672990
Fe       3.80785390       6.82192823      10.63672990
Fe       4.99236311       1.97828878      10.63672990
Fe       6.82192823       3.80785390       1.55157066
Fe       2.42181972       0.59225461       4.54257962
Fe       6.37839729       8.20796241       4.54257962
Fe       0.59225461       2.42181972       7.64572094
Fe       8.20796241       6.37839729       7.64572094
Fe       1.97828878       4.99236311       1.55157066
Fe       3.16983817       0.32384799       2.14879739
Fe       5.63037885       8.47636903       2.14879739
Fe       0.32384799       3.16983817      10.03950317
Fe       4.72395649       1.23027034       8.24294767
Fe       4.07626052       7.56994667       8.24294767
Fe       1.23027034       4.72395649       3.94535289
Fe       7.56994667       4.07626052       3.94535289
Fe       8.47636903       5.63037885      10.03950317
Fe       5.63037885       8.47636903      10.03950317
Fe       3.16983817       0.32384799      10.03950317
Fe       8.47636903       5.63037885       2.14879739
Fe       4.07626052       7.56994667       3.94535289
Fe       4.72395649       1.23027034       3.94535289
Fe       7.56994667       4.07626052       8.24294767
Fe       1.23027034       4.72395649       8.24294767
Fe       0.32384799       3.16983817       2.14879739
Mn       7.93867577       7.93867577       9.69457427
Mn       0.86154125       0.86154125       9.69457427
Mn       7.93867577       7.93867577       2.49372630
Mn       3.53856726       5.26164975       3.60042399
Mn       5.26164975       3.53856726       3.60042399
Mn       5.26164975       3.53856726       8.58787658
Mn       3.53856726       5.26164975       8.58787658
Mn       0.86154125       0.86154125       2.49372630
Fe       6.00350805       6.00350805       9.19363512
Fe       2.79670897       2.79670897       9.19363512
Fe       6.00350805       6.00350805       2.99466545
Fe       1.60339954       7.19681747       3.09948483
Fe       7.19681747       1.60339954       3.09948483
Fe       7.19681747       1.60339954       9.08881573
Fe       1.60339954       7.19681747       9.08881573
Fe       2.79670897       2.79670897       2.99466545
Fe       0.00000000       0.00000000       7.49702368
Fe       4.40010851       4.40010851       1.40287339
Fe       4.40010851       4.40010851      10.78542717
Fe       0.00000000       0.00000000       4.69127689
Mn       4.40010851       0.00000000       0.00000000
Mn       4.40010851       0.00000000       6.09415028
Mn       0.00000000       4.40010851       6.09415028
Mn       0.00000000       4.40010851       0.00000000
B        5.48429524       3.31592177       0.00000000
B        1.08418674       1.08418674       6.09415028
B        7.71603028       7.71603028       6.09415028
B        3.31592177       5.48429524       0.00000000
68
Lattice="8.800217013442099 0.0 0.0 0.0 8.800217013442099 0.0 0.0 0.0 12.18830056361731" Properties=species:S:1:pos:R:3 mscale=4 System=nd8fe44mn12b4 Subs=e-g "(BH)max[kJ/m3]"=298.204 Mtot=27.58 "M[T]"=1.36 "Ha[T]"=20.588235294117645 "K1[MJ/m3]"=14.0 "DEf[eV/atom]"=0.024 Mtot(TM)=21.78 Mtot(IS)=-0.12 Space_group=136 Occupations="[['Nd', 'Nd', 'Fe', 'Fe', 'Mn', 'Fe', 'Mn', 'Fe', 'B'], ['a', 'b', 'c', 'd', 'e', 'f', 'g', 'h', 'i'], ['4g', '4f', '16k', '16k2', '8j', '8j2', '4e', '4c', '4g'], [4, 4, 16, 16, 8, 8, 4, 4, 4]]" pbc="T T T"
Nd       7.54442605       1.25579097       0.00000000
Nd       3.14431754       3.14431754       6.09415028
Nd       5.65589947       5.65589947       6.09415028
Nd       1.25579097       7.54442605       0.00000000
Nd       6.43823877       6.43823877       0.00000000
Nd       6.76208675       2.03813026       6.09415028
Nd       2.03813026       6.76208675       6.09415028
Nd       2.36197825       2.36197825       0.00000000
Fe       4.99236311       1.97828878       1.55157066
Fe       3.80785390       6.82192823       1.55157066
Fe       1.97828878       4.99236311      10.63672990
Fe       6.37839729       8.20796241       7.64572094
Fe       2.42181972       0.59225461       7.64572094
Fe       8.20796241       6.37839729       4.54257962
Fe       0.59225461       2.42181972       4.54257962
Fe       6.82192823       3.80785390      10.63672990
Fe       3.80785390       6.82192823      10.63672990
Fe       4.99236311       1.97828878      10.63672990
Fe       6.82192823       3.80785390       1.55157066
Fe       2.42181972       0.59225461       4.54257962
Fe       6.37839729       8.20796241       4.54257962
Fe       0.59225461       2.42181972       7.64572094
Fe       8.20796241       6.37839729       7.64572094
Fe       1.97828878       4.99236311       1.55157066
Fe       3.16983817       0.32384799       2.14879739
Fe       5.63037885       8.47636903       2.14879739
Fe       0.32384799       3.16983817      10.03950317
Fe       4.72395649       1.23027034       8.24294767
Fe       4.07626052       7.56994667       8.24294767
Fe       1.23027034       4.72395649       3.94535289
Fe       7.56994667       4.07626052       3.94535289
Fe       8.47636903       5.63037885      10.03950317
Fe       5.63037885       8.47636903      10.03950317
Fe       3.16983817       0.32384799      10.03950317
Fe       8.47636903       5.63037885       2.14879739
Fe       4.07626052       7.56994667       3.94535289
Fe       4.72395649       1.23027034       3.94535289
Fe       7.56994667       4.07626052       8.24294767
Fe       1.23027034       4.72395649       8.24294767
Fe       0.32384799       3.16983817       2.14879739
Mn       7.93867577       7.93867577       9.69457427
Mn       0.86154125       0.86154125       9.69457427
Mn       7.93867577       7.93867577       2.49372630
Mn       3.53856726       5.26164975       3.60042399
Mn       5.26164975       3.53856726       3.60042399
Mn       5.26164975       3.53856726       8.58787658
Mn       3.53856726       5.26164975       8.58787658
Mn       0.86154125       0.86154125       2.49372630
Fe       6.00350805       6.00350805       9.19363512
Fe       2.79670897       2.79670897       9.19363512
Fe       6.00350805       6.00350805       2.99466545
Fe       1.60339954       7.19681747       3.09948483
Fe       7.19681747       1.60339954       3.09948483
Fe       7.19681747       1.60339954       9.08881573
Fe       1.60339954       7.19681747       9.08881573
Fe       2.79670897       2.79670897       2.99466545
Mn       0.00000000       0.00000000       7.49702368
Mn       4.40010851       4.40010851       1.40287339
Mn       4.40010851       4.40010851      10.78542717
Mn       0.00000000       0.00000000       4.69127689
Fe       4.40010851       0.00000000       0.00000000
Fe       4.40010851       0.00000000       6.09415028
Fe       0.00000000       4.40010851       6.09415028
Fe       0.00000000       4.40010851       0.00000000
B        5.48429524       3.31592177       0.00000000
B        1.08418674       1.08418674       6.09415028
B        7.71603028       7.71603028       6.09415028
B        3.31592177       5.48429524       0.00000000
68
Lattice="8.800217013442099 0.0 0.0 0.0 8.800217013442099 0.0 0.0 0.0 12.18830056361731" Properties=species:S:1:pos:R:3 mscale=4 System=nd8fe40mn16b4 Subs=e-g-h "(BH)max[kJ/m3]"=289.498 Mtot=27.09 "M[T]"=1.34 "Ha[T]"=17.91044776119403 "K1[MJ/m3]"=12.0 "DEf[eV/atom]"=0.052 Mtot(TM)=21.26 Mtot(IS)=-0.12 Space_group=136 Occupations="[['Nd', 'Nd', 'Fe', 'Fe', 'Mn', 'Fe', 'Mn', 'Mn', 'B'], ['a', 'b', 'c', 'd', 'e', 'f', 'g', 'h', 'i'], ['4g', '4f', '16k', '16k2', '8j', '8j2', '4e', '4c', '4g'], [4, 4, 16, 16, 8, 8, 4, 4, 4]]" pbc="T T T"
Nd       7.54442605       1.25579097       0.00000000
Nd       3.14431754       3.14431754       6.09415028
Nd       5.65589947       5.65589947       6.09415028
Nd       1.25579097       7.54442605       0.00000000
Nd       6.43823877       6.43823877       0.00000000
Nd       6.76208675       2.03813026       6.09415028
Nd       2.03813026       6.76208675       6.09415028
Nd       2.36197825       2.36197825       0.00000000
Fe       4.99236311       1.97828878       1.55157066
Fe       3.80785390       6.82192823       1.55157066
Fe       1.97828878       4.99236311      10.63672990
Fe       6.37839729       8.20796241       7.64572094
Fe       2.42181972       0.59225461       7.64572094
Fe       8.20796241       6.37839729       4.54257962
Fe       0.59225461       2.42181972       4.54257962
Fe       6.82192823       3.80785390      10.63672990
Fe       3.80785390       6.82192823      10.63672990
Fe       4.99236311       1.97828878      10.63672990
Fe       6.82192823       3.80785390       1.55157066
Fe       2.42181972       0.59225461       4.54257962
Fe       6.37839729       8.20796241       4.54257962
Fe       0.59225461       2.42181972       7.64572094
Fe       8.20796241       6.37839729       7.64572094
Fe       1.97828878       4.99236311       1.55157066
Fe       3.16983817       0.32384799       2.14879739
Fe       5.63037885       8.47636903       2.14879739
Fe       0.32384799       3.16983817      10.03950317
Fe       4.72395649       1.23027034       8.24294767
Fe       4.07626052       7.56994667       8.24294767
Fe       1.23027034       4.72395649       3.94535289
Fe       7.56994667       4.07626052       3.94535289
Fe       8.47636903       5.63037885      10.03950317
Fe       5.63037885       8.47636903      10.03950317
Fe       3.16983817       0.32384799      10.03950317
Fe       8.47636903       5.63037885       2.14879739
Fe       4.07626052       7.56994667       3.94535289
Fe       4.72395649       1.23027034       3.94535289
Fe       7.56994667       4.07626052       8.24294767
Fe       1.23027034       4.72395649       8.24294767
Fe       0.32384799       3.16983817       2.14879739
Mn       7.93867577       7.93867577       9.69457427
Mn       0.86154125       0.86154125       9.69457427
Mn       7.93867577       7.93867577       2.49372630
Mn       3.53856726       5.26164975       3.60042399
Mn       5.26164975       3.53856726       3.60042399
Mn       5.26164975       3.53856726       8.58787658
Mn       3.53856726       5.26164975       8.58787658
Mn       0.86154125       0.86154125       2.49372630
Fe       6.00350805       6.00350805       9.19363512
Fe       2.79670897       2.79670897       9.19363512
Fe       6.00350805       6.00350805       2.99466545
Fe       1.60339954       7.19681747       3.09948483
Fe       7.19681747       1.60339954       3.09948483
Fe       7.19681747       1.60339954       9.08881573
Fe       1.60339954       7.19681747       9.08881573
Fe       2.79670897       2.79670897       2.99466545
Mn       0.00000000       0.00000000       7.49702368
Mn       4.40010851       4.40010851       1.40287339
Mn       4.40010851       4.40010851      10.78542717
Mn       0.00000000       0.00000000       4.69127689
Mn       4.40010851       0.00000000       0.00000000
Mn       4.40010851       0.00000000       6.09415028
Mn       0.00000000       4.40010851       6.09415028
Mn       0.00000000       4.40010851       0.00000000
B        5.48429524       3.31592177       0.00000000
B        1.08418674       1.08418674       6.09415028
B        7.71603028       7.71603028       6.09415028
B        3.31592177       5.48429524       0.00000000
68
Lattice="8.800217013442099 0.0 0.0 0.0 8.800217013442099 0.0 0.0 0.0 12.18830056361731" Properties=species:S:1:pos:R:3 mscale=4 System=nd8fe40mn16b4 Subs=e-f "(BH)max[kJ/m3]"=329.691 Mtot=28.88 "M[T]"=1.43 "Ha[T]"=19.58041958041958 "K1[MJ/m3]"=14.0 "DEf[eV/atom]"=0.037 Mtot(TM)=23.09 Mtot(IS)=-0.14 Space_group=136 Occupations="[['Nd', 'Nd', 'Fe', 'Fe', 'Mn', 'Mn', 'Fe', 'Fe', 'B'], ['a', 'b', 'c', 'd', 'e', 'f', 'g', 'h', 'i'], ['4g', '4f', '16k', '16k2', '8j', '8j2', '4e', '4c', '4g'], [4, 4, 16, 16, 8, 8, 4, 4, 4]]" pbc="T T T"
Nd       7.54442605       1.25579097       0.00000000
Nd       3.14431754       3.14431754       6.09415028
Nd       5.65589947       5.65589947       6.09415028
Nd       1.25579097       7.54442605       0.00000000
Nd       6.43823877       6.43823877       0.00000000
Nd       6.76208675       2.03813026       6.09415028
Nd       2.03813026       6.76208675       6.09415028
Nd       2.36197825       2.36197825       0.00000000
Fe       4.99236311       1.97828878       1.55157066
Fe       3.80785390       6.82192823       1.55157066
Fe       1.97828878       4.99236311      10.63672990
Fe       6.37839729       8.20796241       7.64572094
Fe       2.42181972       0.59225461       7.64572094
Fe       8.20796241       6.37839729       4.54257962
Fe       0.59225461       2.42181972       4.54257962
Fe       6.82192823       3.80785390      10.63672990
Fe       3.80785390       6.82192823      10.63672990
Fe       4.99236311       1.97828878      10.63672990
Fe       6.82192823       3.80785390       1.55157066
Fe       2.42181972       0.59225461       4.54257962
Fe       6.37839729       8.20796241       4.54257962
Fe       0.59225461       2.42181972       7.64572094
Fe       8.20796241       6.37839729       7.64572094
Fe       1.97828878       4.99236311       1.55157066
Fe       3.16983817       0.32384799       2.14879739
Fe       5.63037885       8.47636903       2.14879739
Fe       0.32384799       3.16983817      10.03950317
Fe       4.72395649       1.23027034       8.24294767
Fe       4.07626052       7.56994667       8.24294767
Fe       1.23027034       4.72395649       3.94535289
Fe       7.56994667       4.07626052       3.94535289
Fe       8.47636903       5.63037885      10.03950317
Fe       5.63037885       8.47636903      10.03950317
Fe       3.16983817       0.32384799      10.03950317
Fe       8.47636903       5.63037885       2.14879739
Fe       4.07626052       7.56994667       3.94535289
Fe       4.72395649       1.23027034       3.94535289
Fe       7.56994667       4.07626052       8.24294767
Fe       1.23027034       4.72395649       8.24294767
Fe       0.32384799       3.16983817       2.14879739
Mn       7.93867577       7.93867577       9.69457427
Mn       0.86154125       0.86154125       9.69457427
Mn       7.93867577       7.93867577       2.49372630
Mn       3.53856726       5.26164975       3.60042399
Mn       5.26164975       3.53856726       3.60042399
Mn       5.26164975       3.53856726       8.58787658
Mn       3.53856726       5.26164975       8.58787658
Mn       0.86154125       0.86154125       2.49372630
Mn       6.00350805       6.00350805       9.19363512
Mn       2.79670897       2.79670897       9.19363512
Mn       6.00350805       6.00350805       2.99466545
Mn       1.60339954       7.19681747       3.09948483
Mn       7.19681747       1.60339954       3.09948483
Mn       7.19681747       1.60339954       9.08881573
Mn       1.60339954       7.19681747       9.08881573
Mn       2.79670897       2.79670897       2.99466545
Fe       0.00000000       0.00000000       7.49702368
Fe       4.40010851       4.40010851       1.40287339
Fe       4.40010851       4.40010851      10.78542717
Fe       0.00000000       0.00000000       4.69127689
Fe       4.40010851       0.00000000       0.00000000
Fe       4.40010851       0.00000000       6.09415028
Fe       0.00000000       4.40010851       6.09415028
Fe       0.00000000       4.40010851       0.00000000
B        5.48429524       3.31592177       0.00000000
B        1.08418674       1.08418674       6.09415028
B        7.71603028       7.71603028       6.09415028
B        3.31592177       5.48429524       0.00000000
68
Lattice="8.800217013442099 0.0 0.0 0.0 8.800217013442099 0.0 0.0 0.0 12.18830056361731" Properties=species:S:1:pos:R:3 mscale=4 System=nd8fe48mo8b4 Subs=e "(BH)max[kJ/m3]"=348.394 Mtot=29.75 "M[T]"=1.47 "Ha[T]"=19.047619047619047 "K1[MJ/m3]"=14.0 "DEf[eV/atom]"=0.021 Mtot(TM)=24.06 Mtot(IS)=-0.13 Space_group=136 Occupations="[['Nd', 'Nd', 'Fe', 'Fe', 'Mo', 'Fe', 'Fe', 'Fe', 'B'], ['a', 'b', 'c', 'd', 'e', 'f', 'g', 'h', 'i'], ['4g', '4f', '16k', '16k2', '8j', '8j2', '4e', '4c', '4g'], [4, 4, 16, 16, 8, 8, 4, 4, 4]]" pbc="T T T"
Nd       7.54442605       1.25579097       0.00000000
Nd       3.14431754       3.14431754       6.09415028
Nd       5.65589947       5.65589947       6.09415028
Nd       1.25579097       7.54442605       0.00000000
Nd       6.43823877       6.43823877       0.00000000
Nd       6.76208675       2.03813026       6.09415028
Nd       2.03813026       6.76208675       6.09415028
Nd       2.36197825       2.36197825       0.00000000
Fe       4.99236311       1.97828878       1.55157066
Fe       3.80785390       6.82192823       1.55157066
Fe       1.97828878       4.99236311      10.63672990
Fe       6.37839729       8.20796241       7.64572094
Fe       2.42181972       0.59225461       7.64572094
Fe       8.20796241       6.37839729       4.54257962
Fe       0.59225461       2.42181972       4.54257962
Fe       6.82192823       3.80785390      10.63672990
Fe       3.80785390       6.82192823      10.63672990
Fe       4.99236311       1.97828878      10.63672990
Fe       6.82192823       3.80785390       1.55157066
Fe       2.42181972       0.59225461       4.54257962
Fe       6.37839729       8.20796241       4.54257962
Fe       0.59225461       2.42181972       7.64572094
Fe       8.20796241       6.37839729       7.64572094
Fe       1.97828878       4.99236311       1.55157066
Fe       3.16983817       0.32384799       2.14879739
Fe       5.63037885       8.47636903       2.14879739
Fe       0.32384799       3.16983817      10.03950317
Fe       4.72395649       1.23027034       8.24294767
Fe       4.07626052       7.56994667       8.24294767
Fe       1.23027034       4.72395649       3.94535289
Fe       7.56994667       4.07626052       3.94535289
Fe       8.47636903       5.63037885      10.03950317
Fe       5.63037885       8.47636903      10.03950317
Fe       3.16983817       0.32384799      10.03950317
Fe       8.47636903       5.63037885       2.14879739
Fe       4.07626052       7.56994667       3.94535289
Fe       4.72395649       1.23027034       3.94535289
Fe       7.56994667       4.07626052       8.24294767
Fe       1.23027034       4.72395649       8.24294767
Fe       0.32384799       3.16983817       2.14879739
Mo       7.93867577       7.93867577       9.69457427
Mo       0.86154125       0.86154125       9.69457427
Mo       7.93867577       7.93867577       2.49372630
Mo       3.53856726       5.26164975       3.60042399
Mo       5.26164975       3.53856726       3.60042399
Mo       5.26164975       3.53856726       8.58787658
Mo       3.53856726       5.26164975       8.58787658
Mo       0.86154125       0.86154125       2.49372630
Fe       6.00350805       6.00350805       9.19363512
Fe       2.79670897       2.79670897       9.19363512
Fe       6.00350805       6.00350805       2.99466545
Fe       1.60339954       7.19681747       3.09948483
Fe       7.19681747       1.60339954       3.09948483
Fe       7.19681747       1.60339954       9.08881573
Fe       1.60339954       7.19681747       9.08881573
Fe       2.79670897       2.79670897       2.99466545
Fe       0.00000000       0.00000000       7.49702368
Fe       4.40010851       4.40010851       1.40287339
Fe       4.40010851       4.40010851      10.78542717
Fe       0.00000000       0.00000000       4.69127689
Fe       4.40010851       0.00000000       0.00000000
Fe       4.40010851       0.00000000       6.09415028
Fe       0.00000000       4.40010851       6.09415028
Fe       0.00000000       4.40010851       0.00000000
B        5.48429524       3.31592177       0.00000000
B        1.08418674       1.08418674       6.09415028
B        7.71603028       7.71603028       6.09415028
B        3.31592177       5.48429524       0.00000000
68
Lattice="8.800217013442099 0.0 0.0 0.0 8.800217013442099 0.0 0.0 0.0 12.18830056361731" Properties=species:S:1:pos:R:3 mscale=4 System=nd8fe44mo12b4 Subs=e-h "(BH)max[kJ/m3]"=228.312 Mtot=24.16 "M[T]"=1.19 "Ha[T]"=13.445378151260504 "K1[MJ/m3]"=8.0 "DEf[eV/atom]"=0.026 Mtot(TM)=18.3 Mtot(IS)=-0.12 Space_group=136 Occupations="[['Nd', 'Nd', 'Fe', 'Fe', 'Mo', 'Fe', 'Fe', 'Mo', 'B'], ['a', 'b', 'c', 'd', 'e', 'f', 'g', 'h', 'i'], ['4g', '4f', '16k', '16k2', '8j', '8j2', '4e', '4c', '4g'], [4, 4, 16, 16, 8, 8, 4, 4, 4]]" pbc="T T T"
Nd       7.54442605       1.25579097       0.00000000
Nd       3.14431754       3.14431754       6.09415028
Nd       5.65589947       5.65589947       6.09415028
Nd       1.25579097       7.54442605       0.00000000
Nd       6.43823877       6.43823877       0.00000000
Nd       6.76208675       2.03813026       6.09415028
Nd       2.03813026       6.76208675       6.09415028
Nd       2.36197825       2.36197825       0.00000000
Fe       4.99236311       1.97828878       1.55157066
Fe       3.80785390       6.82192823       1.55157066
Fe       1.97828878       4.99236311      10.63672990
Fe       6.37839729       8.20796241       7.64572094
Fe       2.42181972       0.59225461       7.64572094
Fe       8.20796241       6.37839729       4.54257962
Fe       0.59225461       2.42181972       4.54257962
Fe       6.82192823       3.80785390      10.63672990
Fe       3.80785390       6.82192823      10.63672990
Fe       4.99236311       1.97828878      10.63672990
Fe       6.82192823       3.80785390       1.55157066
Fe       2.42181972       0.59225461       4.54257962
Fe       6.37839729       8.20796241       4.54257962
Fe       0.59225461       2.42181972       7.64572094
Fe       8.20796241       6.37839729       7.64572094
Fe       1.97828878       4.99236311       1.55157066
Fe       3.16983817       0.32384799       2.14879739
Fe       5.63037885       8.47636903       2.14879739
Fe       0.32384799       3.16983817      10.03950317
Fe       4.72395649       1.23027034       8.24294767
Fe       4.07626052       7.56994667       8.24294767
Fe       1.23027034       4.72395649       3.94535289
Fe       7.56994667       4.07626052       3.94535289
Fe       8.47636903       5.63037885      10.03950317
Fe       5.63037885       8.47636903      10.03950317
Fe       3.16983817       0.32384799      10.03950317
Fe       8.47636903       5.63037885       2.14879739
Fe       4.07626052       7.56994667       3.94535289
Fe       4.72395649       1.23027034       3.94535289
Fe       7.56994667       4.07626052       8.24294767
Fe       1.23027034       4.72395649       8.24294767
Fe       0.32384799       3.16983817       2.14879739
Mo       7.93867577       7.93867577       9.69457427
Mo       0.86154125       0.86154125       9.69457427
Mo       7.93867577       7.93867577       2.49372630
Mo       3.53856726       5.26164975       3.60042399
Mo       5.26164975       3.53856726       3.60042399
Mo       5.26164975       3.53856726       8.58787658
Mo       3.53856726       5.26164975       8.58787658
Mo       0.86154125       0.86154125       2.49372630
Fe       6.00350805       6.00350805       9.19363512
Fe       2.79670897       2.79670897       9.19363512
Fe       6.00350805       6.00350805       2.99466545
Fe       1.60339954       7.19681747       3.09948483
Fe       7.19681747       1.60339954       3.09948483
Fe       7.19681747       1.60339954       9.08881573
Fe       1.60339954       7.19681747       9.08881573
Fe       2.79670897       2.79670897       2.99466545
Fe       0.00000000       0.00000000       7.49702368
Fe       4.40010851       4.40010851       1.40287339
Fe       4.40010851       4.40010851      10.78542717
Fe       0.00000000       0.00000000       4.69127689
Mo       4.40010851       0.00000000       0.00000000
Mo       4.40010851       0.00000000       6.09415028
Mo       0.00000000       4.40010851       6.09415028
Mo       0.00000000       4.40010851       0.00000000
B        5.48429524       3.31592177       0.00000000
B        1.08418674       1.08418674       6.09415028
B        7.71603028       7.71603028       6.09415028
B        3.31592177       5.48429524       0.00000000
68
Lattice="8.800217013442099 0.0 0.0 0.0 8.800217013442099 0.0 0.0 0.0 12.18830056361731" Properties=species:S:1:pos:R:3 mscale=4 System=nd8fe44mo12b4 Subs=e-g "(BH)max[kJ/m3]"=302.605 Mtot=27.76 "M[T]"=1.37 "Ha[T]"=20.43795620437956 "K1[MJ/m3]"=14.0 "DEf[eV/atom]"=0.129 Mtot(TM)=21.96 Mtot(IS)=-0.06 Space_group=136 Occupations="[['Nd', 'Nd', 'Fe', 'Fe', 'Mo', 'Fe', 'Mo', 'Fe', 'B'], ['a', 'b', 'c', 'd', 'e', 'f', 'g', 'h', 'i'], ['4g', '4f', '16k', '16k2', '8j', '8j2', '4e', '4c', '4g'], [4, 4, 16, 16, 8, 8, 4, 4, 4]]" pbc="T T T"
Nd       7.54442605       1.25579097       0.00000000
Nd       3.14431754       3.14431754       6.09415028
Nd       5.65589947       5.65589947       6.09415028
Nd       1.25579097       7.54442605       0.00000000
Nd       6.43823877       6.43823877       0.00000000
Nd       6.76208675       2.03813026       6.09415028
Nd       2.03813026       6.76208675       6.09415028
Nd       2.36197825       2.36197825       0.00000000
Fe       4.99236311       1.97828878       1.55157066
Fe       3.80785390       6.82192823       1.55157066
Fe       1.97828878       4.99236311      10.63672990
Fe       6.37839729       8.20796241       7.64572094
Fe       2.42181972       0.59225461       7.64572094
Fe       8.20796241       6.37839729       4.54257962
Fe       0.59225461       2.42181972       4.54257962
Fe       6.82192823       3.80785390      10.63672990
Fe       3.80785390       6.82192823      10.63672990
Fe       4.99236311       1.97828878      10.63672990
Fe       6.82192823       3.80785390       1.55157066
Fe       2.42181972       0.59225461       4.54257962
Fe       6.37839729       8.20796241       4.54257962
Fe       0.59225461       2.42181972       7.64572094
Fe       8.20796241       6.37839729       7.64572094
Fe       1.97828878       4.99236311       1.55157066
Fe       3.16983817       0.32384799       2.14879739
Fe       5.63037885       8.47636903       2.14879739
Fe       0.32384799       3.16983817      10.03950317
Fe       4.72395649       1.23027034       8.24294767
Fe       4.07626052       7.56994667       8.24294767
Fe       1.23027034       4.72395649       3.94535289
Fe       7.56994667       4.07626052       3.94535289
Fe       8.47636903       5.63037885      10.03950317
Fe       5.63037885       8.47636903      10.03950317
Fe       3.16983817       0.32384799      10.03950317
Fe       8.47636903       5.63037885       2.14879739
Fe       4.07626052       7.56994667       3.94535289
Fe       4.72395649       1.23027034       3.94535289
Fe       7.56994667       4.07626052       8.24294767
Fe       1.23027034       4.72395649       8.24294767
Fe       0.32384799       3.16983817       2.14879739
Mo       7.93867577       7.93867577       9.69457427
Mo       0.86154125       0.86154125       9.69457427
Mo       7.93867577       7.93867577       2.49372630
Mo       3.53856726       5.26164975       3.60042399
Mo       5.26164975       3.53856726       3.60042399
Mo       5.26164975       3.53856726       8.58787658
Mo       3.53856726       5.26164975       8.58787658
Mo       0.86154125       0.86154125       2.49372630
Fe       6.00350805       6.00350805       9.19363512
Fe       2.79670897       2.79670897       9.19363512
Fe       6.00350805       6.00350805       2.99466545
Fe       1.60339954       7.19681747       3.09948483
Fe       7.19681747       1.60339954       3.09948483
Fe       7.19681747       1.60339954       9.08881573
Fe       1.60339954       7.19681747       9.08881573
Fe       2.79670897       2.79670897       2.99466545
Mo       0.00000000       0.00000000       7.49702368
Mo       4.40010851       4.40010851       1.40287339
Mo       4.40010851       4.40010851      10.78542717
Mo       0.00000000       0.00000000       4.69127689
Fe       4.40010851       0.00000000       0.00000000
Fe       4.40010851       0.00000000       6.09415028
Fe       0.00000000       4.40010851       6.09415028
Fe       0.00000000       4.40010851       0.00000000
B        5.48429524       3.31592177       0.00000000
B        1.08418674       1.08418674       6.09415028
B        7.71603028       7.71603028       6.09415028
B        3.31592177       5.48429524       0.00000000
68
Lattice="8.800217013442099 0.0 0.0 0.0 8.800217013442099 0.0 0.0 0.0 12.18830056361731" Properties=species:S:1:pos:R:3 mscale=4 System=nd8fe40mo16b4 Subs=e-g-h "(BH)max[kJ/m3]"=188.054 Mtot=21.89 "M[T]"=1.08 "Ha[T]"=16.666666666666664 "K1[MJ/m3]"=9.0 "DEf[eV/atom]"=0.119 Mtot(TM)=15.95 Mtot(IS)=-0.06 Space_group=136 Occupations="[['Nd', 'Nd', 'Fe', 'Fe', 'Mo', 'Fe', 'Mo', 'Mo', 'B'], ['a', 'b', 'c', 'd', 'e', 'f', 'g', 'h', 'i'], ['4g', '4f', '16k', '16k2', '8j', '8j2', '4e', '4c', '4g'], [4, 4, 16, 16, 8, 8, 4, 4, 4]]" pbc="T T T"
Nd       7.54442605       1.25579097       0.00000000
Nd       3.14431754       3.14431754       6.09415028
Nd       5.65589947       5.65589947       6.09415028
Nd       1.25579097       7.54442605       0.00000000
Nd       6.43823877       6.43823877       0.00000000
Nd       6.76208675       2.03813026       6.09415028
Nd       2.03813026       6.76208675       6.09415028
Nd       2.36197825       2.36197825       0.00000000
Fe       4.99236311       1.97828878       1.55157066
Fe       3.80785390       6.82192823       1.55157066
Fe       1.97828878       4.99236311      10.63672990
Fe       6.37839729       8.20796241       7.64572094
Fe       2.42181972       0.59225461       7.64572094
Fe       8.20796241       6.37839729       4.54257962
Fe       0.59225461       2.42181972       4.54257962
Fe       6.82192823       3.80785390      10.63672990
Fe       3.80785390       6.82192823      10.63672990
Fe       4.99236311       1.97828878      10.63672990
Fe       6.82192823       3.80785390       1.55157066
Fe       2.42181972       0.59225461       4.54257962
Fe       6.37839729       8.20796241       4.54257962
Fe       0.59225461       2.42181972       7.64572094
Fe       8.20796241       6.37839729       7.64572094
Fe       1.97828878       4.99236311       1.55157066
Fe       3.16983817       0.32384799       2.14879739
Fe       5.63037885       8.47636903       2.14879739
Fe       0.32384799       3.16983817      10.03950317
Fe       4.72395649       1.23027034       8.24294767
Fe       4.07626052       7.56994667       8.24294767
Fe       1.23027034       4.72395649       3.94535289
Fe       7.56994667       4.07626052       3.94535289
Fe       8.47636903       5.63037885      10.03950317
Fe       5.63037885       8.47636903      10.03950317
Fe       3.16983817       0.32384799      10.03950317
Fe       8.47636903       5.63037885       2.14879739
Fe       4.07626052       7.56994667       3.94535289
Fe       4.72395649       1.23027034       3.94535289
Fe       7.56994667       4.07626052       8.24294767
Fe       1.23027034       4.72395649       8.24294767
Fe       0.32384799       3.16983817       2.14879739
Mo       7.93867577       7.93867577       9.69457427
Mo       0.86154125       0.86154125       9.69457427
Mo       7.93867577       7.93867577       2.49372630
Mo       3.53856726       5.26164975       3.60042399
Mo       5.26164975       3.53856726       3.60042399
Mo       5.26164975       3.53856726       8.58787658
Mo       3.53856726       5.26164975       8.58787658
Mo       0.86154125       0.86154125       2.49372630
Fe       6.00350805       6.00350805       9.19363512
Fe       2.79670897       2.79670897       9.19363512
Fe       6.00350805       6.00350805       2.99466545
Fe       1.60339954       7.19681747       3.09948483
Fe       7.19681747       1.60339954       3.09948483
Fe       7.19681747       1.60339954       9.08881573
Fe       1.60339954       7.19681747       9.08881573
Fe       2.79670897       2.79670897       2.99466545
Mo       0.00000000       0.00000000       7.49702368
Mo       4.40010851       4.40010851       1.40287339
Mo       4.40010851       4.40010851      10.78542717
Mo       0.00000000       0.00000000       4.69127689
Mo       4.40010851       0.00000000       0.00000000
Mo       4.40010851       0.00000000       6.09415028
Mo       0.00000000       4.40010851       6.09415028
Mo       0.00000000       4.40010851       0.00000000
B        5.48429524       3.31592177       0.00000000
B        1.08418674       1.08418674       6.09415028
B        7.71603028       7.71603028       6.09415028
B        3.31592177       5.48429524       0.00000000
68
Lattice="8.800217013442099 0.0 0.0 0.0 8.800217013442099 0.0 0.0 0.0 12.18830056361731" Properties=species:S:1:pos:R:3 mscale=4 System=nd8fe40mo16b4 Subs=e-f "(BH)max[kJ/m3]"=198.647 Mtot=22.44 "M[T]"=1.11 "Ha[T]"=50.45045045045045 "K1[MJ/m3]"=28.0 "DEf[eV/atom]"=0.176 Mtot(TM)=16.46 Mtot(IS)=-0.1 Space_group=136 Occupations="[['Nd', 'Nd', 'Fe', 'Fe', 'Mo', 'Mo', 'Fe', 'Fe', 'B'], ['a', 'b', 'c', 'd', 'e', 'f', 'g', 'h', 'i'], ['4g', '4f', '16k', '16k2', '8j', '8j2', '4e', '4c', '4g'], [4, 4, 16, 16, 8, 8, 4, 4, 4]]" pbc="T T T"
Nd       7.54442605       1.25579097       0.00000000
Nd       3.14431754       3.14431754       6.09415028
Nd       5.65589947       5.65589947       6.09415028
Nd       1.25579097       7.54442605       0.00000000
Nd       6.43823877       6.43823877       0.00000000
Nd       6.76208675       2.03813026       6.09415028
Nd       2.03813026       6.76208675       6.09415028
Nd       2.36197825       2.36197825       0.00000000
Fe       4.99236311       1.97828878       1.55157066
Fe       3.80785390       6.82192823       1.55157066
Fe       1.97828878       4.99236311      10.63672990
Fe       6.37839729       8.20796241       7.64572094
Fe       2.42181972       0.59225461       7.64572094
Fe       8.20796241       6.37839729       4.54257962
Fe       0.59225461       2.42181972       4.54257962
Fe       6.82192823       3.80785390      10.63672990
Fe       3.80785390       6.82192823      10.63672990
Fe       4.99236311       1.97828878      10.63672990
Fe       6.82192823       3.80785390       1.55157066
Fe       2.42181972       0.59225461       4.54257962
Fe       6.37839729       8.20796241       4.54257962
Fe       0.59225461       2.42181972       7.64572094
Fe       8.20796241       6.37839729       7.64572094
Fe       1.97828878       4.99236311       1.55157066
Fe       3.16983817       0.32384799       2.14879739
Fe       5.63037885       8.47636903       2.14879739
Fe       0.32384799       3.16983817      10.03950317
Fe       4.72395649       1.23027034       8.24294767
Fe       4.07626052       7.56994667       8.24294767
Fe       1.23027034       4.72395649       3.94535289
Fe       7.56994667       4.07626052       3.94535289
Fe       8.47636903       5.63037885      10.03950317
Fe       5.63037885       8.47636903      10.03950317
Fe       3.16983817       0.32384799      10.03950317
Fe       8.47636903       5.63037885       2.14879739
Fe       4.07626052       7.56994667       3.94535289
Fe       4.72395649       1.23027034       3.94535289
Fe       7.56994667       4.07626052       8.24294767
Fe       1.23027034       4.72395649       8.24294767
Fe       0.32384799       3.16983817       2.14879739
Mo       7.93867577       7.93867577       9.69457427
Mo       0.86154125       0.86154125       9.69457427
Mo       7.93867577       7.93867577       2.49372630
Mo       3.53856726       5.26164975       3.60042399
Mo       5.26164975       3.53856726       3.60042399
Mo       5.26164975       3.53856726       8.58787658
Mo       3.53856726       5.26164975       8.58787658
Mo       0.86154125       0.86154125       2.49372630
Mo       6.00350805       6.00350805       9.19363512
Mo       2.79670897       2.79670897       9.19363512
Mo       6.00350805       6.00350805       2.99466545
Mo       1.60339954       7.19681747       3.09948483
Mo       7.19681747       1.60339954       3.09948483
Mo       7.19681747       1.60339954       9.08881573
Mo       1.60339954       7.19681747       9.08881573
Mo       2.79670897       2.79670897       2.99466545
Fe       0.00000000       0.00000000       7.49702368
Fe       4.40010851       4.40010851       1.40287339
Fe       4.40010851       4.40010851      10.78542717
Fe       0.00000000       0.00000000       4.69127689
Fe       4.40010851       0.00000000       0.00000000
Fe       4.40010851       0.00000000       6.09415028
Fe       0.00000000       4.40010851       6.09415028
Fe       0.00000000       4.40010851       0.00000000
B        5.48429524       3.31592177       0.00000000
B        1.08418674       1.08418674       6.09415028
B        7.71603028       7.71603028       6.09415028
B        3.31592177       5.48429524       0.00000000
68
Lattice="8.800217013442099 0.0 0.0 0.0 8.800217013442099 0.0 0.0 0.0 12.18830056361731" Properties=species:S:1:pos:R:3 mscale=4 System=nd8fe48ni8b4 Subs=e "(BH)max[kJ/m3]"=476.971 Mtot=34.79 "M[T]"=1.72 "Ha[T]"=19.767441860465116 "K1[MJ/m3]"=17.0 "DEf[eV/atom]"=-0.029 Mtot(TM)=29.37 Mtot(IS)=-0.16 Space_group=136 Occupations="[['Nd', 'Nd', 'Fe', 'Fe', 'Ni', 'Fe', 'Fe', 'Fe', 'B'], ['a', 'b', 'c', 'd', 'e', 'f', 'g', 'h', 'i'], ['4g', '4f', '16k', '16k2', '8j', '8j2', '4e', '4c', '4g'], [4, 4, 16, 16, 8, 8, 4, 4, 4]]" pbc="T T T"
Nd       7.54442605       1.25579097       0.00000000
Nd       3.14431754       3.14431754       6.09415028
Nd       5.65589947       5.65589947       6.09415028
Nd       1.25579097       7.54442605       0.00000000
Nd       6.43823877       6.43823877       0.00000000
Nd       6.76208675       2.03813026       6.09415028
Nd       2.03813026       6.76208675       6.09415028
Nd       2.36197825       2.36197825       0.00000000
Fe       4.99236311       1.97828878       1.55157066
Fe       3.80785390       6.82192823       1.55157066
Fe       1.97828878       4.99236311      10.63672990
Fe       6.37839729       8.20796241       7.64572094
Fe       2.42181972       0.59225461       7.64572094
Fe       8.20796241       6.37839729       4.54257962
Fe       0.59225461       2.42181972       4.54257962
Fe       6.82192823       3.80785390      10.63672990
Fe       3.80785390       6.82192823      10.63672990
Fe       4.99236311       1.97828878      10.63672990
Fe       6.82192823       3.80785390       1.55157066
Fe       2.42181972       0.59225461       4.54257962
Fe       6.37839729       8.20796241       4.54257962
Fe       0.59225461       2.42181972       7.64572094
Fe       8.20796241       6.37839729       7.64572094
Fe       1.97828878       4.99236311       1.55157066
Fe       3.16983817       0.32384799       2.14879739
Fe       5.63037885       8.47636903       2.14879739
Fe       0.32384799       3.16983817      10.03950317
Fe       4.72395649       1.23027034       8.24294767
Fe       4.07626052       7.56994667       8.24294767
Fe       1.23027034       4.72395649       3.94535289
Fe       7.56994667       4.07626052       3.94535289
Fe       8.47636903       5.63037885      10.03950317
Fe       5.63037885       8.47636903      10.03950317
Fe       3.16983817       0.32384799      10.03950317
Fe       8.47636903       5.63037885       2.14879739
Fe       4.07626052       7.56994667       3.94535289
Fe       4.72395649       1.23027034       3.94535289
Fe       7.56994667       4.07626052       8.24294767
Fe       1.23027034       4.72395649       8.24294767
Fe       0.32384799       3.16983817       2.14879739
Ni       7.93867577       7.93867577       9.69457427
Ni       0.86154125       0.86154125       9.69457427
Ni       7.93867577       7.93867577       2.49372630
Ni       3.53856726       5.26164975       3.60042399
Ni       5.26164975       3.53856726       3.60042399
Ni       5.26164975       3.53856726       8.58787658
Ni       3.53856726       5.26164975       8.58787658
Ni       0.86154125       0.86154125       2.49372630
Fe       6.00350805       6.00350805       9.19363512
Fe       2.79670897       2.79670897       9.19363512
Fe       6.00350805       6.00350805       2.99466545
Fe       1.60339954       7.19681747       3.09948483
Fe       7.19681747       1.60339954       3.09948483
Fe       7.19681747       1.60339954       9.08881573
Fe       1.60339954       7.19681747       9.08881573
Fe       2.79670897       2.79670897       2.99466545
Fe       0.00000000       0.00000000       7.49702368
Fe       4.40010851       4.40010851       1.40287339
Fe       4.40010851       4.40010851      10.78542717
Fe       0.00000000       0.00000000       4.69127689
Fe       4.40010851       0.00000000       0.00000000
Fe       4.40010851       0.00000000       6.09415028
Fe       0.00000000       4.40010851       6.09415028
Fe       0.00000000       4.40010851       0.00000000
B        5.48429524       3.31592177       0.00000000
B        1.08418674       1.08418674       6.09415028
B        7.71603028       7.71603028       6.09415028
B        3.31592177       5.48429524       0.00000000
68
Lattice="8.800217013442099 0.0 0.0 0.0 8.800217013442099 0.0 0.0 0.0 12.18830056361731" Properties=species:S:1:pos:R:3 mscale=4 System=nd8fe44ni12b4 Subs=e-h "(BH)max[kJ/m3]"=438.938 Mtot=33.31 "M[T]"=1.65 "Ha[T]"=30.303030303030305 "K1[MJ/m3]"=25.0 "DEf[eV/atom]"=-0.036 Mtot(TM)=27.77 Mtot(IS)=-0.16 Space_group=136 Occupations="[['Nd', 'Nd', 'Fe', 'Fe', 'Ni', 'Fe', 'Fe', 'Ni', 'B'], ['a', 'b', 'c', 'd', 'e', 'f', 'g', 'h', 'i'], ['4g', '4f', '16k', '16k2', '8j', '8j2', '4e', '4c', '4g'], [4, 4, 16, 16, 8, 8, 4, 4, 4]]" pbc="T T T"
Nd       7.54442605       1.25579097       0.00000000
Nd       3.14431754       3.14431754       6.09415028
Nd       5.65589947       5.65589947       6.09415028
Nd       1.25579097       7.54442605       0.00000000
Nd       6.43823877       6.43823877       0.00000000
Nd       6.76208675       2.03813026       6.09415028
Nd       2.03813026       6.76208675       6.09415028
Nd       2.36197825       2.36197825       0.00000000
Fe       4.99236311       1.97828878       1.55157066
Fe       3.80785390       6.82192823       1.55157066
Fe       1.97828878       4.99236311      10.63672990
Fe       6.37839729       8.20796241       7.64572094
Fe       2.42181972       0.59225461       7.64572094
Fe       8.20796241       6.37839729       4.54257962
Fe       0.59225461       2.42181972       4.54257962
Fe       6.82192823       3.80785390      10.63672990
Fe       3.80785390       6.82192823      10.63672990
Fe       4.99236311       1.97828878      10.63672990
Fe       6.82192823       3.80785390       1.55157066
Fe       2.42181972       0.59225461       4.54257962
Fe       6.37839729       8.20796241       4.54257962
Fe       0.59225461       2.42181972       7.64572094
Fe       8.20796241       6.37839729       7.64572094
Fe       1.97828878       4.99236311       1.55157066
Fe       3.16983817       0.32384799       2.14879739
Fe       5.63037885       8.47636903       2.14879739
Fe       0.32384799       3.16983817      10.03950317
Fe       4.72395649       1.23027034       8.24294767
Fe       4.07626052       7.56994667       8.24294767
Fe       1.23027034       4.72395649       3.94535289
Fe       7.56994667       4.07626052       3.94535289
Fe       8.47636903       5.63037885      10.03950317
Fe       5.63037885       8.47636903      10.03950317
Fe       3.16983817       0.32384799      10.03950317
Fe       8.47636903       5.63037885       2.14879739
Fe       4.07626052       7.56994667       3.94535289
Fe       4.72395649       1.23027034       3.94535289
Fe       7.56994667       4.07626052       8.24294767
Fe       1.23027034       4.72395649       8.24294767
Fe       0.32384799       3.16983817       2.14879739
Ni       7.93867577       7.93867577       9.69457427
Ni       0.86154125       0.86154125       9.69457427
Ni       7.93867577       7.93867577       2.49372630
Ni       3.53856726       5.26164975       3.60042399
Ni       5.26164975       3.53856726       3.60042399
Ni       5.26164975       3.53856726       8.58787658
Ni       3.53856726       5.26164975       8.58787658
Ni       0.86154125       0.86154125       2.49372630
Fe       6.00350805       6.00350805       9.19363512
Fe       2.79670897       2.79670897       9.19363512
Fe       6.00350805       6.00350805       2.99466545
Fe       1.60339954       7.19681747       3.09948483
Fe       7.19681747       1.60339954       3.09948483
Fe       7.19681747       1.60339954       9.08881573
Fe       1.60339954       7.19681747       9.08881573
Fe       2.79670897       2.79670897       2.99466545
Fe       0.00000000       0.00000000       7.49702368
Fe       4.40010851       4.40010851       1.40287339
Fe       4.40010851       4.40010851      10.78542717
Fe       0.00000000       0.00000000       4.69127689
Ni       4.40010851       0.00000000       0.00000000
Ni       4.40010851       0.00000000       6.09415028
Ni       0.00000000       4.40010851       6.09415028
Ni       0.00000000       4.40010851       0.00000000
B        5.48429524       3.31592177       0.00000000
B        1.08418674       1.08418674       6.09415028
B        7.71603028       7.71603028       6.09415028
B        3.31592177       5.48429524       0.00000000
68
Lattice="8.800217013442099 0.0 0.0 0.0 8.800217013442099 0.0 0.0 0.0 12.18830056361731" Properties=species:S:1:pos:R:3 mscale=4 System=nd8fe44ni12b4 Subs=e-g "(BH)max[kJ/m3]"=438.938 Mtot=33.41 "M[T]"=1.65 "Ha[T]"=19.393939393939394 "K1[MJ/m3]"=16.0 "DEf[eV/atom]"=-0.026 Mtot(TM)=27.91 Mtot(IS)=-0.14 Space_group=136 Occupations="[['Nd', 'Nd', 'Fe', 'Fe', 'Ni', 'Fe', 'Ni', 'Fe', 'B'], ['a', 'b', 'c', 'd', 'e', 'f', 'g', 'h', 'i'], ['4g', '4f', '16k', '16k2', '8j', '8j2', '4e', '4c', '4g'], [4, 4, 16, 16, 8, 8, 4, 4, 4]]" pbc="T T T"
Nd       7.54442605       1.25579097       0.00000000
Nd       3.14431754       3.14431754       6.09415028
Nd       5.65589947       5.65589947       6.09415028
Nd       1.25579097       7.54442605       0.00000000
Nd       6.43823877       6.43823877       0.00000000
Nd       6.76208675       2.03813026       6.09415028
Nd       2.03813026       6.76208675       6.09415028
Nd       2.36197825       2.36197825       0.00000000
Fe       4.99236311       1.97828878       1.55157066
Fe       3.80785390       6.82192823       1.55157066
Fe       1.97828878       4.99236311      10.63672990
Fe       6.37839729       8.20796241       7.64572094
Fe       2.42181972       0.59225461       7.64572094
Fe       8.20796241       6.37839729       4.54257962
Fe       0.59225461       2.42181972       4.54257962
Fe       6.82192823       3.80785390      10.63672990
Fe       3.80785390       6.82192823      10.63672990
Fe       4.99236311       1.97828878      10.63672990
Fe       6.82192823       3.80785390       1.55157066
Fe       2.42181972       0.59225461       4.54257962
Fe       6.37839729       8.20796241       4.54257962
Fe       0.59225461       2.42181972       7.64572094
Fe       8.20796241       6.37839729       7.64572094
Fe       1.97828878       4.99236311       1.55157066
Fe       3.16983817       0.32384799       2.14879739
Fe       5.63037885       8.47636903       2.14879739
Fe       0.32384799       3.16983817      10.03950317
Fe       4.72395649       1.23027034       8.24294767
Fe       4.07626052       7.56994667       8.24294767
Fe       1.23027034       4.72395649       3.94535289
Fe       7.56994667       4.07626052       3.94535289
Fe       8.47636903       5.63037885      10.03950317
Fe       5.63037885       8.47636903      10.03950317
Fe       3.16983817       0.32384799      10.03950317
Fe       8.47636903       5.63037885       2.14879739
Fe       4.07626052       7.56994667       3.94535289
Fe       4.72395649       1.23027034       3.94535289
Fe       7.56994667       4.07626052       8.24294767
Fe       1.23027034       4.72395649       8.24294767
Fe       0.32384799       3.16983817       2.14879739
Ni       7.93867577       7.93867577       9.69457427
Ni       0.86154125       0.86154125       9.69457427
Ni       7.93867577       7.93867577       2.49372630
Ni       3.53856726       5.26164975       3.60042399
Ni       5.26164975       3.53856726       3.60042399
Ni       5.26164975       3.53856726       8.58787658
Ni       3.53856726       5.26164975       8.58787658
Ni       0.86154125       0.86154125       2.49372630
Fe       6.00350805       6.00350805       9.19363512
Fe       2.79670897       2.79670897       9.19363512
Fe       6.00350805       6.00350805       2.99466545
Fe       1.60339954       7.19681747       3.09948483
Fe       7.19681747       1.60339954       3.09948483
Fe       7.19681747       1.60339954       9.08881573
Fe       1.60339954       7.19681747       9.08881573
Fe       2.79670897       2.79670897       2.99466545
Ni       0.00000000       0.00000000       7.49702368
Ni       4.40010851       4.40010851       1.40287339
Ni       4.40010851       4.40010851      10.78542717
Ni       0.00000000       0.00000000       4.69127689
Fe       4.40010851       0.00000000       0.00000000
Fe       4.40010851       0.00000000       6.09415028
Fe       0.00000000       4.40010851       6.09415028
Fe       0.00000000       4.40010851       0.00000000
B        5.48429524       3.31592177       0.00000000
B        1.08418674       1.08418674       6.09415028
B        7.71603028       7.71603028       6.09415028
B        3.31592177       5.48429524       0.00000000
68
[truncated: 11,046,595 more chars]
