# Supplementary material for: Machine Learning Model for Nd2Fe14B-Based Permanent Magnets
Source: Materials (Basel). 2026 Jun 18;19(12):2643. doi: 10.3390/ma19122643 (PMC13304123; doi:10.3390/ma19122643)
Supplement: Supplementary file 1 [file materials-19-02643-s001.zip › properties.csv]

config_index	chemical_formula	n_atoms	System	Subs	Space_group	mscale	(BH)max[kJ/m3]	Mtot	M[T]	Ha[T]	K1[MJ/m3]	DEf[eV/atom]	Mtot(TM)	Mtot(IS)	Occupations
0	B4Fe56Nd8	68	nd8fe56b4	init	136	4	563.792	37.81	1.87	20.32085561497326	19.0	-0.019	32.56	-0.17	[['Nd', 'Nd', 'Fe', 'Fe', 'Fe', 'Fe', 'Fe', 'Fe', 'B'], ['a', 'b', 'c', 'd', 'e', 'f', 'g', 'h', 'i'], ['4g', '4f', '16k', '16k2', '8j', '8j2', '4e', '4c', '4g'], [4, 4, 16, 16, 8, 8, 4, 4, 4]]
1	Al16B4Fe40Nd8	68	nd8al16fe40b4	c	136	4	202.242	22.61	1.12	37.49999999999999	21.0	-0.161	17.02	-0.02	[['Nd', 'Nd', 'Al', 'Fe', 'Fe', 'Fe', 'Fe', 'Fe', 'B'], ['a', 'b', 'c', 'd', 'e', 'f', 'g', 'h', 'i'], ['4g', '4f', '16k', '16k2', '8j', '8j2', '4e', '4c', '4g'], [4, 4, 16, 16, 8, 8, 4, 4, 4]]
2	B4Co16Fe40Nd8	68	nd8co16fe40b4	c	136	4	471.441	34.66	1.71	18.71345029239766	16.0	-0.021	29.36	-0.15	[['Nd', 'Nd', 'Co', 'Fe', 'Fe', 'Fe', 'Fe', 'Fe', 'B'], ['a', 'b', 'c', 'd', 'e', 'f', 'g', 'h', 'i'], ['4g', '4f', '16k', '16k2', '8j', '8j2', '4e', '4c', '4g'], [4, 4, 16, 16, 8, 8, 4, 4, 4]]
3	B4Cr16Fe40Nd8	68	nd8cr16fe40b4	c	136	4	148.586	19.44	0.96	39.583333333333336	19.0	0.085	13.61	0.03	[['Nd', 'Nd', 'Cr', 'Fe', 'Fe', 'Fe', 'Fe', 'Fe', 'B'], ['a', 'b', 'c', 'd', 'e', 'f', 'g', 'h', 'i'], ['4g', '4f', '16k', '16k2', '8j', '8j2', '4e', '4c', '4g'], [4, 4, 16, 16, 8, 8, 4, 4, 4]]
4	B4Cu16Fe40Nd8	68	nd8cu16fe40b4	c	136	4	316.003	28.29	1.4	27.142857142857146	19.0	0.071	22.84	-0.08	[['Nd', 'Nd', 'Cu', 'Fe', 'Fe', 'Fe', 'Fe', 'Fe', 'B'], ['a', 'b', 'c', 'd', 'e', 'f', 'g', 'h', 'i'], ['4g', '4f', '16k', '16k2', '8j', '8j2', '4e', '4c', '4g'], [4, 4, 16, 16, 8, 8, 4, 4, 4]]
5	Al16B4Fe40Nd8	68	nd8fe40al16b4	d	136	4	224.491	23.89	1.18	28.8135593220339	17.0	-0.246	18.41	-0.14	[['Nd', 'Nd', 'Fe', 'Al', 'Fe', 'Fe', 'Fe', 'Fe', 'B'], ['a', 'b', 'c', 'd', 'e', 'f', 'g', 'h', 'i'], ['4g', '4f', '16k', '16k2', '8j', '8j2', '4e', '4c', '4g'], [4, 4, 16, 16, 8, 8, 4, 4, 4]]
6	B4Co16Fe40Nd8	68	nd8fe40co16b4	d	136	4	476.971	34.88	1.72	20.930232558139537	18.0	-0.018	29.58	-0.17	[['Nd', 'Nd', 'Fe', 'Co', 'Fe', 'Fe', 'Fe', 'Fe', 'B'], ['a', 'b', 'c', 'd', 'e', 'f', 'g', 'h', 'i'], ['4g', '4f', '16k', '16k2', '8j', '8j2', '4e', '4c', '4g'], [4, 4, 16, 16, 8, 8, 4, 4, 4]]
7	B4Cr16Fe40Nd8	68	nd8fe40cr16b4	d	136	4	167.74	20.57	1.02	31.372549019607842	16.0	0.028	14.83	-0.14	[['Nd', 'Nd', 'Fe', 'Cr', 'Fe', 'Fe', 'Fe', 'Fe', 'B'], ['a', 'b', 'c', 'd', 'e', 'f', 'g', 'h', 'i'], ['4g', '4f', '16k', '16k2', '8j', '8j2', '4e', '4c', '4g'], [4, 4, 16, 16, 8, 8, 4, 4, 4]]
8	B4Cu16Fe40Nd8	68	nd8fe40cu16b4	d	136	4	320.534	28.63	1.41	22.69503546099291	16.0	0.068	23.24	-0.17	[['Nd', 'Nd', 'Fe', 'Cu', 'Fe', 'Fe', 'Fe', 'Fe', 'B'], ['a', 'b', 'c', 'd', 'e', 'f', 'g', 'h', 'i'], ['4g', '4f', '16k', '16k2', '8j', '8j2', '4e', '4c', '4g'], [4, 4, 16, 16, 8, 8, 4, 4, 4]]
9	Al16B4Fe40Nd8	68	nd8fe40al16b4	e-f	136	4	224.491	23.9	1.18	16.949152542372882	10.0	-0.187	18.27	-0.1	[['Nd', 'Nd', 'Fe', 'Fe', 'Al', 'Al', 'Fe', 'Fe', 'B'], ['a', 'b', 'c', 'd', 'e', 'f', 'g', 'h', 'i'], ['4g', '4f', '16k', '16k2', '8j', '8j2', '4e', '4c', '4g'], [4, 4, 16, 16, 8, 8, 4, 4, 4]]
10	Al16B4Fe40Nd8	68	nd8fe40al16b4	e-g-h	136	4	247.901	25.05	1.24	40.32258064516129	25.0	-0.21	19.45	-0.11	[['Nd', 'Nd', 'Fe', 'Fe', 'Al', 'Fe', 'Al', 'Al', 'B'], ['a', 'b', 'c', 'd', 'e', 'f', 'g', 'h', 'i'], ['4g', '4f', '16k', '16k2', '8j', '8j2', '4e', '4c', '4g'], [4, 4, 16, 16, 8, 8, 4, 4, 4]]
11	Al12B4Fe44Nd8	68	nd8fe44al12b4	e-g	136	4	311.505	28.18	1.39	30.215827338129497	21.0	-0.141	22.7	-0.11	[['Nd', 'Nd', 'Fe', 'Fe', 'Al', 'Fe', 'Al', 'Fe', 'B'], ['a', 'b', 'c', 'd', 'e', 'f', 'g', 'h', 'i'], ['4g', '4f', '16k', '16k2', '8j', '8j2', '4e', '4c', '4g'], [4, 4, 16, 16, 8, 8, 4, 4, 4]]
12	Al12B4Fe44Nd8	68	nd8fe44al12b4	e-h	136	4	307.039	27.87	1.38	28.985507246376812	20.0	-0.219	22.37	-0.14	[['Nd', 'Nd', 'Fe', 'Fe', 'Al', 'Fe', 'Fe', 'Al', 'B'], ['a', 'b', 'c', 'd', 'e', 'f', 'g', 'h', 'i'], ['4g', '4f', '16k', '16k2', '8j', '8j2', '4e', '4c', '4g'], [4, 4, 16, 16, 8, 8, 4, 4, 4]]
13	Al8B4Fe48Nd8	68	nd8fe48al8b4	e	136	4	387.346	31.28	1.55	24.516129032258064	19.0	-0.15	25.85	-0.14	[['Nd', 'Nd', 'Fe', 'Fe', 'Al', 'Fe', 'Fe', 'Fe', 'B'], ['a', 'b', 'c', 'd', 'e', 'f', 'g', 'h', 'i'], ['4g', '4f', '16k', '16k2', '8j', '8j2', '4e', '4c', '4g'], [4, 4, 16, 16, 8, 8, 4, 4, 4]]
14	B4Co16Fe40Nd8	68	nd8fe40co16b4	e-f	136	4	471.441	34.55	1.71	18.71345029239766	16.0	-0.015	29.2	-0.17	[['Nd', 'Nd', 'Fe', 'Fe', 'Co', 'Co', 'Fe', 'Fe', 'B'], ['a', 'b', 'c', 'd', 'e', 'f', 'g', 'h', 'i'], ['4g', '4f', '16k', '16k2', '8j', '8j2', '4e', '4c', '4g'], [4, 4, 16, 16, 8, 8, 4, 4, 4]]
15	B4Co16Fe40Nd8	68	nd8fe40co16b4	e-g-h	136	4	482.534	35.0	1.73	21.965317919075144	19.0	-0.032	29.59	-0.15	[['Nd', 'Nd', 'Fe', 'Fe', 'Co', 'Fe', 'Co', 'Co', 'B'], ['a', 'b', 'c', 'd', 'e', 'f', 'g', 'h', 'i'], ['4g', '4f', '16k', '16k2', '8j', '8j2', '4e', '4c', '4g'], [4, 4, 16, 16, 8, 8, 4, 4, 4]]
16	B4Co12Fe44Nd8	68	nd8fe44co12b4	e-g	136	4	493.755	35.42	1.75	18.285714285714285	16.0	-0.025	30.07	-0.15	[['Nd', 'Nd', 'Fe', 'Fe', 'Co', 'Fe', 'Co', 'Fe', 'B'], ['a', 'b', 'c', 'd', 'e', 'f', 'g', 'h', 'i'], ['4g', '4f', '16k', '16k2', '8j', '8j2', '4e', '4c', '4g'], [4, 4, 16, 16, 8, 8, 4, 4, 4]]
17	B4Co12Fe44Nd8	68	nd8fe44co12b4	e-h	136	4	499.414	35.69	1.76	22.727272727272727	20.0	-0.011	30.3	-0.17	[['Nd', 'Nd', 'Fe', 'Fe', 'Co', 'Fe', 'Fe', 'Co', 'B'], ['a', 'b', 'c', 'd', 'e', 'f', 'g', 'h', 'i'], ['4g', '4f', '16k', '16k2', '8j', '8j2', '4e', '4c', '4g'], [4, 4, 16, 16, 8, 8, 4, 4, 4]]
18	B4Co8Fe48Nd8	68	nd8fe48co8b4	e	136	4	522.373	36.51	1.8	17.77777777777778	16.0	-0.026	31.18	-0.17	[['Nd', 'Nd', 'Fe', 'Fe', 'Co', 'Fe', 'Fe', 'Fe', 'B'], ['a', 'b', 'c', 'd', 'e', 'f', 'g', 'h', 'i'], ['4g', '4f', '16k', '16k2', '8j', '8j2', '4e', '4c', '4g'], [4, 4, 16, 16, 8, 8, 4, 4, 4]]
19	B4Cr16Fe40Nd8	68	nd8fe40cr16b4	e-f	136	4	260.042	25.61	1.27	33.07086614173228	21.0	0.077	19.71	-0.12	[['Nd', 'Nd', 'Fe', 'Fe', 'Cr', 'Cr', 'Fe', 'Fe', 'B'], ['a', 'b', 'c', 'd', 'e', 'f', 'g', 'h', 'i'], ['4g', '4f', '16k', '16k2', '8j', '8j2', '4e', '4c', '4g'], [4, 4, 16, 16, 8, 8, 4, 4, 4]]
20	B4Cr16Fe40Nd8	68	nd8fe40cr16b4	e-g-h	136	4	188.054	21.9	1.08	31.48148148148148	17.0	0.049	15.95	-0.08	[['Nd', 'Nd', 'Fe', 'Fe', 'Cr', 'Fe', 'Cr', 'Cr', 'B'], ['a', 'b', 'c', 'd', 'e', 'f', 'g', 'h', 'i'], ['4g', '4f', '16k', '16k2', '8j', '8j2', '4e', '4c', '4g'], [4, 4, 16, 16, 8, 8, 4, 4, 4]]
21	B4Cr12Fe44Nd8	68	nd8fe44cr12b4	e-h	136	4	220.702	23.64	1.17	29.059829059829063	17.0	0.02	17.74	-0.14	[['Nd', 'Nd', 'Fe', 'Fe', 'Cr', 'Fe', 'Fe', 'Cr', 'B'], ['a', 'b', 'c', 'd', 'e', 'f', 'g', 'h', 'i'], ['4g', '4f', '16k', '16k2', '8j', '8j2', '4e', '4c', '4g'], [4, 4, 16, 16, 8, 8, 4, 4, 4]]
22	B4Cr8Fe48Nd8	68	nd8fe48cr8b4	e	136	4	325.096	28.74	1.42	19.71830985915493	14.0	0.005	23.03	-0.14	[['Nd', 'Nd', 'Fe', 'Fe', 'Cr', 'Fe', 'Fe', 'Fe', 'B'], ['a', 'b', 'c', 'd', 'e', 'f', 'g', 'h', 'i'], ['4g', '4f', '16k', '16k2', '8j', '8j2', '4e', '4c', '4g'], [4, 4, 16, 16, 8, 8, 4, 4, 4]]
23	B4Cu16Fe40Nd8	68	nd8fe40cu16b4	e-f	136	4	302.605	27.84	1.37	11.678832116788321	8.0	0.01	22.35	-0.15	[['Nd', 'Nd', 'Fe', 'Fe', 'Cu', 'Cu', 'Fe', 'Fe', 'B'], ['a', 'b', 'c', 'd', 'e', 'f', 'g', 'h', 'i'], ['4g', '4f', '16k', '16k2', '8j', '8j2', '4e', '4c', '4g'], [4, 4, 16, 16, 8, 8, 4, 4, 4]]
24	B4Cu16Fe40Nd8	68	nd8fe40cu16b4	e-g-h	136	4	320.534	28.57	1.41	36.87943262411348	26.0	0.063	23.05	-0.15	[['Nd', 'Nd', 'Fe', 'Fe', 'Cu', 'Fe', 'Cu', 'Cu', 'B'], ['a', 'b', 'c', 'd', 'e', 'f', 'g', 'h', 'i'], ['4g', '4f', '16k', '16k2', '8j', '8j2', '4e', '4c', '4g'], [4, 4, 16, 16, 8, 8, 4, 4, 4]]
25	B4Cu12Fe44Nd8	68	nd8fe44cu12b4	e-g	136	4	377.414	30.97	1.53	22.22222222222222	17.0	0.05	25.54	-0.15	[['Nd', 'Nd', 'Fe', 'Fe', 'Cu', 'Fe', 'Cu', 'Fe', 'B'], ['a', 'b', 'c', 'd', 'e', 'f', 'g', 'h', 'i'], ['4g', '4f', '16k', '16k2', '8j', '8j2', '4e', '4c', '4g'], [4, 4, 16, 16, 8, 8, 4, 4, 4]]
26	B4Cu12Fe44Nd8	68	nd8fe44cu12b4	e-h	136	4	372.497	30.78	1.52	38.1578947368421	29.0	0.031	25.26	-0.16	[['Nd', 'Nd', 'Fe', 'Fe', 'Cu', 'Fe', 'Fe', 'Cu', 'B'], ['a', 'b', 'c', 'd', 'e', 'f', 'g', 'h', 'i'], ['4g', '4f', '16k', '16k2', '8j', '8j2', '4e', '4c', '4g'], [4, 4, 16, 16, 8, 8, 4, 4, 4]]
27	B4Cu8Fe48Nd8	68	nd8fe48cu8b4	e	136	4	433.634	33.17	1.64	23.170731707317074	19.0	0.017	27.73	-0.16	[['Nd', 'Nd', 'Fe', 'Fe', 'Cu', 'Fe', 'Fe', 'Fe', 'B'], ['a', 'b', 'c', 'd', 'e', 'f', 'g', 'h', 'i'], ['4g', '4f', '16k', '16k2', '8j', '8j2', '4e', '4c', '4g'], [4, 4, 16, 16, 8, 8, 4, 4, 4]]
28	Al16B4Fe40Nd8	68	nd8fe40al16b4	f-g-h	136	4	171.045	20.83	1.03	38.83495145631068	20.0	-0.219	15.27	-0.09	[['Nd', 'Nd', 'Fe', 'Fe', 'Fe', 'Al', 'Al', 'Al', 'B'], ['a', 'b', 'c', 'd', 'e', 'f', 'g', 'h', 'i'], ['4g', '4f', '16k', '16k2', '8j', '8j2', '4e', '4c', '4g'], [4, 4, 16, 16, 8, 8, 4, 4, 4]]
29	Al12B4Fe44Nd8	68	nd8fe44al12b4	f-g	136	4	247.901	25.13	1.24	30.64516129032258	19.0	-0.137	19.63	-0.1	[['Nd', 'Nd', 'Fe', 'Fe', 'Fe', 'Al', 'Al', 'Fe', 'B'], ['a', 'b', 'c', 'd', 'e', 'f', 'g', 'h', 'i'], ['4g', '4f', '16k', '16k2', '8j', '8j2', '4e', '4c', '4g'], [4, 4, 16, 16, 8, 8, 4, 4, 4]]
30	Al12B4Fe44Nd8	68	nd8fe44al12b4	f-h	136	4	239.969	24.65	1.22	29.508196721311474	18.0	-0.205	19.18	-0.13	[['Nd', 'Nd', 'Fe', 'Fe', 'Fe', 'Al', 'Fe', 'Al', 'B'], ['a', 'b', 'c', 'd', 'e', 'f', 'g', 'h', 'i'], ['4g', '4f', '16k', '16k2', '8j', '8j2', '4e', '4c', '4g'], [4, 4, 16, 16, 8, 8, 4, 4, 4]]
31	Al8B4Fe48Nd8	68	nd8fe48al8b4	f	136	4	320.534	28.49	1.41	24.113475177304966	17.0	-0.128	23.08	-0.14	[['Nd', 'Nd', 'Fe', 'Fe', 'Fe', 'Al', 'Fe', 'Fe', 'B'], ['a', 'b', 'c', 'd', 'e', 'f', 'g', 'h', 'i'], ['4g', '4f', '16k', '16k2', '8j', '8j2', '4e', '4c', '4g'], [4, 4, 16, 16, 8, 8, 4, 4, 4]]
32	B4Co16Fe40Nd8	68	nd8fe40co16b4	f-g-h	136	4	476.971	34.75	1.72	22.093023255813954	19.0	-0.011	29.4	-0.15	[['Nd', 'Nd', 'Fe', 'Fe', 'Fe', 'Co', 'Co', 'Co', 'B'], ['a', 'b', 'c', 'd', 'e', 'f', 'g', 'h', 'i'], ['4g', '4f', '16k', '16k2', '8j', '8j2', '4e', '4c', '4g'], [4, 4, 16, 16, 8, 8, 4, 4, 4]]
33	B4Co8Fe48Nd8	68	nd8fe48co8b4	f	136	4	516.585	36.21	1.79	18.994413407821227	17.0	-0.009	30.92	-0.17	[['Nd', 'Nd', 'Fe', 'Fe', 'Fe', 'Co', 'Fe', 'Fe', 'B'], ['a', 'b', 'c', 'd', 'e', 'f', 'g', 'h', 'i'], ['4g', '4f', '16k', '16k2', '8j', '8j2', '4e', '4c', '4g'], [4, 4, 16, 16, 8, 8, 4, 4, 4]]
34	B4Cr16Fe40Nd8	68	nd8fe40cr16b4	f-g-h	136	4	243.919	24.82	1.23	42.27642276422764	26.0	0.091	18.98	-0.08	[['Nd', 'Nd', 'Fe', 'Fe', 'Fe', 'Cr', 'Cr', 'Cr', 'B'], ['a', 'b', 'c', 'd', 'e', 'f', 'g', 'h', 'i'], ['4g', '4f', '16k', '16k2', '8j', '8j2', '4e', '4c', '4g'], [4, 4, 16, 16, 8, 8, 4, 4, 4]]
35	B4Cr12Fe44Nd8	68	nd8fe44cr12b4	f-g	136	4	357.938	30.15	1.49	36.241610738255034	27.0	0.091	24.47	-0.08	[['Nd', 'Nd', 'Fe', 'Fe', 'Fe', 'Cr', 'Cr', 'Fe', 'B'], ['a', 'b', 'c', 'd', 'e', 'f', 'g', 'h', 'i'], ['4g', '4f', '16k', '16k2', '8j', '8j2', '4e', '4c', '4g'], [4, 4, 16, 16, 8, 8, 4, 4, 4]]
36	B4Cr12Fe44Nd8	68	nd8fe44cr12b4	f-h	136	4	151.698	19.58	0.97	37.11340206185567	18.0	0.068	13.96	-0.13	[['Nd', 'Nd', 'Fe', 'Fe', 'Fe', 'Cr', 'Fe', 'Cr', 'B'], ['a', 'b', 'c', 'd', 'e', 'f', 'g', 'h', 'i'], ['4g', '4f', '16k', '16k2', '8j', '8j2', '4e', '4c', '4g'], [4, 4, 16, 16, 8, 8, 4, 4, 4]]
37	B4Cr8Fe48Nd8	68	nd8fe48cr8b4	f	136	4	239.969	24.66	1.22	26.229508196721312	16.0	0.052	19.2	-0.13	[['Nd', 'Nd', 'Fe', 'Fe', 'Fe', 'Cr', 'Fe', 'Fe', 'B'], ['a', 'b', 'c', 'd', 'e', 'f', 'g', 'h', 'i'], ['4g', '4f', '16k', '16k2', '8j', '8j2', '4e', '4c', '4g'], [4, 4, 16, 16, 8, 8, 4, 4, 4]]
38	B4Cu16Fe40Nd8	68	nd8fe40cu16b4	f-g-h	136	4	293.835	27.37	1.35	25.185185185185183	17.0	0.055	21.82	-0.15	[['Nd', 'Nd', 'Fe', 'Fe', 'Fe', 'Cu', 'Cu', 'Cu', 'B'], ['a', 'b', 'c', 'd', 'e', 'f', 'g', 'h', 'i'], ['4g', '4f', '16k', '16k2', '8j', '8j2', '4e', '4c', '4g'], [4, 4, 16, 16, 8, 8, 4, 4, 4]]
39	B4Cu12Fe44Nd8	68	nd8fe44cu12b4	f-g	136	4	343.67	29.49	1.46	10.95890410958904	8.0	0.045	24.05	-0.15	[['Nd', 'Nd', 'Fe', 'Fe', 'Fe', 'Cu', 'Cu', 'Fe', 'B'], ['a', 'b', 'c', 'd', 'e', 'f', 'g', 'h', 'i'], ['4g', '4f', '16k', '16k2', '8j', '8j2', '4e', '4c', '4g'], [4, 4, 16, 16, 8, 8, 4, 4, 4]]
40	B4Cu12Fe44Nd8	68	nd8fe44cu12b4	f-h	136	4	348.394	29.79	1.47	24.489795918367346	18.0	0.029	24.27	-0.16	[['Nd', 'Nd', 'Fe', 'Fe', 'Fe', 'Cu', 'Fe', 'Cu', 'B'], ['a', 'b', 'c', 'd', 'e', 'f', 'g', 'h', 'i'], ['4g', '4f', '16k', '16k2', '8j', '8j2', '4e', '4c', '4g'], [4, 4, 16, 16, 8, 8, 4, 4, 4]]
41	B4Cu8Fe48Nd8	68	nd8fe48cu8b4	f	136	4	402.485	32.02	1.58	11.39240506329114	9.0	0.021	26.6	-0.16	[['Nd', 'Nd', 'Fe', 'Fe', 'Fe', 'Cu', 'Fe', 'Fe', 'B'], ['a', 'b', 'c', 'd', 'e', 'f', 'g', 'h', 'i'], ['4g', '4f', '16k', '16k2', '8j', '8j2', '4e', '4c', '4g'], [4, 4, 16, 16, 8, 8, 4, 4, 4]]
42	Al8B4Fe48Nd8	68	nd8fe48al8b4	g-h	136	4	357.938	30.26	1.49	37.58389261744966	28.0	-0.112	24.84	-0.12	[['Nd', 'Nd', 'Fe', 'Fe', 'Fe', 'Fe', 'Al', 'Al', 'B'], ['a', 'b', 'c', 'd', 'e', 'f', 'g', 'h', 'i'], ['4g', '4f', '16k', '16k2', '8j', '8j2', '4e', '4c', '4g'], [4, 4, 16, 16, 8, 8, 4, 4, 4]]
43	Al4B4Fe52Nd8	68	nd8fe52al4b4	g	136	4	465.943	34.47	1.7	23.529411764705884	20.0	-0.038	29.12	-0.12	[['Nd', 'Nd', 'Fe', 'Fe', 'Fe', 'Fe', 'Al', 'Fe', 'B'], ['a', 'b', 'c', 'd', 'e', 'f', 'g', 'h', 'i'], ['4g', '4f', '16k', '16k2', '8j', '8j2', '4e', '4c', '4g'], [4, 4, 16, 16, 8, 8, 4, 4, 4]]
44	B4Co8Fe48Nd8	68	nd8fe48co8b4	g-h	136	4	516.585	36.27	1.79	24.581005586592177	22.0	-0.022	30.95	-0.15	[['Nd', 'Nd', 'Fe', 'Fe', 'Fe', 'Fe', 'Co', 'Co', 'B'], ['a', 'b', 'c', 'd', 'e', 'f', 'g', 'h', 'i'], ['4g', '4f', '16k', '16k2', '8j', '8j2', '4e', '4c', '4g'], [4, 4, 16, 16, 8, 8, 4, 4, 4]]
45	B4Co4Fe52Nd8	68	nd8fe52co4b4	g	136	4	534.045	36.77	1.82	20.87912087912088	19.0	-0.015	31.5	-0.16	[['Nd', 'Nd', 'Fe', 'Fe', 'Fe', 'Fe', 'Co', 'Fe', 'B'], ['a', 'b', 'c', 'd', 'e', 'f', 'g', 'h', 'i'], ['4g', '4f', '16k', '16k2', '8j', '8j2', '4e', '4c', '4g'], [4, 4, 16, 16, 8, 8, 4, 4, 4]]
46	B4Cr8Fe48Nd8	68	nd8fe48cr8b4	g-h	136	4	302.605	27.64	1.37	27.73722627737226	19.0	0.026	22.02	-0.07	[['Nd', 'Nd', 'Fe', 'Fe', 'Fe', 'Fe', 'Cr', 'Cr', 'B'], ['a', 'b', 'c', 'd', 'e', 'f', 'g', 'h', 'i'], ['4g', '4f', '16k', '16k2', '8j', '8j2', '4e', '4c', '4g'], [4, 4, 16, 16, 8, 8, 4, 4, 4]]
47	B4Cr4Fe52Nd8	68	nd8fe52cr4b4	g	136	4	455.045	33.98	1.68	21.42857142857143	18.0	0.012	28.54	-0.07	[['Nd', 'Nd', 'Fe', 'Fe', 'Fe', 'Fe', 'Cr', 'Fe', 'B'], ['a', 'b', 'c', 'd', 'e', 'f', 'g', 'h', 'i'], ['4g', '4f', '16k', '16k2', '8j', '8j2', '4e', '4c', '4g'], [4, 4, 16, 16, 8, 8, 4, 4, 4]]
48	B4Cu8Fe48Nd8	68	nd8fe48cu8b4	g-h	136	4	423.122	32.78	1.62	32.098765432098766	26.0	0.036	27.39	-0.17	[['Nd', 'Nd', 'Fe', 'Fe', 'Fe', 'Fe', 'Cu', 'Cu', 'B'], ['a', 'b', 'c', 'd', 'e', 'f', 'g', 'h', 'i'], ['4g', '4f', '16k', '16k2', '8j', '8j2', '4e', '4c', '4g'], [4, 4, 16, 16, 8, 8, 4, 4, 4]]
49	B4Cu4Fe52Nd8	68	nd8fe52cu4b4	g	136	4	476.971	34.9	1.72	20.930232558139537	18.0	0.017	29.62	-0.16	[['Nd', 'Nd', 'Fe', 'Fe', 'Fe', 'Fe', 'Cu', 'Fe', 'B'], ['a', 'b', 'c', 'd', 'e', 'f', 'g', 'h', 'i'], ['4g', '4f', '16k', '16k2', '8j', '8j2', '4e', '4c', '4g'], [4, 4, 16, 16, 8, 8, 4, 4, 4]]
50	Al4B4Fe52Nd8	68	nd8fe52al4b4	h	136	4	449.644	33.81	1.67	28.742514970059883	24.0	-0.092	28.51	-0.17	[['Nd', 'Nd', 'Fe', 'Fe', 'Fe', 'Fe', 'Fe', 'Al', 'B'], ['a', 'b', 'c', 'd', 'e', 'f', 'g', 'h', 'i'], ['4g', '4f', '16k', '16k2', '8j', '8j2', '4e', '4c', '4g'], [4, 4, 16, 16, 8, 8, 4, 4, 4]]
51	B4Fe52Mn4Nd8	68	nd8fe52mn4b4	g	136	4	557.778	37.6	1.86	19.35483870967742	18.0	0.003	32.3	-0.15	[['Nd', 'Nd', 'Fe', 'Fe', 'Fe', 'Fe', 'Mn', 'Fe', 'B'], ['a', 'b', 'c', 'd', 'e', 'f', 'g', 'h', 'i'], ['4g', '4f', '16k', '16k2', '8j', '8j2', '4e', '4c', '4g'], [4, 4, 16, 16, 8, 8, 4, 4, 4]]
52	B4Fe48Mn8Nd8	68	nd8fe48mn8b4	g-h	136	4	392.36	31.55	1.56	32.05128205128205	25.0	0.024	25.97	-0.15	[['Nd', 'Nd', 'Fe', 'Fe', 'Fe', 'Fe', 'Mn', 'Mn', 'B'], ['a', 'b', 'c', 'd', 'e', 'f', 'g', 'h', 'i'], ['4g', '4f', '16k', '16k2', '8j', '8j2', '4e', '4c', '4g'], [4, 4, 16, 16, 8, 8, 4, 4, 4]]
53	B4Fe52Mo4Nd8	68	nd8fe52mo4b4	g	136	4	460.478	34.23	1.69	21.301775147928996	18.0	0.058	28.77	-0.07	[['Nd', 'Nd', 'Fe', 'Fe', 'Fe', 'Fe', 'Mo', 'Fe', 'B'], ['a', 'b', 'c', 'd', 'e', 'f', 'g', 'h', 'i'], ['4g', '4f', '16k', '16k2', '8j', '8j2', '4e', '4c', '4g'], [4, 4, 16, 16, 8, 8, 4, 4, 4]]
54	B4Fe48Mo8Nd8	68	nd8fe48mo8b4	g-h	136	4	311.505	28.16	1.39	15.827338129496404	11.0	0.083	22.53	-0.07	[['Nd', 'Nd', 'Fe', 'Fe', 'Fe', 'Fe', 'Mo', 'Mo', 'B'], ['a', 'b', 'c', 'd', 'e', 'f', 'g', 'h', 'i'], ['4g', '4f', '16k', '16k2', '8j', '8j2', '4e', '4c', '4g'], [4, 4, 16, 16, 8, 8, 4, 4, 4]]
55	B4Fe52Nd8Ti4	68	nd8fe52ti4b4	g	136	4	455.045	34.03	1.68	22.61904761904762	19.0	-0.001	28.62	-0.08	[['Nd', 'Nd', 'Fe', 'Fe', 'Fe', 'Fe', 'Ti', 'Fe', 'B'], ['a', 'b', 'c', 'd', 'e', 'f', 'g', 'h', 'i'], ['4g', '4f', '16k', '16k2', '8j', '8j2', '4e', '4c', '4g'], [4, 4, 16, 16, 8, 8, 4, 4, 4]]
56	B4Fe48Nd8Ti8	68	nd8fe48ti8b4	g-h	136	4	334.318	29.23	1.44	20.833333333333336	15.0	-0.039	23.78	-0.08	[['Nd', 'Nd', 'Fe', 'Fe', 'Fe', 'Fe', 'Ti', 'Ti', 'B'], ['a', 'b', 'c', 'd', 'e', 'f', 'g', 'h', 'i'], ['4g', '4f', '16k', '16k2', '8j', '8j2', '4e', '4c', '4g'], [4, 4, 16, 16, 8, 8, 4, 4, 4]]
57	B4Fe52Nd8V4	68	nd8fe52v4b4	g	136	4	465.943	34.33	1.7	21.176470588235293	18.0	-0.007	28.88	-0.07	[['Nd', 'Nd', 'Fe', 'Fe', 'Fe', 'Fe', 'V', 'Fe', 'B'], ['a', 'b', 'c', 'd', 'e', 'f', 'g', 'h', 'i'], ['4g', '4f', '16k', '16k2', '8j', '8j2', '4e', '4c', '4g'], [4, 4, 16, 16, 8, 8, 4, 4, 4]]
58	B4Fe48Nd8V8	68	nd8fe48v8b4	g-h	136	4	325.096	28.65	1.42	23.943661971830988	17.0	-0.022	23.13	-0.07	[['Nd', 'Nd', 'Fe', 'Fe', 'Fe', 'Fe', 'V', 'V', 'B'], ['a', 'b', 'c', 'd', 'e', 'f', 'g', 'h', 'i'], ['4g', '4f', '16k', '16k2', '8j', '8j2', '4e', '4c', '4g'], [4, 4, 16, 16, 8, 8, 4, 4, 4]]
59	B4Fe52Nd8Zn4	68	nd8fe52zn4b4	g	136	4	465.943	34.41	1.7	23.529411764705884	20.0	0.009	29.12	-0.15	[['Nd', 'Nd', 'Fe', 'Fe', 'Fe', 'Fe', 'Zn', 'Fe', 'B'], ['a', 'b', 'c', 'd', 'e', 'f', 'g', 'h', 'i'], ['4g', '4f', '16k', '16k2', '8j', '8j2', '4e', '4c', '4g'], [4, 4, 16, 16, 8, 8, 4, 4, 4]]
60	B4Fe48Nd8Zn8	68	nd8fe48zn8b4	g-h	136	4	387.346	31.28	1.55	38.70967741935484	30.0	-0.009	25.91	-0.15	[['Nd', 'Nd', 'Fe', 'Fe', 'Fe', 'Fe', 'Zn', 'Zn', 'B'], ['a', 'b', 'c', 'd', 'e', 'f', 'g', 'h', 'i'], ['4g', '4f', '16k', '16k2', '8j', '8j2', '4e', '4c', '4g'], [4, 4, 16, 16, 8, 8, 4, 4, 4]]
61	B4Fe48Mn8Nd8	68	nd8fe48mn8b4	f	136	4	528.193	36.67	1.81	22.099447513812155	20.0	0.033	31.33	-0.16	[['Nd', 'Nd', 'Fe', 'Fe', 'Fe', 'Mn', 'Fe', 'Fe', 'B'], ['a', 'b', 'c', 'd', 'e', 'f', 'g', 'h', 'i'], ['4g', '4f', '16k', '16k2', '8j', '8j2', '4e', '4c', '4g'], [4, 4, 16, 16, 8, 8, 4, 4, 4]]
62	B4Fe44Mn12Nd8	68	nd8fe44mn12b4	f-h	136	4	476.971	34.8	1.72	23.25581395348837	20.0	0.061	29.38	-0.16	[['Nd', 'Nd', 'Fe', 'Fe', 'Fe', 'Mn', 'Fe', 'Mn', 'B'], ['a', 'b', 'c', 'd', 'e', 'f', 'g', 'h', 'i'], ['4g', '4f', '16k', '16k2', '8j', '8j2', '4e', '4c', '4g'], [4, 4, 16, 16, 8, 8, 4, 4, 4]]
63	B4Fe44Mn12Nd8	68	nd8fe44mn12b4	f-g	136	4	499.414	35.53	1.76	22.727272727272727	20.0	0.053	30.11	-0.13	[['Nd', 'Nd', 'Fe', 'Fe', 'Fe', 'Mn', 'Mn', 'Fe', 'B'], ['a', 'b', 'c', 'd', 'e', 'f', 'g', 'h', 'i'], ['4g', '4f', '16k', '16k2', '8j', '8j2', '4e', '4c', '4g'], [4, 4, 16, 16, 8, 8, 4, 4, 4]]
64	B4Fe48Mo8Nd8	68	nd8fe48mo8b4	f	136	4	329.691	29.0	1.43	43.35664335664336	31.0	0.089	23.34	-0.13	[['Nd', 'Nd', 'Fe', 'Fe', 'Fe', 'Mo', 'Fe', 'Fe', 'B'], ['a', 'b', 'c', 'd', 'e', 'f', 'g', 'h', 'i'], ['4g', '4f', '16k', '16k2', '8j', '8j2', '4e', '4c', '4g'], [4, 4, 16, 16, 8, 8, 4, 4, 4]]
65	B4Fe44Mo12Nd8	68	nd8fe44mo12b4	f-g	136	4	293.835	27.26	1.35	45.925925925925924	31.0	0.172	21.47	-0.06	[['Nd', 'Nd', 'Fe', 'Fe', 'Fe', 'Mo', 'Mo', 'Fe', 'B'], ['a', 'b', 'c', 'd', 'e', 'f', 'g', 'h', 'i'], ['4g', '4f', '16k', '16k2', '8j', '8j2', '4e', '4c', '4g'], [4, 4, 16, 16, 8, 8, 4, 4, 4]]
66	B4Fe40Mo16Nd8	68	nd8fe40mo16b4	f-g-h	136	4	184.588	21.62	1.07	46.72897196261682	25.0	0.144	15.66	-0.06	[['Nd', 'Nd', 'Fe', 'Fe', 'Fe', 'Mo', 'Mo', 'Mo', 'B'], ['a', 'b', 'c', 'd', 'e', 'f', 'g', 'h', 'i'], ['4g', '4f', '16k', '16k2', '8j', '8j2', '4e', '4c', '4g'], [4, 4, 16, 16, 8, 8, 4, 4, 4]]
67	B4Fe48Nd8Ni8	68	nd8fe48ni8b4	f	136	4	455.045	34.1	1.68	15.476190476190476	13.0	-0.014	28.73	-0.16	[['Nd', 'Nd', 'Fe', 'Fe', 'Fe', 'Ni', 'Fe', 'Fe', 'B'], ['a', 'b', 'c', 'd', 'e', 'f', 'g', 'h', 'i'], ['4g', '4f', '16k', '16k2', '8j', '8j2', '4e', '4c', '4g'], [4, 4, 16, 16, 8, 8, 4, 4, 4]]
68	B4Fe44Nd8Ni12	68	nd8fe44ni12b4	f-h	136	4	417.914	32.52	1.61	24.844720496894407	20.0	-0.024	27.04	-0.16	[['Nd', 'Nd', 'Fe', 'Fe', 'Fe', 'Ni', 'Fe', 'Ni', 'B'], ['a', 'b', 'c', 'd', 'e', 'f', 'g', 'h', 'i'], ['4g', '4f', '16k', '16k2', '8j', '8j2', '4e', '4c', '4g'], [4, 4, 16, 16, 8, 8, 4, 4, 4]]
69	B4Fe44Nd8Ni12	68	nd8fe44ni12b4	f-g	136	4	407.596	32.29	1.59	13.836477987421382	11.0	-0.016	26.89	-0.14	[['Nd', 'Nd', 'Fe', 'Fe', 'Fe', 'Ni', 'Ni', 'Fe', 'B'], ['a', 'b', 'c', 'd', 'e', 'f', 'g', 'h', 'i'], ['4g', '4f', '16k', '16k2', '8j', '8j2', '4e', '4c', '4g'], [4, 4, 16, 16, 8, 8, 4, 4, 4]]
70	B4Fe48Nd8Ti8	68	nd8fe48ti8b4	f	136	4	298.204	27.56	1.36	19.11764705882353	13.0	-0.092	22.18	-0.13	[['Nd', 'Nd', 'Fe', 'Fe', 'Fe', 'Ti', 'Fe', 'Fe', 'B'], ['a', 'b', 'c', 'd', 'e', 'f', 'g', 'h', 'i'], ['4g', '4f', '16k', '16k2', '8j', '8j2', '4e', '4c', '4g'], [4, 4, 16, 16, 8, 8, 4, 4, 4]]
71	B4Fe44Nd8Ti12	68	nd8fe44ti12b4	f-h	136	4	198.647	22.52	1.11	16.216216216216214	9.0	-0.135	17.07	-0.12	[['Nd', 'Nd', 'Fe', 'Fe', 'Fe', 'Ti', 'Fe', 'Ti', 'B'], ['a', 'b', 'c', 'd', 'e', 'f', 'g', 'h', 'i'], ['4g', '4f', '16k', '16k2', '8j', '8j2', '4e', '4c', '4g'], [4, 4, 16, 16, 8, 8, 4, 4, 4]]
72	B4Fe44Nd8Ti12	68	nd8fe44ti12b4	f-g	136	4	228.312	24.1	1.19	23.529411764705884	14.0	-0.051	18.57	-0.07	[['Nd', 'Nd', 'Fe', 'Fe', 'Fe', 'Ti', 'Ti', 'Fe', 'B'], ['a', 'b', 'c', 'd', 'e', 'f', 'g', 'h', 'i'], ['4g', '4f', '16k', '16k2', '8j', '8j2', '4e', '4c', '4g'], [4, 4, 16, 16, 8, 8, 4, 4, 4]]
73	B4Fe40Nd8Ti16	68	nd8fe40ti16b4	f-g-h	136	4	154.842	19.84	0.98	20.408163265306122	10.0	-0.098	14.26	-0.07	[['Nd', 'Nd', 'Fe', 'Fe', 'Fe', 'Ti', 'Ti', 'Ti', 'B'], ['a', 'b', 'c', 'd', 'e', 'f', 'g', 'h', 'i'], ['4g', '4f', '16k', '16k2', '8j', '8j2', '4e', '4c', '4g'], [4, 4, 16, 16, 8, 8, 4, 4, 4]]
74	B4Fe48Nd8V8	68	nd8fe48v8b4	f	136	4	289.498	27.15	1.34	25.37313432835821	17.0	-0.016	21.74	-0.13	[['Nd', 'Nd', 'Fe', 'Fe', 'Fe', 'V', 'Fe', 'Fe', 'B'], ['a', 'b', 'c', 'd', 'e', 'f', 'g', 'h', 'i'], ['4g', '4f', '16k', '16k2', '8j', '8j2', '4e', '4c', '4g'], [4, 4, 16, 16, 8, 8, 4, 4, 4]]
75	B4Fe44Nd8V12	68	nd8fe44v12b4	f-h	136	4	198.647	22.42	1.11	27.027027027027025	15.0	-0.034	16.89	-0.13	[['Nd', 'Nd', 'Fe', 'Fe', 'Fe', 'V', 'Fe', 'V', 'B'], ['a', 'b', 'c', 'd', 'e', 'f', 'g', 'h', 'i'], ['4g', '4f', '16k', '16k2', '8j', '8j2', '4e', '4c', '4g'], [4, 4, 16, 16, 8, 8, 4, 4, 4]]
76	B4Fe44Nd8V12	68	nd8fe44v12b4	f-g	136	4	243.919	24.94	1.23	29.26829268292683	18.0	0.005	19.37	-0.07	[['Nd', 'Nd', 'Fe', 'Fe', 'Fe', 'V', 'V', 'Fe', 'B'], ['a', 'b', 'c', 'd', 'e', 'f', 'g', 'h', 'i'], ['4g', '4f', '16k', '16k2', '8j', '8j2', '4e', '4c', '4g'], [4, 4, 16, 16, 8, 8, 4, 4, 4]]
77	B4Fe40Nd8V16	68	nd8fe40v16b4	f-g-h	136	4	167.74	20.6	1.02	29.41176470588235	15.0	-0.016	14.92	-0.07	[['Nd', 'Nd', 'Fe', 'Fe', 'Fe', 'V', 'V', 'V', 'B'], ['a', 'b', 'c', 'd', 'e', 'f', 'g', 'h', 'i'], ['4g', '4f', '16k', '16k2', '8j', '8j2', '4e', '4c', '4g'], [4, 4, 16, 16, 8, 8, 4, 4, 4]]
78	B4Fe48Nd8Zn8	68	nd8fe48zn8b4	f	136	4	357.938	30.16	1.49	12.080536912751677	9.0	-0.032	24.73	-0.15	[['Nd', 'Nd', 'Fe', 'Fe', 'Fe', 'Zn', 'Fe', 'Fe', 'B'], ['a', 'b', 'c', 'd', 'e', 'f', 'g', 'h', 'i'], ['4g', '4f', '16k', '16k2', '8j', '8j2', '4e', '4c', '4g'], [4, 4, 16, 16, 8, 8, 4, 4, 4]]
79	B4Fe44Nd8Zn12	68	nd8fe44zn12b4	f-h	136	4	289.498	27.16	1.34	22.388059701492537	15.0	-0.05	21.66	-0.15	[['Nd', 'Nd', 'Fe', 'Fe', 'Fe', 'Zn', 'Fe', 'Zn', 'B'], ['a', 'b', 'c', 'd', 'e', 'f', 'g', 'h', 'i'], ['4g', '4f', '16k', '16k2', '8j', '8j2', '4e', '4c', '4g'], [4, 4, 16, 16, 8, 8, 4, 4, 4]]
80	B4Fe44Nd8Zn12	68	nd8fe44zn12b4	f-g	136	4	293.835	27.38	1.35	13.333333333333332	9.0	-0.013	21.9	-0.12	[['Nd', 'Nd', 'Fe', 'Fe', 'Fe', 'Zn', 'Zn', 'Fe', 'B'], ['a', 'b', 'c', 'd', 'e', 'f', 'g', 'h', 'i'], ['4g', '4f', '16k', '16k2', '8j', '8j2', '4e', '4c', '4g'], [4, 4, 16, 16, 8, 8, 4, 4, 4]]
81	B4Fe40Nd8Zn16	68	nd8fe40zn16b4	f-g-h	136	4	232.166	24.39	1.2	30.0	18.0	-0.03	18.81	-0.12	[['Nd', 'Nd', 'Fe', 'Fe', 'Fe', 'Zn', 'Zn', 'Zn', 'B'], ['a', 'b', 'c', 'd', 'e', 'f', 'g', 'h', 'i'], ['4g', '4f', '16k', '16k2', '8j', '8j2', '4e', '4c', '4g'], [4, 4, 16, 16, 8, 8, 4, 4, 4]]
82	B4Fe48Mn8Nd8	68	nd8fe48mn8b4	e	136	4	316.003	28.34	1.4	21.42857142857143	15.0	0.007	22.56	-0.14	[['Nd', 'Nd', 'Fe', 'Fe', 'Mn', 'Fe', 'Fe', 'Fe', 'B'], ['a', 'b', 'c', 'd', 'e', 'f', 'g', 'h', 'i'], ['4g', '4f', '16k', '16k2', '8j', '8j2', '4e', '4c', '4g'], [4, 4, 16, 16, 8, 8, 4, 4, 4]]
83	B4Fe44Mn12Nd8	68	nd8fe44mn12b4	e-h	136	4	293.835	27.39	1.35	19.25925925925926	13.0	0.035	21.59	-0.14	[['Nd', 'Nd', 'Fe', 'Fe', 'Mn', 'Fe', 'Fe', 'Mn', 'B'], ['a', 'b', 'c', 'd', 'e', 'f', 'g', 'h', 'i'], ['4g', '4f', '16k', '16k2', '8j', '8j2', '4e', '4c', '4g'], [4, 4, 16, 16, 8, 8, 4, 4, 4]]
84	B4Fe44Mn12Nd8	68	nd8fe44mn12b4	e-g	136	4	298.204	27.58	1.36	20.588235294117645	14.0	0.024	21.78	-0.12	[['Nd', 'Nd', 'Fe', 'Fe', 'Mn', 'Fe', 'Mn', 'Fe', 'B'], ['a', 'b', 'c', 'd', 'e', 'f', 'g', 'h', 'i'], ['4g', '4f', '16k', '16k2', '8j', '8j2', '4e', '4c', '4g'], [4, 4, 16, 16, 8, 8, 4, 4, 4]]
85	B4Fe40Mn16Nd8	68	nd8fe40mn16b4	e-g-h	136	4	289.498	27.09	1.34	17.91044776119403	12.0	0.052	21.26	-0.12	[['Nd', 'Nd', 'Fe', 'Fe', 'Mn', 'Fe', 'Mn', 'Mn', 'B'], ['a', 'b', 'c', 'd', 'e', 'f', 'g', 'h', 'i'], ['4g', '4f', '16k', '16k2', '8j', '8j2', '4e', '4c', '4g'], [4, 4, 16, 16, 8, 8, 4, 4, 4]]
86	B4Fe40Mn16Nd8	68	nd8fe40mn16b4	e-f	136	4	329.691	28.88	1.43	19.58041958041958	14.0	0.037	23.09	-0.14	[['Nd', 'Nd', 'Fe', 'Fe', 'Mn', 'Mn', 'Fe', 'Fe', 'B'], ['a', 'b', 'c', 'd', 'e', 'f', 'g', 'h', 'i'], ['4g', '4f', '16k', '16k2', '8j', '8j2', '4e', '4c', '4g'], [4, 4, 16, 16, 8, 8, 4, 4, 4]]
87	B4Fe48Mo8Nd8	68	nd8fe48mo8b4	e	136	4	348.394	29.75	1.47	19.047619047619047	14.0	0.021	24.06	-0.13	[['Nd', 'Nd', 'Fe', 'Fe', 'Mo', 'Fe', 'Fe', 'Fe', 'B'], ['a', 'b', 'c', 'd', 'e', 'f', 'g', 'h', 'i'], ['4g', '4f', '16k', '16k2', '8j', '8j2', '4e', '4c', '4g'], [4, 4, 16, 16, 8, 8, 4, 4, 4]]
88	B4Fe44Mo12Nd8	68	nd8fe44mo12b4	e-h	136	4	228.312	24.16	1.19	13.445378151260504	8.0	0.026	18.3	-0.12	[['Nd', 'Nd', 'Fe', 'Fe', 'Mo', 'Fe', 'Fe', 'Mo', 'B'], ['a', 'b', 'c', 'd', 'e', 'f', 'g', 'h', 'i'], ['4g', '4f', '16k', '16k2', '8j', '8j2', '4e', '4c', '4g'], [4, 4, 16, 16, 8, 8, 4, 4, 4]]
89	B4Fe44Mo12Nd8	68	nd8fe44mo12b4	e-g	136	4	302.605	27.76	1.37	20.43795620437956	14.0	0.129	21.96	-0.06	[['Nd', 'Nd', 'Fe', 'Fe', 'Mo', 'Fe', 'Mo', 'Fe', 'B'], ['a', 'b', 'c', 'd', 'e', 'f', 'g', 'h', 'i'], ['4g', '4f', '16k', '16k2', '8j', '8j2', '4e', '4c', '4g'], [4, 4, 16, 16, 8, 8, 4, 4, 4]]
90	B4Fe40Mo16Nd8	68	nd8fe40mo16b4	e-g-h	136	4	188.054	21.89	1.08	16.666666666666664	9.0	0.119	15.95	-0.06	[['Nd', 'Nd', 'Fe', 'Fe', 'Mo', 'Fe', 'Mo', 'Mo', 'B'], ['a', 'b', 'c', 'd', 'e', 'f', 'g', 'h', 'i'], ['4g', '4f', '16k', '16k2', '8j', '8j2', '4e', '4c', '4g'], [4, 4, 16, 16, 8, 8, 4, 4, 4]]
91	B4Fe40Mo16Nd8	68	nd8fe40mo16b4	e-f	136	4	198.647	22.44	1.11	50.45045045045045	28.0	0.176	16.46	-0.1	[['Nd', 'Nd', 'Fe', 'Fe', 'Mo', 'Mo', 'Fe', 'Fe', 'B'], ['a', 'b', 'c', 'd', 'e', 'f', 'g', 'h', 'i'], ['4g', '4f', '16k', '16k2', '8j', '8j2', '4e', '4c', '4g'], [4, 4, 16, 16, 8, 8, 4, 4, 4]]
92	B4Fe48Nd8Ni8	68	nd8fe48ni8b4	e	136	4	476.971	34.79	1.72	19.767441860465116	17.0	-0.029	29.37	-0.16	[['Nd', 'Nd', 'Fe', 'Fe', 'Ni', 'Fe', 'Fe', 'Fe', 'B'], ['a', 'b', 'c', 'd', 'e', 'f', 'g', 'h', 'i'], ['4g', '4f', '16k', '16k2', '8j', '8j2', '4e', '4c', '4g'], [4, 4, 16, 16, 8, 8, 4, 4, 4]]
93	B4Fe44Nd8Ni12	68	nd8fe44ni12b4	e-h	136	4	438.938	33.31	1.65	30.303030303030305	25.0	-0.036	27.77	-0.16	[['Nd', 'Nd', 'Fe', 'Fe', 'Ni', 'Fe', 'Fe', 'Ni', 'B'], ['a', 'b', 'c', 'd', 'e', 'f', 'g', 'h', 'i'], ['4g', '4f', '16k', '16k2', '8j', '8j2', '4e', '4c', '4g'], [4, 4, 16, 16, 8, 8, 4, 4, 4]]
94	B4Fe44Nd8Ni12	68	nd8fe44ni12b4	e-g	136	4	438.938	33.41	1.65	19.393939393939394	16.0	-0.026	27.91	-0.14	[['Nd', 'Nd', 'Fe', 'Fe', 'Ni', 'Fe', 'Ni', 'Fe', 'B'], ['a', 'b', 'c', 'd', 'e', 'f', 'g', 'h', 'i'], ['4g', '4f', '16k', '16k2', '8j', '8j2', '4e', '4c', '4g'], [4, 4, 16, 16, 8, 8, 4, 4, 4]]
95	B4Fe40Nd8Ni16	68	nd8fe40ni16b4	e-g-h	136	4	392.36	31.58	1.56	29.487179487179485	23.0	-0.032	26.02	-0.15	[['Nd', 'Nd', 'Fe', 'Fe', 'Ni', 'Fe', 'Ni', 'Ni', 'B'], ['a', 'b', 'c', 'd', 'e', 'f', 'g', 'h', 'i'], ['4g', '4f', '16k', '16k2', '8j', '8j2', '4e', '4c', '4g'], [4, 4, 16, 16, 8, 8, 4, 4, 4]]
96	B4Fe40Nd8Ni16	68	nd8fe40ni16b4	e-f	136	4	372.497	30.83	1.52	14.473684210526315	11.0	-0.047	25.33	-0.16	[['Nd', 'Nd', 'Fe', 'Fe', 'Ni', 'Ni', 'Fe', 'Fe', 'B'], ['a', 'b', 'c', 'd', 'e', 'f', 'g', 'h', 'i'], ['4g', '4f', '16k', '16k2', '8j', '8j2', '4e', '4c', '4g'], [4, 4, 16, 16, 8, 8, 4, 4, 4]]
97	B4Fe48Nd8Ti8	68	nd8fe48ti8b4	e	136	4	343.67	29.61	1.46	17.808219178082194	13.0	-0.067	24.06	-0.14	[['Nd', 'Nd', 'Fe', 'Fe', 'Ti', 'Fe', 'Fe', 'Fe', 'B'], ['a', 'b', 'c', 'd', 'e', 'f', 'g', 'h', 'i'], ['4g', '4f', '16k', '16k2', '8j', '8j2', '4e', '4c', '4g'], [4, 4, 16, 16, 8, 8, 4, 4, 4]]
98	B4Fe44Nd8Ti12	68	nd8fe44ti12b4	e-h	136	4	239.969	24.71	1.22	16.39344262295082	10.0	-0.112	19.07	-0.13	[['Nd', 'Nd', 'Fe', 'Fe', 'Ti', 'Fe', 'Fe', 'Ti', 'B'], ['a', 'b', 'c', 'd', 'e', 'f', 'g', 'h', 'i'], ['4g', '4f', '16k', '16k2', '8j', '8j2', '4e', '4c', '4g'], [4, 4, 16, 16, 8, 8, 4, 4, 4]]
99	B4Fe44Nd8Ti12	68	nd8fe44ti12b4	e-g	136	4	293.835	27.25	1.35	23.703703703703702	16.0	-0.01	21.61	-0.07	[['Nd', 'Nd', 'Fe', 'Fe', 'Ti', 'Fe', 'Ti', 'Fe', 'B'], ['a', 'b', 'c', 'd', 'e', 'f', 'g', 'h', 'i'], ['4g', '4f', '16k', '16k2', '8j', '8j2', '4e', '4c', '4g'], [4, 4, 16, 16, 8, 8, 4, 4, 4]]
100	B4Fe40Nd8Ti16	68	nd8fe40ti16b4	e-g-h	136	4	198.647	22.44	1.11	25.225225225225223	14.0	-0.058	16.72	-0.07	[['Nd', 'Nd', 'Fe', 'Fe', 'Ti', 'Fe', 'Ti', 'Ti', 'B'], ['a', 'b', 'c', 'd', 'e', 'f', 'g', 'h', 'i'], ['4g', '4f', '16k', '16k2', '8j', '8j2', '4e', '4c', '4g'], [4, 4, 16, 16, 8, 8, 4, 4, 4]]
101	B4Fe40Nd8Ti16	68	nd8fe40ti16b4	e-f	136	4	167.74	20.73	1.02	23.52941176470588	12.0	-0.061	15.06	-0.1	[['Nd', 'Nd', 'Fe', 'Fe', 'Ti', 'Ti', 'Fe', 'Fe', 'B'], ['a', 'b', 'c', 'd', 'e', 'f', 'g', 'h', 'i'], ['4g', '4f', '16k', '16k2', '8j', '8j2', '4e', '4c', '4g'], [4, 4, 16, 16, 8, 8, 4, 4, 4]]
102	B4Fe44Nd8V12	68	nd8fe44v12b4	e-h	136	4	220.702	23.71	1.17	25.641025641025642	15.0	-0.056	17.95	-0.13	[['Nd', 'Nd', 'Fe', 'Fe', 'V', 'Fe', 'Fe', 'V', 'B'], ['a', 'b', 'c', 'd', 'e', 'f', 'g', 'h', 'i'], ['4g', '4f', '16k', '16k2', '8j', '8j2', '4e', '4c', '4g'], [4, 4, 16, 16, 8, 8, 4, 4, 4]]
103	B4Fe44Nd8V12	68	nd8fe44v12b4	e-g	136	4	285.193	27.02	1.33	27.06766917293233	18.0	-0.009	21.31	-0.06	[['Nd', 'Nd', 'Fe', 'Fe', 'V', 'Fe', 'V', 'Fe', 'B'], ['a', 'b', 'c', 'd', 'e', 'f', 'g', 'h', 'i'], ['4g', '4f', '16k', '16k2', '8j', '8j2', '4e', '4c', '4g'], [4, 4, 16, 16, 8, 8, 4, 4, 4]]
104	B4Fe40Nd8V16	68	nd8fe40v16b4	e-g-h	136	4	188.054	21.91	1.08	24.074074074074073	13.0	-0.027	16.04	-0.07	[['Nd', 'Nd', 'Fe', 'Fe', 'V', 'Fe', 'V', 'V', 'B'], ['a', 'b', 'c', 'd', 'e', 'f', 'g', 'h', 'i'], ['4g', '4f', '16k', '16k2', '8j', '8j2', '4e', '4c', '4g'], [4, 4, 16, 16, 8, 8, 4, 4, 4]]
105	B4Fe40Nd8V16	68	nd8fe40v16b4	e-f	136	4	171.045	20.87	1.03	34.95145631067961	18.0	-0.015	15.11	-0.11	[['Nd', 'Nd', 'Fe', 'Fe', 'V', 'V', 'Fe', 'Fe', 'B'], ['a', 'b', 'c', 'd', 'e', 'f', 'g', 'h', 'i'], ['4g', '4f', '16k', '16k2', '8j', '8j2', '4e', '4c', '4g'], [4, 4, 16, 16, 8, 8, 4, 4, 4]]
106	B4Fe44Nd8Zn12	68	nd8fe44zn12b4	e-h	136	4	329.691	29.04	1.43	37.76223776223777	27.0	-0.068	23.59	-0.15	[['Nd', 'Nd', 'Fe', 'Fe', 'Zn', 'Fe', 'Fe', 'Zn', 'B'], ['a', 'b', 'c', 'd', 'e', 'f', 'g', 'h', 'i'], ['4g', '4f', '16k', '16k2', '8j', '8j2', '4e', '4c', '4g'], [4, 4, 16, 16, 8, 8, 4, 4, 4]]
107	B4Fe44Nd8Zn12	68	nd8fe44zn12b4	e-g	136	4	338.978	29.42	1.45	28.96551724137931	21.0	-0.024	23.99	-0.13	[['Nd', 'Nd', 'Fe', 'Fe', 'Zn', 'Fe', 'Zn', 'Fe', 'B'], ['a', 'b', 'c', 'd', 'e', 'f', 'g', 'h', 'i'], ['4g', '4f', '16k', '16k2', '8j', '8j2', '4e', '4c', '4g'], [4, 4, 16, 16, 8, 8, 4, 4, 4]]
108	B4Fe40Nd8Zn16	68	nd8fe40zn16b4	e-g-h	136	4	276.68	26.45	1.31	42.74809160305343	28.0	-0.039	20.98	-0.13	[['Nd', 'Nd', 'Fe', 'Fe', 'Zn', 'Fe', 'Zn', 'Zn', 'B'], ['a', 'b', 'c', 'd', 'e', 'f', 'g', 'h', 'i'], ['4g', '4f', '16k', '16k2', '8j', '8j2', '4e', '4c', '4g'], [4, 4, 16, 16, 8, 8, 4, 4, 4]]
109	B4Fe40Nd8Zn16	68	nd8fe40zn16b4	e-f	136	4	276.68	26.45	1.31	6.106870229007633	4.0	-0.079	20.9	-0.12	[['Nd', 'Nd', 'Fe', 'Fe', 'Zn', 'Zn', 'Fe', 'Fe', 'B'], ['a', 'b', 'c', 'd', 'e', 'f', 'g', 'h', 'i'], ['4g', '4f', '16k', '16k2', '8j', '8j2', '4e', '4c', '4g'], [4, 4, 16, 16, 8, 8, 4, 4, 4]]
110	B4Fe40Mn16Nd8	68	nd8fe40mn16b4	d	136	4	127.707	18.08	0.89	33.70786516853933	15.0	0.039	12.32	-0.14	[['Nd', 'Nd', 'Fe', 'Mn', 'Fe', 'Fe', 'Fe', 'Fe', 'B'], ['a', 'b', 'c', 'd', 'e', 'f', 'g', 'h', 'i'], ['4g', '4f', '16k', '16k2', '8j', '8j2', '4e', '4c', '4g'], [4, 4, 16, 16, 8, 8, 4, 4, 4]]
111	B4Fe40Mo16Nd8	68	nd8fe40mo16b4	d	136	4	171.045	20.86	1.03	33.009708737864074	17.0	0.101	14.99	-0.13	[['Nd', 'Nd', 'Fe', 'Mo', 'Fe', 'Fe', 'Fe', 'Fe', 'B'], ['a', 'b', 'c', 'd', 'e', 'f', 'g', 'h', 'i'], ['4g', '4f', '16k', '16k2', '8j', '8j2', '4e', '4c', '4g'], [4, 4, 16, 16, 8, 8, 4, 4, 4]]
112	B4Fe40Nd8Ni16	68	nd8fe40ni16b4	d	136	4	392.36	31.63	1.56	19.23076923076923	15.0	-0.02	26.26	-0.17	[['Nd', 'Nd', 'Fe', 'Ni', 'Fe', 'Fe', 'Fe', 'Fe', 'B'], ['a', 'b', 'c', 'd', 'e', 'f', 'g', 'h', 'i'], ['4g', '4f', '16k', '16k2', '8j', '8j2', '4e', '4c', '4g'], [4, 4, 16, 16, 8, 8, 4, 4, 4]]
113	B4Fe40Nd8Ti16	68	nd8fe40ti16b4	d	136	4	167.74	20.61	1.02	27.45098039215686	14.0	-0.12	15.03	-0.14	[['Nd', 'Nd', 'Fe', 'Ti', 'Fe', 'Fe', 'Fe', 'Fe', 'B'], ['a', 'b', 'c', 'd', 'e', 'f', 'g', 'h', 'i'], ['4g', '4f', '16k', '16k2', '8j', '8j2', '4e', '4c', '4g'], [4, 4, 16, 16, 8, 8, 4, 4, 4]]
114	B4Fe40Nd8V16	68	nd8fe40v16b4	d	136	4	167.74	20.59	1.02	31.372549019607842	16.0	-0.076	14.88	-0.13	[['Nd', 'Nd', 'Fe', 'V', 'Fe', 'Fe', 'Fe', 'Fe', 'B'], ['a', 'b', 'c', 'd', 'e', 'f', 'g', 'h', 'i'], ['4g', '4f', '16k', '16k2', '8j', '8j2', '4e', '4c', '4g'], [4, 4, 16, 16, 8, 8, 4, 4, 4]]
115	B4Fe40Nd8Zn16	68	nd8fe40zn16b4	d	136	4	285.193	26.84	1.33	24.06015037593985	16.0	-0.058	21.43	-0.16	[['Nd', 'Nd', 'Fe', 'Zn', 'Fe', 'Fe', 'Fe', 'Fe', 'B'], ['a', 'b', 'c', 'd', 'e', 'f', 'g', 'h', 'i'], ['4g', '4f', '16k', '16k2', '8j', '8j2', '4e', '4c', '4g'], [4, 4, 16, 16, 8, 8, 4, 4, 4]]
116	B4Fe40Mn16Nd8	68	nd8mn16fe40b4	c	136	4	465.943	34.32	1.7	22.35294117647059	19.0	0.079	28.82	-0.12	[['Nd', 'Nd', 'Mn', 'Fe', 'Fe', 'Fe', 'Fe', 'Fe', 'B'], ['a', 'b', 'c', 'd', 'e', 'f', 'g', 'h', 'i'], ['4g', '4f', '16k', '16k2', '8j', '8j2', '4e', '4c', '4g'], [4, 4, 16, 16, 8, 8, 4, 4, 4]]
117	B4Fe40Mo16Nd8	68	nd8mo16fe40b4	c	136	4	177.752	21.34	1.05	40.0	21.0	0.194	15.46	0.01	[['Nd', 'Nd', 'Mo', 'Fe', 'Fe', 'Fe', 'Fe', 'Fe', 'B'], ['a', 'b', 'c', 'd', 'e', 'f', 'g', 'h', 'i'], ['4g', '4f', '16k', '16k2', '8j', '8j2', '4e', '4c', '4g'], [4, 4, 16, 16, 8, 8, 4, 4, 4]]
118	B4Fe40Nd8Ni16	68	nd8ni16fe40b4	c	136	4	372.497	30.79	1.52	19.736842105263158	15.0	-0.036	25.39	-0.11	[['Nd', 'Nd', 'Ni', 'Fe', 'Fe', 'Fe', 'Fe', 'Fe', 'B'], ['a', 'b', 'c', 'd', 'e', 'f', 'g', 'h', 'i'], ['4g', '4f', '16k', '16k2', '8j', '8j2', '4e', '4c', '4g'], [4, 4, 16, 16, 8, 8, 4, 4, 4]]
119	B4Fe40Nd8Ti16	68	nd8ti16fe40b4	c	136	4	177.752	21.28	1.05	47.61904761904762	25.0	-0.057	15.54	-0.01	[['Nd', 'Nd', 'Ti', 'Fe', 'Fe', 'Fe', 'Fe', 'Fe', 'B'], ['a', 'b', 'c', 'd', 'e', 'f', 'g', 'h', 'i'], ['4g', '4f', '16k', '16k2', '8j', '8j2', '4e', '4c', '4g'], [4, 4, 16, 16, 8, 8, 4, 4, 4]]
120	B4Fe40Nd8V16	68	nd8v16fe40b4	c	136	4	171.045	20.88	1.03	42.71844660194175	22.0	-0.014	15.09	0.01	[['Nd', 'Nd', 'V', 'Fe', 'Fe', 'Fe', 'Fe', 'Fe', 'B'], ['a', 'b', 'c', 'd', 'e', 'f', 'g', 'h', 'i'], ['4g', '4f', '16k', '16k2', '8j', '8j2', '4e', '4c', '4g'], [4, 4, 16, 16, 8, 8, 4, 4, 4]]
121	B4Fe52Nb4Nd8	68	nd8fe52nb4b4	h	136	4	412.739	32.36	1.6	17.5	14.0	0.01	27.0	-0.16	[['Nd', 'Nd', 'Fe', 'Fe', 'Fe', 'Fe', 'Fe', 'Nb', 'B'], ['a', 'b', 'c', 'd', 'e', 'f', 'g', 'h', 'i'], ['4g', '4f', '16k', '16k2', '8j', '8j2', '4e', '4c', '4g'], [4, 4, 16, 16, 8, 8, 4, 4, 4]]
122	B4Fe52Nb4Nd8	68	nd8fe52nb4b4	g	136	4	460.478	34.25	1.69	22.485207100591715	19.0	0.085	28.78	-0.06	[['Nd', 'Nd', 'Fe', 'Fe', 'Fe', 'Fe', 'Nb', 'Fe', 'B'], ['a', 'b', 'c', 'd', 'e', 'f', 'g', 'h', 'i'], ['4g', '4f', '16k', '16k2', '8j', '8j2', '4e', '4c', '4g'], [4, 4, 16, 16, 8, 8, 4, 4, 4]]
123	B4Fe48Nb8Nd8	68	nd8fe48nb8b4	g-h	136	4	316.003	28.41	1.4	20.0	14.0	0.098	22.87	-0.06	[['Nd', 'Nd', 'Fe', 'Fe', 'Fe', 'Fe', 'Nb', 'Nb', 'B'], ['a', 'b', 'c', 'd', 'e', 'f', 'g', 'h', 'i'], ['4g', '4f', '16k', '16k2', '8j', '8j2', '4e', '4c', '4g'], [4, 4, 16, 16, 8, 8, 4, 4, 4]]
124	B4Fe44Nb12Nd8	68	nd8fe44nb12b4	f-h	136	4	177.752	21.16	1.05	15.238095238095237	8.0	0.035	15.54	-0.1	[['Nd', 'Nd', 'Fe', 'Fe', 'Fe', 'Nb', 'Fe', 'Nb', 'B'], ['a', 'b', 'c', 'd', 'e', 'f', 'g', 'h', 'i'], ['4g', '4f', '16k', '16k2', '8j', '8j2', '4e', '4c', '4g'], [4, 4, 16, 16, 8, 8, 4, 4, 4]]
125	B4Fe44Nb12Nd8	68	nd8fe44nb12b4	f-g	136	4	228.312	24.13	1.19	23.529411764705884	14.0	0.2	18.48	-0.05	[['Nd', 'Nd', 'Fe', 'Fe', 'Fe', 'Nb', 'Nb', 'Fe', 'B'], ['a', 'b', 'c', 'd', 'e', 'f', 'g', 'h', 'i'], ['4g', '4f', '16k', '16k2', '8j', '8j2', '4e', '4c', '4g'], [4, 4, 16, 16, 8, 8, 4, 4, 4]]
126	B4Fe40Nb16Nd8	68	nd8fe40nb16b4	f-g-h	136	4	139.444	18.93	0.93	19.35483870967742	9.0	0.16	13.12	-0.04	[['Nd', 'Nd', 'Fe', 'Fe', 'Fe', 'Nb', 'Nb', 'Nb', 'B'], ['a', 'b', 'c', 'd', 'e', 'f', 'g', 'h', 'i'], ['4g', '4f', '16k', '16k2', '8j', '8j2', '4e', '4c', '4g'], [4, 4, 16, 16, 8, 8, 4, 4, 4]]
127	B4Fe48Nb8Nd8	68	nd8fe48nb8b4	e	136	4	343.67	29.49	1.46	16.438356164383563	12.0	0.039	23.81	-0.13	[['Nd', 'Nd', 'Fe', 'Fe', 'Nb', 'Fe', 'Fe', 'Fe', 'B'], ['a', 'b', 'c', 'd', 'e', 'f', 'g', 'h', 'i'], ['4g', '4f', '16k', '16k2', '8j', '8j2', '4e', '4c', '4g'], [4, 4, 16, 16, 8, 8, 4, 4, 4]]
128	B4Fe44Nb12Nd8	68	nd8fe44nb12b4	e-h	136	4	224.491	23.94	1.18	11.864406779661017	7.0	0.026	18.14	-0.12	[['Nd', 'Nd', 'Fe', 'Fe', 'Nb', 'Fe', 'Fe', 'Nb', 'B'], ['a', 'b', 'c', 'd', 'e', 'f', 'g', 'h', 'i'], ['4g', '4f', '16k', '16k2', '8j', '8j2', '4e', '4c', '4g'], [4, 4, 16, 16, 8, 8, 4, 4, 4]]
129	B4Fe44Nb12Nd8	68	nd8fe44nb12b4	e-g	136	4	293.835	27.31	1.35	22.22222222222222	15.0	0.2	21.56	-0.06	[['Nd', 'Nd', 'Fe', 'Fe', 'Nb', 'Fe', 'Nb', 'Fe', 'B'], ['a', 'b', 'c', 'd', 'e', 'f', 'g', 'h', 'i'], ['4g', '4f', '16k', '16k2', '8j', '8j2', '4e', '4c', '4g'], [4, 4, 16, 16, 8, 8, 4, 4, 4]]
130	B4Fe40Nb16Nd8	68	nd8fe40nb16b4	e-g-h	136	4	188.054	21.96	1.08	14.814814814814813	8.0	0.17	16.04	-0.06	[['Nd', 'Nd', 'Fe', 'Fe', 'Nb', 'Fe', 'Nb', 'Nb', 'B'], ['a', 'b', 'c', 'd', 'e', 'f', 'g', 'h', 'i'], ['4g', '4f', '16k', '16k2', '8j', '8j2', '4e', '4c', '4g'], [4, 4, 16, 16, 8, 8, 4, 4, 4]]
131	B4Fe40Nb16Nd8	68	nd8fe40nb16b4	e-f	136	4	164.467	20.37	1.01	23.762376237623762	12.0	0.222	14.49	-0.09	[['Nd', 'Nd', 'Fe', 'Fe', 'Nb', 'Nb', 'Fe', 'Fe', 'B'], ['a', 'b', 'c', 'd', 'e', 'f', 'g', 'h', 'i'], ['4g', '4f', '16k', '16k2', '8j', '8j2', '4e', '4c', '4g'], [4, 4, 16, 16, 8, 8, 4, 4, 4]]
132	B4Fe40Nb16Nd8	68	nd8fe40nb16b4	d	136	4	164.467	20.45	1.01	29.702970297029704	15.0	0.152	14.62	-0.12	[['Nd', 'Nd', 'Fe', 'Nb', 'Fe', 'Fe', 'Fe', 'Fe', 'B'], ['a', 'b', 'c', 'd', 'e', 'f', 'g', 'h', 'i'], ['4g', '4f', '16k', '16k2', '8j', '8j2', '4e', '4c', '4g'], [4, 4, 16, 16, 8, 8, 4, 4, 4]]
133	B4Fe40Nb16Nd8	68	nd8nb16fe40b4	c	136	4	171.045	20.78	1.03	50.48543689320388	26.0	0.227	14.85	0.01	[['Nd', 'Nd', 'Nb', 'Fe', 'Fe', 'Fe', 'Fe', 'Fe', 'B'], ['a', 'b', 'c', 'd', 'e', 'f', 'g', 'h', 'i'], ['4g', '4f', '16k', '16k2', '8j', '8j2', '4e', '4c', '4g'], [4, 4, 16, 16, 8, 8, 4, 4, 4]]
134	B4Fe52Ga4Nd8	68	nd8fe52ga4b4	h	136	4	455.045	34.02	1.68	34.523809523809526	29.0	-0.103	28.71	-0.17	[['Nd', 'Nd', 'Fe', 'Fe', 'Fe', 'Fe', 'Fe', 'Ga', 'B'], ['a', 'b', 'c', 'd', 'e', 'f', 'g', 'h', 'i'], ['4g', '4f', '16k', '16k2', '8j', '8j2', '4e', '4c', '4g'], [4, 4, 16, 16, 8, 8, 4, 4, 4]]
135	B4Fe52Ga4Nd8	68	nd8fe52ga4b4	g	136	4	471.441	34.56	1.71	24.56140350877193	21.0	-0.024	29.21	-0.12	[['Nd', 'Nd', 'Fe', 'Fe', 'Fe', 'Fe', 'Ga', 'Fe', 'B'], ['a', 'b', 'c', 'd', 'e', 'f', 'g', 'h', 'i'], ['4g', '4f', '16k', '16k2', '8j', '8j2', '4e', '4c', '4g'], [4, 4, 16, 16, 8, 8, 4, 4, 4]]
136	B4Fe48Ga8Nd8	68	nd8fe48ga8b4	g-h	136	4	377.414	30.94	1.53	43.13725490196078	33.0	-0.117	25.5	-0.12	[['Nd', 'Nd', 'Fe', 'Fe', 'Fe', 'Fe', 'Ga', 'Ga', 'B'], ['a', 'b', 'c', 'd', 'e', 'f', 'g', 'h', 'i'], ['4g', '4f', '16k', '16k2', '8j', '8j2', '4e', '4c', '4g'], [4, 4, 16, 16, 8, 8, 4, 4, 4]]
137	B4Fe48Ga8Nd8	68	nd8fe48ga8b4	f	136	4	334.318	29.2	1.44	13.88888888888889	10.0	-0.102	23.77	-0.14	[['Nd', 'Nd', 'Fe', 'Fe', 'Fe', 'Ga', 'Fe', 'Fe', 'B'], ['a', 'b', 'c', 'd', 'e', 'f', 'g', 'h', 'i'], ['4g', '4f', '16k', '16k2', '8j', '8j2', '4e', '4c', '4g'], [4, 4, 16, 16, 8, 8, 4, 4, 4]]
138	B4Fe44Ga12Nd8	68	nd8fe44ga12b4	f-h	136	4	255.963	25.53	1.26	23.80952380952381	15.0	-0.182	20.03	-0.13	[['Nd', 'Nd', 'Fe', 'Fe', 'Fe', 'Ga', 'Fe', 'Ga', 'B'], ['a', 'b', 'c', 'd', 'e', 'f', 'g', 'h', 'i'], ['4g', '4f', '16k', '16k2', '8j', '8j2', '4e', '4c', '4g'], [4, 4, 16, 16, 8, 8, 4, 4, 4]]
139	B4Fe40Ga16Nd8	68	nd8fe40ga16b4	f-g-h	136	4	184.588	21.62	1.07	31.775700934579437	17.0	-0.185	16.05	-0.1	[['Nd', 'Nd', 'Fe', 'Fe', 'Fe', 'Ga', 'Ga', 'Ga', 'B'], ['a', 'b', 'c', 'd', 'e', 'f', 'g', 'h', 'i'], ['4g', '4f', '16k', '16k2', '8j', '8j2', '4e', '4c', '4g'], [4, 4, 16, 16, 8, 8, 4, 4, 4]]
140	B4Fe48Ga8Nd8	68	nd8fe48ga8b4	e	136	4	392.36	31.64	1.56	21.794871794871796	17.0	-0.171	26.23	-0.14	[['Nd', 'Nd', 'Fe', 'Fe', 'Ga', 'Fe', 'Fe', 'Fe', 'B'], ['a', 'b', 'c', 'd', 'e', 'f', 'g', 'h', 'i'], ['4g', '4f', '16k', '16k2', '8j', '8j2', '4e', '4c', '4g'], [4, 4, 16, 16, 8, 8, 4, 4, 4]]
141	B4Fe44Ga12Nd8	68	nd8fe44ga12b4	e-h	136	4	325.096	28.66	1.42	30.985915492957748	22.0	-0.246	23.2	-0.15	[['Nd', 'Nd', 'Fe', 'Fe', 'Ga', 'Fe', 'Fe', 'Ga', 'B'], ['a', 'b', 'c', 'd', 'e', 'f', 'g', 'h', 'i'], ['4g', '4f', '16k', '16k2', '8j', '8j2', '4e', '4c', '4g'], [4, 4, 16, 16, 8, 8, 4, 4, 4]]
142	B4Fe44Ga12Nd8	68	nd8fe44ga12b4	e-g	136	4	329.691	28.92	1.43	25.174825174825177	18.0	-0.156	23.46	-0.11	[['Nd', 'Nd', 'Fe', 'Fe', 'Ga', 'Fe', 'Ga', 'Fe', 'B'], ['a', 'b', 'c', 'd', 'e', 'f', 'g', 'h', 'i'], ['4g', '4f', '16k', '16k2', '8j', '8j2', '4e', '4c', '4g'], [4, 4, 16, 16, 8, 8, 4, 4, 4]]
143	B4Fe40Ga16Nd8	68	nd8fe40ga16b4	e-g-h	136	4	264.153	25.95	1.28	40.625	26.0	-0.227	20.39	-0.11	[['Nd', 'Nd', 'Fe', 'Fe', 'Ga', 'Fe', 'Ga', 'Ga', 'B'], ['a', 'b', 'c', 'd', 'e', 'f', 'g', 'h', 'i'], ['4g', '4f', '16k', '16k2', '8j', '8j2', '4e', '4c', '4g'], [4, 4, 16, 16, 8, 8, 4, 4, 4]]
144	B4Fe40Ga16Nd8	68	nd8fe40ga16b4	e-f	136	4	251.916	25.39	1.25	-1.6	-1.0	-0.192	19.76	-0.1	[['Nd', 'Nd', 'Fe', 'Fe', 'Ga', 'Ga', 'Fe', 'Fe', 'B'], ['a', 'b', 'c', 'd', 'e', 'f', 'g', 'h', 'i'], ['4g', '4f', '16k', '16k2', '8j', '8j2', '4e', '4c', '4g'], [4, 4, 16, 16, 8, 8, 4, 4, 4]]
145	B4Fe40Ga16Nd8	68	nd8fe40ga16b4	d	136	4	255.963	25.53	1.26	20.634920634920636	13.0	-0.279	20.08	-0.14	[['Nd', 'Nd', 'Fe', 'Ga', 'Fe', 'Fe', 'Fe', 'Fe', 'B'], ['a', 'b', 'c', 'd', 'e', 'f', 'g', 'h', 'i'], ['4g', '4f', '16k', '16k2', '8j', '8j2', '4e', '4c', '4g'], [4, 4, 16, 16, 8, 8, 4, 4, 4]]
146	B4Fe40Ga16Nd8	68	nd8ga16fe40b4	c	136	4	232.166	24.33	1.2	33.333333333333336	20.0	-0.132	18.74	0.0	[['Nd', 'Nd', 'Ga', 'Fe', 'Fe', 'Fe', 'Fe', 'Fe', 'B'], ['a', 'b', 'c', 'd', 'e', 'f', 'g', 'h', 'i'], ['4g', '4f', '16k', '16k2', '8j', '8j2', '4e', '4c', '4g'], [4, 4, 16, 16, 8, 8, 4, 4, 4]]
147	C4Fe56Nd8	68	nd8fe56c4	init	136	4	551.796	37.54	1.85	25.945945945945944	24.0	0.075	32.29	-0.18	[['Nd', 'Nd', 'Fe', 'Fe', 'Fe', 'Fe', 'Fe', 'Fe', 'C'], ['a', 'b', 'c', 'd', 'e', 'f', 'g', 'h', 'i'], ['4g', '4f', '16k', '16k2', '8j', '8j2', '4e', '4c', '4g'], [4, 4, 16, 16, 8, 8, 4, 4, 4]]
148	C4Co16Fe40Nd8	68	nd8co16fe40c4	c	136	4	476.971	34.8	1.72	24.41860465116279	21.0	0.088	29.5	-0.13	[['Nd', 'Nd', 'Co', 'Fe', 'Fe', 'Fe', 'Fe', 'Fe', 'C'], ['a', 'b', 'c', 'd', 'e', 'f', 'g', 'h', 'i'], ['4g', '4f', '16k', '16k2', '8j', '8j2', '4e', '4c', '4g'], [4, 4, 16, 16, 8, 8, 4, 4, 4]]
149	C4Co16Fe40Nd8	68	nd8fe40co16c4	d	136	4	482.534	34.93	1.73	26.589595375722542	23.0	0.077	29.62	-0.17	[['Nd', 'Nd', 'Fe', 'Co', 'Fe', 'Fe', 'Fe', 'Fe', 'C'], ['a', 'b', 'c', 'd', 'e', 'f', 'g', 'h', 'i'], ['4g', '4f', '16k', '16k2', '8j', '8j2', '4e', '4c', '4g'], [4, 4, 16, 16, 8, 8, 4, 4, 4]]
150	C4Co16Fe40Nd8	68	nd8fe40co16c4	e-f	136	4	465.943	34.34	1.7	24.705882352941178	21.0	0.079	28.99	-0.17	[['Nd', 'Nd', 'Fe', 'Fe', 'Co', 'Co', 'Fe', 'Fe', 'C'], ['a', 'b', 'c', 'd', 'e', 'f', 'g', 'h', 'i'], ['4g', '4f', '16k', '16k2', '8j', '8j2', '4e', '4c', '4g'], [4, 4, 16, 16, 8, 8, 4, 4, 4]]
151	C4Co16Fe40Nd8	68	nd8fe40co16c4	e-g-h	136	4	482.534	35.01	1.73	28.901734104046245	25.0	0.07	29.59	-0.15	[['Nd', 'Nd', 'Fe', 'Fe', 'Co', 'Fe', 'Co', 'Co', 'C'], ['a', 'b', 'c', 'd', 'e', 'f', 'g', 'h', 'i'], ['4g', '4f', '16k', '16k2', '8j', '8j2', '4e', '4c', '4g'], [4, 4, 16, 16, 8, 8, 4, 4, 4]]
152	C4Co12Fe44Nd8	68	nd8fe44co12c4	e-g	136	4	488.128	35.29	1.74	24.137931034482758	21.0	0.075	29.94	-0.16	[['Nd', 'Nd', 'Fe', 'Fe', 'Co', 'Fe', 'Co', 'Fe', 'C'], ['a', 'b', 'c', 'd', 'e', 'f', 'g', 'h', 'i'], ['4g', '4f', '16k', '16k2', '8j', '8j2', '4e', '4c', '4g'], [4, 4, 16, 16, 8, 8, 4, 4, 4]]
153	C4Co8Fe48Nd8	68	nd8fe48co8c4	e	136	4	516.585	36.32	1.79	23.463687150837988	21.0	0.068	30.99	-0.17	[['Nd', 'Nd', 'Fe', 'Fe', 'Co', 'Fe', 'Fe', 'Fe', 'C'], ['a', 'b', 'c', 'd', 'e', 'f', 'g', 'h', 'i'], ['4g', '4f', '16k', '16k2', '8j', '8j2', '4e', '4c', '4g'], [4, 4, 16, 16, 8, 8, 4, 4, 4]]
154	C4Cr16Fe40Nd8	68	nd8fe40cr16c4	e-f	136	4	247.901	25.15	1.24	41.935483870967744	26.0	0.171	19.24	-0.13	[['Nd', 'Nd', 'Fe', 'Fe', 'Cr', 'Cr', 'Fe', 'Fe', 'C'], ['a', 'b', 'c', 'd', 'e', 'f', 'g', 'h', 'i'], ['4g', '4f', '16k', '16k2', '8j', '8j2', '4e', '4c', '4g'], [4, 4, 16, 16, 8, 8, 4, 4, 4]]
155	C4Cr16Fe40Nd8	68	nd8fe40cr16c4	e-g-h	136	4	188.054	21.85	1.08	42.59259259259259	23.0	0.127	15.9	-0.08	[['Nd', 'Nd', 'Fe', 'Fe', 'Cr', 'Fe', 'Cr', 'Cr', 'C'], ['a', 'b', 'c', 'd', 'e', 'f', 'g', 'h', 'i'], ['4g', '4f', '16k', '16k2', '8j', '8j2', '4e', '4c', '4g'], [4, 4, 16, 16, 8, 8, 4, 4, 4]]
156	C4Cr12Fe44Nd8	68	nd8fe44cr12c4	e-g	136	4	276.68	26.47	1.31	30.534351145038165	20.0	0.111	20.69	-0.06	[['Nd', 'Nd', 'Fe', 'Fe', 'Cr', 'Fe', 'Cr', 'Fe', 'C'], ['a', 'b', 'c', 'd', 'e', 'f', 'g', 'h', 'i'], ['4g', '4f', '16k', '16k2', '8j', '8j2', '4e', '4c', '4g'], [4, 4, 16, 16, 8, 8, 4, 4, 4]]
157	C4Cr12Fe44Nd8	68	nd8fe44cr12c4	e-h	136	4	216.946	23.42	1.16	39.6551724137931	23.0	0.119	17.53	-0.15	[['Nd', 'Nd', 'Fe', 'Fe', 'Cr', 'Fe', 'Fe', 'Cr', 'C'], ['a', 'b', 'c', 'd', 'e', 'f', 'g', 'h', 'i'], ['4g', '4f', '16k', '16k2', '8j', '8j2', '4e', '4c', '4g'], [4, 4, 16, 16, 8, 8, 4, 4, 4]]
158	C4Cr8Fe48Nd8	68	nd8fe48cr8c4	e	136	4	311.505	28.18	1.39	27.33812949640288	19.0	0.098	22.47	-0.14	[['Nd', 'Nd', 'Fe', 'Fe', 'Cr', 'Fe', 'Fe', 'Fe', 'C'], ['a', 'b', 'c', 'd', 'e', 'f', 'g', 'h', 'i'], ['4g', '4f', '16k', '16k2', '8j', '8j2', '4e', '4c', '4g'], [4, 4, 16, 16, 8, 8, 4, 4, 4]]
159	C4Co8Fe48Nd8	68	nd8fe48co8c4	f	136	4	510.829	36.13	1.78	24.719101123595504	22.0	0.086	30.84	-0.17	[['Nd', 'Nd', 'Fe', 'Fe', 'Fe', 'Co', 'Fe', 'Fe', 'C'], ['a', 'b', 'c', 'd', 'e', 'f', 'g', 'h', 'i'], ['4g', '4f', '16k', '16k2', '8j', '8j2', '4e', '4c', '4g'], [4, 4, 16, 16, 8, 8, 4, 4, 4]]
160	C4Cr16Fe40Nd8	68	nd8fe40cr16c4	f-g-h	136	4	239.969	24.6	1.22	52.459016393442624	32.0	0.167	18.76	-0.07	[['Nd', 'Nd', 'Fe', 'Fe', 'Fe', 'Cr', 'Cr', 'Cr', 'C'], ['a', 'b', 'c', 'd', 'e', 'f', 'g', 'h', 'i'], ['4g', '4f', '16k', '16k2', '8j', '8j2', '4e', '4c', '4g'], [4, 4, 16, 16, 8, 8, 4, 4, 4]]
161	C4Cr12Fe44Nd8	68	nd8fe44cr12c4	f-g	136	4	353.15	30.06	1.48	41.891891891891895	31.0	0.164	24.38	-0.07	[['Nd', 'Nd', 'Fe', 'Fe', 'Fe', 'Cr', 'Cr', 'Fe', 'C'], ['a', 'b', 'c', 'd', 'e', 'f', 'g', 'h', 'i'], ['4g', '4f', '16k', '16k2', '8j', '8j2', '4e', '4c', '4g'], [4, 4, 16, 16, 8, 8, 4, 4, 4]]
162	C4Cr12Fe44Nd8	68	nd8fe44cr12c4	f-h	136	4	272.472	26.32	1.3	52.30769230769231	34.0	0.171	20.6	-0.16	[['Nd', 'Nd', 'Fe', 'Fe', 'Fe', 'Cr', 'Fe', 'Cr', 'C'], ['a', 'b', 'c', 'd', 'e', 'f', 'g', 'h', 'i'], ['4g', '4f', '16k', '16k2', '8j', '8j2', '4e', '4c', '4g'], [4, 4, 16, 16, 8, 8, 4, 4, 4]]
163	C4Cr8Fe48Nd8	68	nd8fe48cr8c4	f	136	4	236.051	24.51	1.21	33.057851239669425	20.0	0.148	19.04	-0.13	[['Nd', 'Nd', 'Fe', 'Fe', 'Fe', 'Cr', 'Fe', 'Fe', 'C'], ['a', 'b', 'c', 'd', 'e', 'f', 'g', 'h', 'i'], ['4g', '4f', '16k', '16k2', '8j', '8j2', '4e', '4c', '4g'], [4, 4, 16, 16, 8, 8, 4, 4, 4]]
164	C4Cr8Fe48Nd8	68	nd8fe48cr8c4	g-h	136	4	307.039	27.9	1.38	36.231884057971016	25.0	0.103	22.28	-0.06	[['Nd', 'Nd', 'Fe', 'Fe', 'Fe', 'Fe', 'Cr', 'Cr', 'C'], ['a', 'b', 'c', 'd', 'e', 'f', 'g', 'h', 'i'], ['4g', '4f', '16k', '16k2', '8j', '8j2', '4e', '4c', '4g'], [4, 4, 16, 16, 8, 8, 4, 4, 4]]
165	C4Cr4Fe52Nd8	68	nd8fe52cr4c4	g	136	4	449.644	33.87	1.67	27.54491017964072	23.0	0.085	28.43	-0.05	[['Nd', 'Nd', 'Fe', 'Fe', 'Fe', 'Fe', 'Cr', 'Fe', 'C'], ['a', 'b', 'c', 'd', 'e', 'f', 'g', 'h', 'i'], ['4g', '4f', '16k', '16k2', '8j', '8j2', '4e', '4c', '4g'], [4, 4, 16, 16, 8, 8, 4, 4, 4]]
166	C4Co4Fe52Nd8	68	nd8fe52co4c4	h	136	4	539.93	36.99	1.83	30.601092896174862	28.0	0.069	31.68	-0.18	[['Nd', 'Nd', 'Fe', 'Fe', 'Fe', 'Fe', 'Fe', 'Co', 'C'], ['a', 'b', 'c', 'd', 'e', 'f', 'g', 'h', 'i'], ['4g', '4f', '16k', '16k2', '8j', '8j2', '4e', '4c', '4g'], [4, 4, 16, 16, 8, 8, 4, 4, 4]]
167	C4Fe52Mn4Nd8	68	nd8fe52mn4c4	g	136	4	557.778	37.65	1.86	25.806451612903224	24.0	0.085	32.38	-0.17	[['Nd', 'Nd', 'Fe', 'Fe', 'Fe', 'Fe', 'Mn', 'Fe', 'C'], ['a', 'b', 'c', 'd', 'e', 'f', 'g', 'h', 'i'], ['4g', '4f', '16k', '16k2', '8j', '8j2', '4e', '4c', '4g'], [4, 4, 16, 16, 8, 8, 4, 4, 4]]
168	C4Fe48Mn8Nd8	68	nd8fe48mn8c4	g-h	136	4	382.364	31.09	1.54	40.25974025974026	31.0	0.11	25.55	-0.18	[['Nd', 'Nd', 'Fe', 'Fe', 'Fe', 'Fe', 'Mn', 'Mn', 'C'], ['a', 'b', 'c', 'd', 'e', 'f', 'g', 'h', 'i'], ['4g', '4f', '16k', '16k2', '8j', '8j2', '4e', '4c', '4g'], [4, 4, 16, 16, 8, 8, 4, 4, 4]]
169	C4Fe52Nd8Ti4	68	nd8fe52ti4c4	g	136	4	465.943	34.37	1.7	29.411764705882355	25.0	0.041	28.93	-0.04	[['Nd', 'Nd', 'Fe', 'Fe', 'Fe', 'Fe', 'Ti', 'Fe', 'C'], ['a', 'b', 'c', 'd', 'e', 'f', 'g', 'h', 'i'], ['4g', '4f', '16k', '16k2', '8j', '8j2', '4e', '4c', '4g'], [4, 4, 16, 16, 8, 8, 4, 4, 4]]
170	C4Fe48Nd8Ti8	68	nd8fe48ti8c4	g-h	136	4	343.67	29.48	1.46	28.767123287671232	21.0	0.008	24.01	-0.04	[['Nd', 'Nd', 'Fe', 'Fe', 'Fe', 'Fe', 'Ti', 'Ti', 'C'], ['a', 'b', 'c', 'd', 'e', 'f', 'g', 'h', 'i'], ['4g', '4f', '16k', '16k2', '8j', '8j2', '4e', '4c', '4g'], [4, 4, 16, 16, 8, 8, 4, 4, 4]]
171	C4Fe52Nd8V4	68	nd8fe52v4c4	g	136	4	465.943	34.32	1.7	28.235294117647058	24.0	0.052	28.89	-0.04	[['Nd', 'Nd', 'Fe', 'Fe', 'Fe', 'Fe', 'V', 'Fe', 'C'], ['a', 'b', 'c', 'd', 'e', 'f', 'g', 'h', 'i'], ['4g', '4f', '16k', '16k2', '8j', '8j2', '4e', '4c', '4g'], [4, 4, 16, 16, 8, 8, 4, 4, 4]]
172	C4Fe48Nd8V8	68	nd8fe48v8c4	g-h	136	4	320.534	28.5	1.41	31.20567375886525	22.0	0.042	22.97	-0.05	[['Nd', 'Nd', 'Fe', 'Fe', 'Fe', 'Fe', 'V', 'V', 'C'], ['a', 'b', 'c', 'd', 'e', 'f', 'g', 'h', 'i'], ['4g', '4f', '16k', '16k2', '8j', '8j2', '4e', '4c', '4g'], [4, 4, 16, 16, 8, 8, 4, 4, 4]]
173	C4Fe48Mn8Nd8	68	nd8fe48mn8c4	f	136	4	528.193	36.55	1.81	28.7292817679558	26.0	0.125	31.22	-0.18	[['Nd', 'Nd', 'Fe', 'Fe', 'Fe', 'Mn', 'Fe', 'Fe', 'C'], ['a', 'b', 'c', 'd', 'e', 'f', 'g', 'h', 'i'], ['4g', '4f', '16k', '16k2', '8j', '8j2', '4e', '4c', '4g'], [4, 4, 16, 16, 8, 8, 4, 4, 4]]
174	C4Fe44Mn12Nd8	68	nd8fe44mn12c4	f-h	136	4	471.441	34.57	1.71	28.070175438596493	24.0	0.155	29.16	-0.18	[['Nd', 'Nd', 'Fe', 'Fe', 'Fe', 'Mn', 'Fe', 'Mn', 'C'], ['a', 'b', 'c', 'd', 'e', 'f', 'g', 'h', 'i'], ['4g', '4f', '16k', '16k2', '8j', '8j2', '4e', '4c', '4g'], [4, 4, 16, 16, 8, 8, 4, 4, 4]]
175	C4Fe44Mn12Nd8	68	nd8fe44mn12c4	f-g	136	4	505.105	35.87	1.77	29.37853107344633	26.0	0.135	30.48	-0.16	[['Nd', 'Nd', 'Fe', 'Fe', 'Fe', 'Mn', 'Mn', 'Fe', 'C'], ['a', 'b', 'c', 'd', 'e', 'f', 'g', 'h', 'i'], ['4g', '4f', '16k', '16k2', '8j', '8j2', '4e', '4c', '4g'], [4, 4, 16, 16, 8, 8, 4, 4, 4]]
176	C4Fe48Nd8Ti8	68	nd8fe48ti8c4	f	136	4	298.204	27.52	1.36	24.999999999999996	17.0	0.003	22.14	-0.13	[['Nd', 'Nd', 'Fe', 'Fe', 'Fe', 'Ti', 'Fe', 'Fe', 'C'], ['a', 'b', 'c', 'd', 'e', 'f', 'g', 'h', 'i'], ['4g', '4f', '16k', '16k2', '8j', '8j2', '4e', '4c', '4g'], [4, 4, 16, 16, 8, 8, 4, 4, 4]]
177	C4Fe44Nd8Ti12	68	nd8fe44ti12c4	f-h	136	4	191.553	22.08	1.09	23.85321100917431	13.0	-0.037	16.63	-0.13	[['Nd', 'Nd', 'Fe', 'Fe', 'Fe', 'Ti', 'Fe', 'Ti', 'C'], ['a', 'b', 'c', 'd', 'e', 'f', 'g', 'h', 'i'], ['4g', '4f', '16k', '16k2', '8j', '8j2', '4e', '4c', '4g'], [4, 4, 16, 16, 8, 8, 4, 4, 4]]
178	C4Fe44Nd8Ti12	68	nd8fe44ti12c4	f-g	136	4	232.166	24.36	1.2	33.333333333333336	20.0	-0.003	18.81	-0.04	[['Nd', 'Nd', 'Fe', 'Fe', 'Fe', 'Ti', 'Ti', 'Fe', 'C'], ['a', 'b', 'c', 'd', 'e', 'f', 'g', 'h', 'i'], ['4g', '4f', '16k', '16k2', '8j', '8j2', '4e', '4c', '4g'], [4, 4, 16, 16, 8, 8, 4, 4, 4]]
179	C4Fe40Nd8Ti16	68	nd8fe40ti16c4	f-g-h	136	4	164.467	20.39	1.01	33.663366336633665	17.0	-0.045	14.79	-0.04	[['Nd', 'Nd', 'Fe', 'Fe', 'Fe', 'Ti', 'Ti', 'Ti', 'C'], ['a', 'b', 'c', 'd', 'e', 'f', 'g', 'h', 'i'], ['4g', '4f', '16k', '16k2', '8j', '8j2', '4e', '4c', '4g'], [4, 4, 16, 16, 8, 8, 4, 4, 4]]
180	C4Fe48Nd8V8	68	nd8fe48v8c4	f	136	4	280.92	26.75	1.32	33.33333333333333	22.0	0.08	21.34	-0.13	[['Nd', 'Nd', 'Fe', 'Fe', 'Fe', 'V', 'Fe', 'Fe', 'C'], ['a', 'b', 'c', 'd', 'e', 'f', 'g', 'h', 'i'], ['4g', '4f', '16k', '16k2', '8j', '8j2', '4e', '4c', '4g'], [4, 4, 16, 16, 8, 8, 4, 4, 4]]
181	C4Fe44Nd8V12	68	nd8fe44v12c4	f-h	136	4	188.054	21.78	1.08	35.18518518518518	19.0	0.065	16.27	-0.14	[['Nd', 'Nd', 'Fe', 'Fe', 'Fe', 'V', 'Fe', 'V', 'C'], ['a', 'b', 'c', 'd', 'e', 'f', 'g', 'h', 'i'], ['4g', '4f', '16k', '16k2', '8j', '8j2', '4e', '4c', '4g'], [4, 4, 16, 16, 8, 8, 4, 4, 4]]
182	C4Fe44Nd8V12	68	nd8fe44v12c4	f-g	136	4	251.916	25.35	1.25	36.8	23.0	0.067	19.77	-0.05	[['Nd', 'Nd', 'Fe', 'Fe', 'Fe', 'V', 'V', 'Fe', 'C'], ['a', 'b', 'c', 'd', 'e', 'f', 'g', 'h', 'i'], ['4g', '4f', '16k', '16k2', '8j', '8j2', '4e', '4c', '4g'], [4, 4, 16, 16, 8, 8, 4, 4, 4]]
183	C4Fe40Nd8V16	68	nd8fe40v16c4	f-g-h	136	4	164.467	20.44	1.01	39.603960396039604	20.0	0.049	14.77	-0.06	[['Nd', 'Nd', 'Fe', 'Fe', 'Fe', 'V', 'V', 'V', 'C'], ['a', 'b', 'c', 'd', 'e', 'f', 'g', 'h', 'i'], ['4g', '4f', '16k', '16k2', '8j', '8j2', '4e', '4c', '4g'], [4, 4, 16, 16, 8, 8, 4, 4, 4]]
184	C4Fe48Mn8Nd8	68	nd8fe48mn8c4	e	136	4	320.534	28.53	1.41	28.368794326241137	20.0	0.103	22.75	-0.15	[['Nd', 'Nd', 'Fe', 'Fe', 'Mn', 'Fe', 'Fe', 'Fe', 'C'], ['a', 'b', 'c', 'd', 'e', 'f', 'g', 'h', 'i'], ['4g', '4f', '16k', '16k2', '8j', '8j2', '4e', '4c', '4g'], [4, 4, 16, 16, 8, 8, 4, 4, 4]]
185	C4Fe44Mn12Nd8	68	nd8fe44mn12c4	e-h	136	4	298.204	27.46	1.36	26.470588235294116	18.0	0.132	21.68	-0.15	[['Nd', 'Nd', 'Fe', 'Fe', 'Mn', 'Fe', 'Fe', 'Mn', 'C'], ['a', 'b', 'c', 'd', 'e', 'f', 'g', 'h', 'i'], ['4g', '4f', '16k', '16k2', '8j', '8j2', '4e', '4c', '4g'], [4, 4, 16, 16, 8, 8, 4, 4, 4]]
186	C4Fe44Mn12Nd8	68	nd8fe44mn12c4	e-g	136	4	320.534	28.48	1.41	26.95035460992908	19.0	0.109	22.7	-0.14	[['Nd', 'Nd', 'Fe', 'Fe', 'Mn', 'Fe', 'Mn', 'Fe', 'C'], ['a', 'b', 'c', 'd', 'e', 'f', 'g', 'h', 'i'], ['4g', '4f', '16k', '16k2', '8j', '8j2', '4e', '4c', '4g'], [4, 4, 16, 16, 8, 8, 4, 4, 4]]
187	C4Fe40Mn16Nd8	68	nd8fe40mn16c4	e-g-h	136	4	90.69	15.1	0.75	58.666666666666664	22.0	0.17	9.03	-0.12	[['Nd', 'Nd', 'Fe', 'Fe', 'Mn', 'Fe', 'Mn', 'Mn', 'C'], ['a', 'b', 'c', 'd', 'e', 'f', 'g', 'h', 'i'], ['4g', '4f', '16k', '16k2', '8j', '8j2', '4e', '4c', '4g'], [4, 4, 16, 16, 8, 8, 4, 4, 4]]
188	C4Fe40Mn16Nd8	68	nd8fe40mn16c4	e-f	136	4	320.534	28.62	1.41	28.368794326241137	20.0	0.132	22.82	-0.15	[['Nd', 'Nd', 'Fe', 'Fe', 'Mn', 'Mn', 'Fe', 'Fe', 'C'], ['a', 'b', 'c', 'd', 'e', 'f', 'g', 'h', 'i'], ['4g', '4f', '16k', '16k2', '8j', '8j2', '4e', '4c', '4g'], [4, 4, 16, 16, 8, 8, 4, 4, 4]]
189	C4Fe48Nd8Ti8	68	nd8fe48ti8c4	e	136	4	343.67	29.52	1.46	26.027397260273972	19.0	0.03	23.97	-0.14	[['Nd', 'Nd', 'Fe', 'Fe', 'Ti', 'Fe', 'Fe', 'Fe', 'C'], ['a', 'b', 'c', 'd', 'e', 'f', 'g', 'h', 'i'], ['4g', '4f', '16k', '16k2', '8j', '8j2', '4e', '4c', '4g'], [4, 4, 16, 16, 8, 8, 4, 4, 4]]
190	C4Fe44Nd8Ti12	68	nd8fe44ti12c4	e-h	136	4	228.312	24.04	1.19	25.210084033613448	15.0	-0.011	18.41	-0.15	[['Nd', 'Nd', 'Fe', 'Fe', 'Ti', 'Fe', 'Fe', 'Ti', 'C'], ['a', 'b', 'c', 'd', 'e', 'f', 'g', 'h', 'i'], ['4g', '4f', '16k', '16k2', '8j', '8j2', '4e', '4c', '4g'], [4, 4, 16, 16, 8, 8, 4, 4, 4]]
191	C4Fe44Nd8Ti12	68	nd8fe44ti12c4	e-g	136	4	293.835	27.36	1.35	32.59259259259259	22.0	0.038	21.66	-0.04	[['Nd', 'Nd', 'Fe', 'Fe', 'Ti', 'Fe', 'Ti', 'Fe', 'C'], ['a', 'b', 'c', 'd', 'e', 'f', 'g', 'h', 'i'], ['4g', '4f', '16k', '16k2', '8j', '8j2', '4e', '4c', '4g'], [4, 4, 16, 16, 8, 8, 4, 4, 4]]
192	C4Fe40Nd8Ti16	68	nd8fe40ti16c4	e-g-h	136	4	198.647	22.39	1.11	32.43243243243243	18.0	-0.006	16.62	-0.05	[['Nd', 'Nd', 'Fe', 'Fe', 'Ti', 'Fe', 'Ti', 'Ti', 'C'], ['a', 'b', 'c', 'd', 'e', 'f', 'g', 'h', 'i'], ['4g', '4f', '16k', '16k2', '8j', '8j2', '4e', '4c', '4g'], [4, 4, 16, 16, 8, 8, 4, 4, 4]]
193	C4Fe40Nd8Ti16	68	nd8fe40ti16c4	e-f	136	4	158.018	20.05	0.99	32.323232323232325	16.0	0.036	14.37	-0.11	[['Nd', 'Nd', 'Fe', 'Fe', 'Ti', 'Ti', 'Fe', 'Fe', 'C'], ['a', 'b', 'c', 'd', 'e', 'f', 'g', 'h', 'i'], ['4g', '4f', '16k', '16k2', '8j', '8j2', '4e', '4c', '4g'], [4, 4, 16, 16, 8, 8, 4, 4, 4]]
194	C4Fe48Nd8V8	68	nd8fe48v8c4	e	136	4	320.534	28.64	1.41	29.787234042553195	21.0	0.055	23.01	-0.14	[['Nd', 'Nd', 'Fe', 'Fe', 'V', 'Fe', 'Fe', 'Fe', 'C'], ['a', 'b', 'c', 'd', 'e', 'f', 'g', 'h', 'i'], ['4g', '4f', '16k', '16k2', '8j', '8j2', '4e', '4c', '4g'], [4, 4, 16, 16, 8, 8, 4, 4, 4]]
195	C4Fe44Nd8V12	68	nd8fe44v12c4	e-h	136	4	216.946	23.56	1.16	34.48275862068966	20.0	0.042	17.8	-0.14	[['Nd', 'Nd', 'Fe', 'Fe', 'V', 'Fe', 'Fe', 'V', 'C'], ['a', 'b', 'c', 'd', 'e', 'f', 'g', 'h', 'i'], ['4g', '4f', '16k', '16k2', '8j', '8j2', '4e', '4c', '4g'], [4, 4, 16, 16, 8, 8, 4, 4, 4]]
196	C4Fe44Nd8V12	68	nd8fe44v12c4	e-g	136	4	285.193	26.9	1.33	34.58646616541353	23.0	0.052	21.17	-0.05	[['Nd', 'Nd', 'Fe', 'Fe', 'V', 'Fe', 'V', 'Fe', 'C'], ['a', 'b', 'c', 'd', 'e', 'f', 'g', 'h', 'i'], ['4g', '4f', '16k', '16k2', '8j', '8j2', '4e', '4c', '4g'], [4, 4, 16, 16, 8, 8, 4, 4, 4]]
197	C4Fe40Nd8V16	68	nd8fe40v16c4	e-g-h	136	4	181.154	21.55	1.06	35.84905660377358	19.0	0.038	15.69	-0.06	[['Nd', 'Nd', 'Fe', 'Fe', 'V', 'Fe', 'V', 'V', 'C'], ['a', 'b', 'c', 'd', 'e', 'f', 'g', 'h', 'i'], ['4g', '4f', '16k', '16k2', '8j', '8j2', '4e', '4c', '4g'], [4, 4, 16, 16, 8, 8, 4, 4, 4]]
198	C4Fe40Nd8V16	68	nd8fe40v16c4	e-f	136	4	164.467	20.53	1.01	45.54455445544554	23.0	0.081	14.76	-0.11	[['Nd', 'Nd', 'Fe', 'Fe', 'V', 'V', 'Fe', 'Fe', 'C'], ['a', 'b', 'c', 'd', 'e', 'f', 'g', 'h', 'i'], ['4g', '4f', '16k', '16k2', '8j', '8j2', '4e', '4c', '4g'], [4, 4, 16, 16, 8, 8, 4, 4, 4]]
199	C4Fe40Mn16Nd8	68	nd8fe40mn16c4	d	136	4	136.462	18.58	0.92	43.47826086956522	20.0	0.134	12.79	-0.12	[['Nd', 'Nd', 'Fe', 'Mn', 'Fe', 'Fe', 'Fe', 'Fe', 'C'], ['a', 'b', 'c', 'd', 'e', 'f', 'g', 'h', 'i'], ['4g', '4f', '16k', '16k2', '8j', '8j2', '4e', '4c', '4g'], [4, 4, 16, 16, 8, 8, 4, 4, 4]]
200	C4Fe40Mn16Nd8	68	nd8mn16fe40c4	c	136	4	488.128	35.2	1.74	27.586206896551726	24.0	0.153	29.73	-0.14	[['Nd', 'Nd', 'Mn', 'Fe', 'Fe', 'Fe', 'Fe', 'Fe', 'C'], ['a', 'b', 'c', 'd', 'e', 'f', 'g', 'h', 'i'], ['4g', '4f', '16k', '16k2', '8j', '8j2', '4e', '4c', '4g'], [4, 4, 16, 16, 8, 8, 4, 4, 4]]
201	C4Al16Fe40Nd8	68	nd8fe40al16c4	d	136	4	224.491	23.93	1.18	37.28813559322034	22.0	-0.148	18.46	-0.15	[['Nd', 'Nd', 'Fe', 'Al', 'Fe', 'Fe', 'Fe', 'Fe', 'C'], ['a', 'b', 'c', 'd', 'e', 'f', 'g', 'h', 'i'], ['4g', '4f', '16k', '16k2', '8j', '8j2', '4e', '4c', '4g'], [4, 4, 16, 16, 8, 8, 4, 4, 4]]
202	C4Al16Fe40Nd8	68	nd8fe40al16c4	e-f	136	4	213.222	23.26	1.15	26.086956521739133	15.0	-0.089	17.64	-0.11	[['Nd', 'Nd', 'Fe', 'Fe', 'Al', 'Al', 'Fe', 'Fe', 'C'], ['a', 'b', 'c', 'd', 'e', 'f', 'g', 'h', 'i'], ['4g', '4f', '16k', '16k2', '8j', '8j2', '4e', '4c', '4g'], [4, 4, 16, 16, 8, 8, 4, 4, 4]]
203	C4Al16Fe40Nd8	68	nd8fe40al16c4	e-g-h	136	4	243.919	24.85	1.23	48.78048780487805	30.0	-0.125	19.23	-0.08	[['Nd', 'Nd', 'Fe', 'Fe', 'Al', 'Fe', 'Al', 'Al', 'C'], ['a', 'b', 'c', 'd', 'e', 'f', 'g', 'h', 'i'], ['4g', '4f', '16k', '16k2', '8j', '8j2', '4e', '4c', '4g'], [4, 4, 16, 16, 8, 8, 4, 4, 4]]
204	C4Al12Fe44Nd8	68	nd8fe44al12c4	e-g	136	4	320.534	28.62	1.41	38.297872340425535	27.0	-0.058	23.07	-0.06	[['Nd', 'Nd', 'Fe', 'Fe', 'Al', 'Fe', 'Al', 'Fe', 'C'], ['a', 'b', 'c', 'd', 'e', 'f', 'g', 'h', 'i'], ['4g', '4f', '16k', '16k2', '8j', '8j2', '4e', '4c', '4g'], [4, 4, 16, 16, 8, 8, 4, 4, 4]]
205	C4Al12Fe44Nd8	68	nd8fe44al12c4	e-h	136	4	302.605	27.82	1.37	36.4963503649635	25.0	-0.122	22.36	-0.16	[['Nd', 'Nd', 'Fe', 'Fe', 'Al', 'Fe', 'Fe', 'Al', 'C'], ['a', 'b', 'c', 'd', 'e', 'f', 'g', 'h', 'i'], ['4g', '4f', '16k', '16k2', '8j', '8j2', '4e', '4c', '4g'], [4, 4, 16, 16, 8, 8, 4, 4, 4]]
206	C4Al8Fe48Nd8	68	nd8fe48al8c4	e	136	4	387.346	31.3	1.55	30.96774193548387	24.0	-0.053	25.88	-0.15	[['Nd', 'Nd', 'Fe', 'Fe', 'Al', 'Fe', 'Fe', 'Fe', 'C'], ['a', 'b', 'c', 'd', 'e', 'f', 'g', 'h', 'i'], ['4g', '4f', '16k', '16k2', '8j', '8j2', '4e', '4c', '4g'], [4, 4, 16, 16, 8, 8, 4, 4, 4]]
207	C4Cu16Fe40Nd8	68	nd8fe40cu16c4	e-f	136	4	307.039	28.02	1.38	18.84057971014493	13.0	0.104	22.52	-0.14	[['Nd', 'Nd', 'Fe', 'Fe', 'Cu', 'Cu', 'Fe', 'Fe', 'C'], ['a', 'b', 'c', 'd', 'e', 'f', 'g', 'h', 'i'], ['4g', '4f', '16k', '16k2', '8j', '8j2', '4e', '4c', '4g'], [4, 4, 16, 16, 8, 8, 4, 4, 4]]
208	C4Cu16Fe40Nd8	68	nd8fe40cu16c4	e-g-h	136	4	316.003	28.36	1.4	47.142857142857146	33.0	0.166	22.89	-0.16	[['Nd', 'Nd', 'Fe', 'Fe', 'Cu', 'Fe', 'Cu', 'Cu', 'C'], ['a', 'b', 'c', 'd', 'e', 'f', 'g', 'h', 'i'], ['4g', '4f', '16k', '16k2', '8j', '8j2', '4e', '4c', '4g'], [4, 4, 16, 16, 8, 8, 4, 4, 4]]
209	C4Cu12Fe44Nd8	68	nd8fe44cu12c4	e-g	136	4	377.414	30.88	1.53	30.065359477124183	23.0	0.153	25.47	-0.15	[['Nd', 'Nd', 'Fe', 'Fe', 'Cu', 'Fe', 'Cu', 'Fe', 'C'], ['a', 'b', 'c', 'd', 'e', 'f', 'g', 'h', 'i'], ['4g', '4f', '16k', '16k2', '8j', '8j2', '4e', '4c', '4g'], [4, 4, 16, 16, 8, 8, 4, 4, 4]]
210	C4Cu12Fe44Nd8	68	nd8fe44cu12c4	e-h	136	4	367.612	30.51	1.51	46.35761589403973	35.0	0.124	25.01	-0.18	[['Nd', 'Nd', 'Fe', 'Fe', 'Cu', 'Fe', 'Fe', 'Cu', 'C'], ['a', 'b', 'c', 'd', 'e', 'f', 'g', 'h', 'i'], ['4g', '4f', '16k', '16k2', '8j', '8j2', '4e', '4c', '4g'], [4, 4, 16, 16, 8, 8, 4, 4, 4]]
211	C4Cu8Fe48Nd8	68	nd8fe48cu8c4	e	136	4	428.362	33.03	1.63	30.67484662576687	25.0	0.111	27.61	-0.17	[['Nd', 'Nd', 'Fe', 'Fe', 'Cu', 'Fe', 'Fe', 'Fe', 'C'], ['a', 'b', 'c', 'd', 'e', 'f', 'g', 'h', 'i'], ['4g', '4f', '16k', '16k2', '8j', '8j2', '4e', '4c', '4g'], [4, 4, 16, 16, 8, 8, 4, 4, 4]]
212	C4Al16Fe40Nd8	68	nd8fe40al16c4	f-g-h	136	4	171.045	20.81	1.03	48.543689320388346	25.0	-0.136	15.22	-0.08	[['Nd', 'Nd', 'Fe', 'Fe', 'Fe', 'Al', 'Al', 'Al', 'C'], ['a', 'b', 'c', 'd', 'e', 'f', 'g', 'h', 'i'], ['4g', '4f', '16k', '16k2', '8j', '8j2', '4e', '4c', '4g'], [4, 4, 16, 16, 8, 8, 4, 4, 4]]
213	C4Al12Fe44Nd8	68	nd8fe44al12c4	f-g	136	4	251.916	25.38	1.25	40.0	25.0	-0.054	19.84	-0.06	[['Nd', 'Nd', 'Fe', 'Fe', 'Fe', 'Al', 'Al', 'Fe', 'C'], ['a', 'b', 'c', 'd', 'e', 'f', 'g', 'h', 'i'], ['4g', '4f', '16k', '16k2', '8j', '8j2', '4e', '4c', '4g'], [4, 4, 16, 16, 8, 8, 4, 4, 4]]
214	C4Al12Fe44Nd8	68	nd8fe44al12c4	f-h	136	4	239.969	24.68	1.22	37.704918032786885	23.0	-0.11	19.22	-0.14	[['Nd', 'Nd', 'Fe', 'Fe', 'Fe', 'Al', 'Fe', 'Al', 'C'], ['a', 'b', 'c', 'd', 'e', 'f', 'g', 'h', 'i'], ['4g', '4f', '16k', '16k2', '8j', '8j2', '4e', '4c', '4g'], [4, 4, 16, 16, 8, 8, 4, 4, 4]]
215	C4Al8Fe48Nd8	68	nd8fe48al8c4	f	136	4	320.534	28.62	1.41	29.787234042553195	21.0	-0.033	23.22	-0.14	[['Nd', 'Nd', 'Fe', 'Fe', 'Fe', 'Al', 'Fe', 'Fe', 'C'], ['a', 'b', 'c', 'd', 'e', 'f', 'g', 'h', 'i'], ['4g', '4f', '16k', '16k2', '8j', '8j2', '4e', '4c', '4g'], [4, 4, 16, 16, 8, 8, 4, 4, 4]]
216	C4Cu16Fe40Nd8	68	nd8fe40cu16c4	f-g-h	136	4	298.204	27.55	1.36	33.8235294117647	23.0	0.154	22.0	-0.15	[['Nd', 'Nd', 'Fe', 'Fe', 'Fe', 'Cu', 'Cu', 'Cu', 'C'], ['a', 'b', 'c', 'd', 'e', 'f', 'g', 'h', 'i'], ['4g', '4f', '16k', '16k2', '8j', '8j2', '4e', '4c', '4g'], [4, 4, 16, 16, 8, 8, 4, 4, 4]]
217	C4Cu12Fe44Nd8	68	nd8fe44cu12c4	f-g	136	4	343.67	29.57	1.46	17.808219178082194	13.0	0.144	24.13	-0.15	[['Nd', 'Nd', 'Fe', 'Fe', 'Fe', 'Cu', 'Cu', 'Fe', 'C'], ['a', 'b', 'c', 'd', 'e', 'f', 'g', 'h', 'i'], ['4g', '4f', '16k', '16k2', '8j', '8j2', '4e', '4c', '4g'], [4, 4, 16, 16, 8, 8, 4, 4, 4]]
218	C4Cu12Fe44Nd8	68	nd8fe44cu12c4	f-h	136	4	343.67	29.59	1.46	32.87671232876713	24.0	0.12	24.08	-0.17	[['Nd', 'Nd', 'Fe', 'Fe', 'Fe', 'Cu', 'Fe', 'Cu', 'C'], ['a', 'b', 'c', 'd', 'e', 'f', 'g', 'h', 'i'], ['4g', '4f', '16k', '16k2', '8j', '8j2', '4e', '4c', '4g'], [4, 4, 16, 16, 8, 8, 4, 4, 4]]
219	C4Cu8Fe48Nd8	68	nd8fe48cu8c4	f	136	4	392.36	31.69	1.56	17.94871794871795	14.0	0.114	26.27	-0.17	[['Nd', 'Nd', 'Fe', 'Fe', 'Fe', 'Cu', 'Fe', 'Fe', 'C'], ['a', 'b', 'c', 'd', 'e', 'f', 'g', 'h', 'i'], ['4g', '4f', '16k', '16k2', '8j', '8j2', '4e', '4c', '4g'], [4, 4, 16, 16, 8, 8, 4, 4, 4]]
220	C4Al8Fe48Nd8	68	nd8fe48al8c4	g-h	136	4	362.759	30.29	1.5	44.0	33.0	-0.034	24.84	-0.09	[['Nd', 'Nd', 'Fe', 'Fe', 'Fe', 'Fe', 'Al', 'Al', 'C'], ['a', 'b', 'c', 'd', 'e', 'f', 'g', 'h', 'i'], ['4g', '4f', '16k', '16k2', '8j', '8j2', '4e', '4c', '4g'], [4, 4, 16, 16, 8, 8, 4, 4, 4]]
221	C4Al4Fe52Nd8	68	nd8fe52al4c4	g	136	4	471.441	34.61	1.71	32.748538011695906	28.0	0.04	29.22	-0.07	[['Nd', 'Nd', 'Fe', 'Fe', 'Fe', 'Fe', 'Al', 'Fe', 'C'], ['a', 'b', 'c', 'd', 'e', 'f', 'g', 'h', 'i'], ['4g', '4f', '16k', '16k2', '8j', '8j2', '4e', '4c', '4g'], [4, 4, 16, 16, 8, 8, 4, 4, 4]]
222	C4Cu8Fe48Nd8	68	nd8fe48cu8c4	g-h	136	4	423.122	32.75	1.62	40.74074074074074	33.0	0.137	27.37	-0.17	[['Nd', 'Nd', 'Fe', 'Fe', 'Fe', 'Fe', 'Cu', 'Cu', 'C'], ['a', 'b', 'c', 'd', 'e', 'f', 'g', 'h', 'i'], ['4g', '4f', '16k', '16k2', '8j', '8j2', '4e', '4c', '4g'], [4, 4, 16, 16, 8, 8, 4, 4, 4]]
223	C4Cu4Fe52Nd8	68	nd8fe52cu4c4	g	136	4	476.971	34.92	1.72	26.74418604651163	23.0	0.119	29.65	-0.16	[['Nd', 'Nd', 'Fe', 'Fe', 'Fe', 'Fe', 'Cu', 'Fe', 'C'], ['a', 'b', 'c', 'd', 'e', 'f', 'g', 'h', 'i'], ['4g', '4f', '16k', '16k2', '8j', '8j2', '4e', '4c', '4g'], [4, 4, 16, 16, 8, 8, 4, 4, 4]]
224	C4Al4Fe52Nd8	68	nd8fe52al4c4	h	136	4	449.644	33.84	1.67	34.73053892215569	29.0	0.003	28.53	-0.18	[['Nd', 'Nd', 'Fe', 'Fe', 'Fe', 'Fe', 'Fe', 'Al', 'C'], ['a', 'b', 'c', 'd', 'e', 'f', 'g', 'h', 'i'], ['4g', '4f', '16k', '16k2', '8j', '8j2', '4e', '4c', '4g'], [4, 4, 16, 16, 8, 8, 4, 4, 4]]
225	C4Fe52Mo4Nd8	68	nd8fe52mo4c4	g	136	4	465.943	34.41	1.7	28.235294117647058	24.0	0.122	28.97	-0.06	[['Nd', 'Nd', 'Fe', 'Fe', 'Fe', 'Fe', 'Mo', 'Fe', 'C'], ['a', 'b', 'c', 'd', 'e', 'f', 'g', 'h', 'i'], ['4g', '4f', '16k', '16k2', '8j', '8j2', '4e', '4c', '4g'], [4, 4, 16, 16, 8, 8, 4, 4, 4]]
226	C4Fe48Mo8Nd8	68	nd8fe48mo8c4	g-h	136	4	316.003	28.34	1.4	22.857142857142858	16.0	0.153	22.72	-0.07	[['Nd', 'Nd', 'Fe', 'Fe', 'Fe', 'Fe', 'Mo', 'Mo', 'C'], ['a', 'b', 'c', 'd', 'e', 'f', 'g', 'h', 'i'], ['4g', '4f', '16k', '16k2', '8j', '8j2', '4e', '4c', '4g'], [4, 4, 16, 16, 8, 8, 4, 4, 4]]
227	C4Fe52Nd8Ni4	68	nd8fe52ni4c4	g	136	4	493.755	35.43	1.75	25.142857142857142	22.0	0.088	30.18	-0.18	[['Nd', 'Nd', 'Fe', 'Fe', 'Fe', 'Fe', 'Ni', 'Fe', 'C'], ['a', 'b', 'c', 'd', 'e', 'f', 'g', 'h', 'i'], ['4g', '4f', '16k', '16k2', '8j', '8j2', '4e', '4c', '4g'], [4, 4, 16, 16, 8, 8, 4, 4, 4]]
228	C4Fe48Nd8Ni8	68	nd8fe48ni8c4	g-h	136	4	460.478	34.31	1.69	35.50295857988166	30.0	0.081	28.92	-0.18	[['Nd', 'Nd', 'Fe', 'Fe', 'Fe', 'Fe', 'Ni', 'Ni', 'C'], ['a', 'b', 'c', 'd', 'e', 'f', 'g', 'h', 'i'], ['4g', '4f', '16k', '16k2', '8j', '8j2', '4e', '4c', '4g'], [4, 4, 16, 16, 8, 8, 4, 4, 4]]
229	C4Fe52Nd8Zn4	68	nd8fe52zn4c4	g	136	4	471.441	34.63	1.71	29.239766081871345	25.0	0.104	29.31	-0.13	[['Nd', 'Nd', 'Fe', 'Fe', 'Fe', 'Fe', 'Zn', 'Fe', 'C'], ['a', 'b', 'c', 'd', 'e', 'f', 'g', 'h', 'i'], ['4g', '4f', '16k', '16k2', '8j', '8j2', '4e', '4c', '4g'], [4, 4, 16, 16, 8, 8, 4, 4, 4]]
230	C4Fe48Nd8Zn8	68	nd8fe48zn8c4	g-h	136	4	387.346	31.39	1.55	47.74193548387097	37.0	0.085	26.0	-0.14	[['Nd', 'Nd', 'Fe', 'Fe', 'Fe', 'Fe', 'Zn', 'Zn', 'C'], ['a', 'b', 'c', 'd', 'e', 'f', 'g', 'h', 'i'], ['4g', '4f', '16k', '16k2', '8j', '8j2', '4e', '4c', '4g'], [4, 4, 16, 16, 8, 8, 4, 4, 4]]
231	C4Fe48Mo8Nd8	68	nd8fe48mo8c4	f	136	4	320.534	28.52	1.41	52.4822695035461	37.0	0.187	22.85	-0.14	[['Nd', 'Nd', 'Fe', 'Fe', 'Fe', 'Mo', 'Fe', 'Fe', 'C'], ['a', 'b', 'c', 'd', 'e', 'f', 'g', 'h', 'i'], ['4g', '4f', '16k', '16k2', '8j', '8j2', '4e', '4c', '4g'], [4, 4, 16, 16, 8, 8, 4, 4, 4]]
232	C4Fe44Mo12Nd8	68	nd8fe44mo12c4	f-h	136	4	209.529	23.13	1.14	56.140350877192986	32.0	0.177	17.31	-0.13	[['Nd', 'Nd', 'Fe', 'Fe', 'Fe', 'Mo', 'Fe', 'Mo', 'C'], ['a', 'b', 'c', 'd', 'e', 'f', 'g', 'h', 'i'], ['4g', '4f', '16k', '16k2', '8j', '8j2', '4e', '4c', '4g'], [4, 4, 16, 16, 8, 8, 4, 4, 4]]
233	C4Fe44Mo12Nd8	68	nd8fe44mo12c4	f-g	136	4	293.835	27.38	1.35	54.81481481481481	37.0	0.239	21.58	-0.06	[['Nd', 'Nd', 'Fe', 'Fe', 'Fe', 'Mo', 'Mo', 'Fe', 'C'], ['a', 'b', 'c', 'd', 'e', 'f', 'g', 'h', 'i'], ['4g', '4f', '16k', '16k2', '8j', '8j2', '4e', '4c', '4g'], [4, 4, 16, 16, 8, 8, 4, 4, 4]]
234	C4Fe40Mo16Nd8	68	nd8fe40mo16c4	f-g-h	136	4	181.154	21.39	1.06	56.60377358490566	30.0	0.216	15.45	-0.06	[['Nd', 'Nd', 'Fe', 'Fe', 'Fe', 'Mo', 'Mo', 'Mo', 'C'], ['a', 'b', 'c', 'd', 'e', 'f', 'g', 'h', 'i'], ['4g', '4f', '16k', '16k2', '8j', '8j2', '4e', '4c', '4g'], [4, 4, 16, 16, 8, 8, 4, 4, 4]]
235	C4Fe48Nd8Ni8	68	nd8fe48ni8c4	f	136	4	455.045	33.95	1.68	20.238095238095237	17.0	0.079	28.57	-0.17	[['Nd', 'Nd', 'Fe', 'Fe', 'Fe', 'Ni', 'Fe', 'Fe', 'C'], ['a', 'b', 'c', 'd', 'e', 'f', 'g', 'h', 'i'], ['4g', '4f', '16k', '16k2', '8j', '8j2', '4e', '4c', '4g'], [4, 4, 16, 16, 8, 8, 4, 4, 4]]
236	C4Fe44Nd8Ni12	68	nd8fe44ni12c4	f-h	136	4	412.739	32.36	1.6	32.5	26.0	0.069	26.88	-0.17	[['Nd', 'Nd', 'Fe', 'Fe', 'Fe', 'Ni', 'Fe', 'Ni', 'C'], ['a', 'b', 'c', 'd', 'e', 'f', 'g', 'h', 'i'], ['4g', '4f', '16k', '16k2', '8j', '8j2', '4e', '4c', '4g'], [4, 4, 16, 16, 8, 8, 4, 4, 4]]
237	C4Fe44Nd8Ni12	68	nd8fe44ni12c4	f-g	136	4	402.485	31.99	1.58	20.253164556962023	16.0	0.086	26.61	-0.16	[['Nd', 'Nd', 'Fe', 'Fe', 'Fe', 'Ni', 'Ni', 'Fe', 'C'], ['a', 'b', 'c', 'd', 'e', 'f', 'g', 'h', 'i'], ['4g', '4f', '16k', '16k2', '8j', '8j2', '4e', '4c', '4g'], [4, 4, 16, 16, 8, 8, 4, 4, 4]]
238	C4Fe40Nd8Ni16	68	nd8fe40ni16c4	f-g-h	136	4	362.759	30.39	1.5	33.333333333333336	25.0	0.079	24.92	-0.17	[['Nd', 'Nd', 'Fe', 'Fe', 'Fe', 'Ni', 'Ni', 'Ni', 'C'], ['a', 'b', 'c', 'd', 'e', 'f', 'g', 'h', 'i'], ['4g', '4f', '16k', '16k2', '8j', '8j2', '4e', '4c', '4g'], [4, 4, 16, 16, 8, 8, 4, 4, 4]]
239	C4Fe48Nd8Zn8	68	nd8fe48zn8c4	f	136	4	353.15	30.03	1.48	18.91891891891892	14.0	0.061	24.61	-0.15	[['Nd', 'Nd', 'Fe', 'Fe', 'Fe', 'Zn', 'Fe', 'Fe', 'C'], ['a', 'b', 'c', 'd', 'e', 'f', 'g', 'h', 'i'], ['4g', '4f', '16k', '16k2', '8j', '8j2', '4e', '4c', '4g'], [4, 4, 16, 16, 8, 8, 4, 4, 4]]
240	C4Fe44Nd8Zn12	68	nd8fe44zn12c4	f-h	136	4	289.498	27.19	1.34	31.34328358208955	21.0	0.041	21.7	-0.15	[['Nd', 'Nd', 'Fe', 'Fe', 'Fe', 'Zn', 'Fe', 'Zn', 'C'], ['a', 'b', 'c', 'd', 'e', 'f', 'g', 'h', 'i'], ['4g', '4f', '16k', '16k2', '8j', '8j2', '4e', '4c', '4g'], [4, 4, 16, 16, 8, 8, 4, 4, 4]]
241	C4Fe44Nd8Zn12	68	nd8fe44zn12c4	f-g	136	4	289.498	27.2	1.34	22.388059701492537	15.0	0.084	21.72	-0.12	[['Nd', 'Nd', 'Fe', 'Fe', 'Fe', 'Zn', 'Zn', 'Fe', 'C'], ['a', 'b', 'c', 'd', 'e', 'f', 'g', 'h', 'i'], ['4g', '4f', '16k', '16k2', '8j', '8j2', '4e', '4c', '4g'], [4, 4, 16, 16, 8, 8, 4, 4, 4]]
242	C4Fe40Nd8Zn16	68	nd8fe40zn16c4	f-g-h	136	4	224.491	23.9	1.18	42.37288135593221	25.0	0.066	18.34	-0.12	[['Nd', 'Nd', 'Fe', 'Fe', 'Fe', 'Zn', 'Zn', 'Zn', 'C'], ['a', 'b', 'c', 'd', 'e', 'f', 'g', 'h', 'i'], ['4g', '4f', '16k', '16k2', '8j', '8j2', '4e', '4c', '4g'], [4, 4, 16, 16, 8, 8, 4, 4, 4]]
243	C4Fe48Mo8Nd8	68	nd8fe48mo8c4	e	136	4	334.318	29.18	1.44	26.38888888888889	19.0	0.12	23.5	-0.15	[['Nd', 'Nd', 'Fe', 'Fe', 'Mo', 'Fe', 'Fe', 'Fe', 'C'], ['a', 'b', 'c', 'd', 'e', 'f', 'g', 'h', 'i'], ['4g', '4f', '16k', '16k2', '8j', '8j2', '4e', '4c', '4g'], [4, 4, 16, 16, 8, 8, 4, 4, 4]]
244	C4Fe44Mo12Nd8	68	nd8fe44mo12c4	e-h	136	4	224.491	23.86	1.18	22.033898305084747	13.0	0.131	18.01	-0.14	[['Nd', 'Nd', 'Fe', 'Fe', 'Mo', 'Fe', 'Fe', 'Mo', 'C'], ['a', 'b', 'c', 'd', 'e', 'f', 'g', 'h', 'i'], ['4g', '4f', '16k', '16k2', '8j', '8j2', '4e', '4c', '4g'], [4, 4, 16, 16, 8, 8, 4, 4, 4]]
245	C4Fe44Mo12Nd8	68	nd8fe44mo12c4	e-g	136	4	298.204	27.55	1.36	27.941176470588232	19.0	0.199	21.77	-0.07	[['Nd', 'Nd', 'Fe', 'Fe', 'Mo', 'Fe', 'Mo', 'Fe', 'C'], ['a', 'b', 'c', 'd', 'e', 'f', 'g', 'h', 'i'], ['4g', '4f', '16k', '16k2', '8j', '8j2', '4e', '4c', '4g'], [4, 4, 16, 16, 8, 8, 4, 4, 4]]
246	C4Fe40Mo16Nd8	68	nd8fe40mo16c4	e-g-h	136	4	184.588	21.76	1.07	26.168224299065418	14.0	0.196	15.84	-0.07	[['Nd', 'Nd', 'Fe', 'Fe', 'Mo', 'Fe', 'Mo', 'Mo', 'C'], ['a', 'b', 'c', 'd', 'e', 'f', 'g', 'h', 'i'], ['4g', '4f', '16k', '16k2', '8j', '8j2', '4e', '4c', '4g'], [4, 4, 16, 16, 8, 8, 4, 4, 4]]
247	C4Fe40Mo16Nd8	68	nd8fe40mo16c4	e-f	136	4	198.647	22.54	1.11	59.45945945945945	33.0	0.28	16.54	-0.11	[['Nd', 'Nd', 'Fe', 'Fe', 'Mo', 'Mo', 'Fe', 'Fe', 'C'], ['a', 'b', 'c', 'd', 'e', 'f', 'g', 'h', 'i'], ['4g', '4f', '16k', '16k2', '8j', '8j2', '4e', '4c', '4g'], [4, 4, 16, 16, 8, 8, 4, 4, 4]]
248	C4Fe48Nd8Ni8	68	nd8fe48ni8c4	e	136	4	471.441	34.64	1.71	25.730994152046783	22.0	0.067	29.21	-0.17	[['Nd', 'Nd', 'Fe', 'Fe', 'Ni', 'Fe', 'Fe', 'Fe', 'C'], ['a', 'b', 'c', 'd', 'e', 'f', 'g', 'h', 'i'], ['4g', '4f', '16k', '16k2', '8j', '8j2', '4e', '4c', '4g'], [4, 4, 16, 16, 8, 8, 4, 4, 4]]
249	C4Fe44Nd8Ni12	68	nd8fe44ni12c4	e-g	136	4	438.938	33.42	1.65	25.454545454545457	21.0	0.079	27.94	-0.15	[['Nd', 'Nd', 'Fe', 'Fe', 'Ni', 'Fe', 'Ni', 'Fe', 'C'], ['a', 'b', 'c', 'd', 'e', 'f', 'g', 'h', 'i'], ['4g', '4f', '16k', '16k2', '8j', '8j2', '4e', '4c', '4g'], [4, 4, 16, 16, 8, 8, 4, 4, 4]]
250	C4Fe40Nd8Ni16	68	nd8fe40ni16c4	e-f	136	4	372.497	30.72	1.52	22.36842105263158	17.0	0.047	25.23	-0.16	[['Nd', 'Nd', 'Fe', 'Fe', 'Ni', 'Ni', 'Fe', 'Fe', 'C'], ['a', 'b', 'c', 'd', 'e', 'f', 'g', 'h', 'i'], ['4g', '4f', '16k', '16k2', '8j', '8j2', '4e', '4c', '4g'], [4, 4, 16, 16, 8, 8, 4, 4, 4]]
251	C4Fe48Nd8Zn8	68	nd8fe48zn8c4	e	136	4	407.596	32.22	1.59	32.70440251572327	26.0	0.043	26.81	-0.16	[['Nd', 'Nd', 'Fe', 'Fe', 'Zn', 'Fe', 'Fe', 'Fe', 'C'], ['a', 'b', 'c', 'd', 'e', 'f', 'g', 'h', 'i'], ['4g', '4f', '16k', '16k2', '8j', '8j2', '4e', '4c', '4g'], [4, 4, 16, 16, 8, 8, 4, 4, 4]]
252	C4Fe44Nd8Zn12	68	nd8fe44zn12c4	e-h	136	4	325.096	28.71	1.42	45.07042253521127	32.0	0.025	23.32	-0.17	[['Nd', 'Nd', 'Fe', 'Fe', 'Zn', 'Fe', 'Fe', 'Zn', 'C'], ['a', 'b', 'c', 'd', 'e', 'f', 'g', 'h', 'i'], ['4g', '4f', '16k', '16k2', '8j', '8j2', '4e', '4c', '4g'], [4, 4, 16, 16, 8, 8, 4, 4, 4]]
253	C4Fe44Nd8Zn12	68	nd8fe44zn12c4	e-g	136	4	343.67	29.59	1.46	38.35616438356165	28.0	0.073	24.15	-0.12	[['Nd', 'Nd', 'Fe', 'Fe', 'Zn', 'Fe', 'Zn', 'Fe', 'C'], ['a', 'b', 'c', 'd', 'e', 'f', 'g', 'h', 'i'], ['4g', '4f', '16k', '16k2', '8j', '8j2', '4e', '4c', '4g'], [4, 4, 16, 16, 8, 8, 4, 4, 4]]
254	C4Fe40Nd8Zn16	68	nd8fe40zn16c4	e-g-h	136	4	280.92	26.82	1.32	53.03030303030303	35.0	0.058	21.34	-0.13	[['Nd', 'Nd', 'Fe', 'Fe', 'Zn', 'Fe', 'Zn', 'Zn', 'C'], ['a', 'b', 'c', 'd', 'e', 'f', 'g', 'h', 'i'], ['4g', '4f', '16k', '16k2', '8j', '8j2', '4e', '4c', '4g'], [4, 4, 16, 16, 8, 8, 4, 4, 4]]
255	C4Fe40Nd8Zn16	68	nd8fe40zn16c4	e-f	136	4	276.68	26.46	1.31	13.740458015267174	9.0	0.018	20.9	-0.12	[['Nd', 'Nd', 'Fe', 'Fe', 'Zn', 'Zn', 'Fe', 'Fe', 'C'], ['a', 'b', 'c', 'd', 'e', 'f', 'g', 'h', 'i'], ['4g', '4f', '16k', '16k2', '8j', '8j2', '4e', '4c', '4g'], [4, 4, 16, 16, 8, 8, 4, 4, 4]]
256	C4Fe40Mo16Nd8	68	nd8fe40mo16c4	d	136	4	167.74	20.63	1.02	43.13725490196078	22.0	0.202	14.76	-0.13	[['Nd', 'Nd', 'Fe', 'Mo', 'Fe', 'Fe', 'Fe', 'Fe', 'C'], ['a', 'b', 'c', 'd', 'e', 'f', 'g', 'h', 'i'], ['4g', '4f', '16k', '16k2', '8j', '8j2', '4e', '4c', '4g'], [4, 4, 16, 16, 8, 8, 4, 4, 4]]
257	C4Fe40Mo16Nd8	68	nd8mo16fe40c4	c	136	4	188.054	21.87	1.08	50.0	27.0	0.238	16.01	0.0	[['Nd', 'Nd', 'Mo', 'Fe', 'Fe', 'Fe', 'Fe', 'Fe', 'C'], ['a', 'b', 'c', 'd', 'e', 'f', 'g', 'h', 'i'], ['4g', '4f', '16k', '16k2', '8j', '8j2', '4e', '4c', '4g'], [4, 4, 16, 16, 8, 8, 4, 4, 4]]
258	C4Fe52Nb4Nd8	68	nd8fe52nb4c4	h	136	4	397.406	31.83	1.57	22.929936305732483	18.0	0.109	26.48	-0.17	[['Nd', 'Nd', 'Fe', 'Fe', 'Fe', 'Fe', 'Fe', 'Nb', 'C'], ['a', 'b', 'c', 'd', 'e', 'f', 'g', 'h', 'i'], ['4g', '4f', '16k', '16k2', '8j', '8j2', '4e', '4c', '4g'], [4, 4, 16, 16, 8, 8, 4, 4, 4]]
259	C4Fe52Nb4Nd8	68	nd8fe52nb4c4	g	136	4	460.478	34.21	1.69	29.585798816568047	25.0	0.132	28.76	-0.05	[['Nd', 'Nd', 'Fe', 'Fe', 'Fe', 'Fe', 'Nb', 'Fe', 'C'], ['a', 'b', 'c', 'd', 'e', 'f', 'g', 'h', 'i'], ['4g', '4f', '16k', '16k2', '8j', '8j2', '4e', '4c', '4g'], [4, 4, 16, 16, 8, 8, 4, 4, 4]]
260	C4Fe48Nb8Nd8	68	nd8fe48nb8c4	g-h	136	4	307.039	27.89	1.38	27.536231884057973	19.0	0.152	22.35	-0.05	[['Nd', 'Nd', 'Fe', 'Fe', 'Fe', 'Fe', 'Nb', 'Nb', 'C'], ['a', 'b', 'c', 'd', 'e', 'f', 'g', 'h', 'i'], ['4g', '4f', '16k', '16k2', '8j', '8j2', '4e', '4c', '4g'], [4, 4, 16, 16, 8, 8, 4, 4, 4]]
261	C4Fe44Nb12Nd8	68	nd8fe44nb12c4	f-h	136	4	164.467	20.45	1.01	23.762376237623762	12.0	0.138	14.83	-0.11	[['Nd', 'Nd', 'Fe', 'Fe', 'Fe', 'Nb', 'Fe', 'Nb', 'C'], ['a', 'b', 'c', 'd', 'e', 'f', 'g', 'h', 'i'], ['4g', '4f', '16k', '16k2', '8j', '8j2', '4e', '4c', '4g'], [4, 4, 16, 16, 8, 8, 4, 4, 4]]
262	C4Fe44Nb12Nd8	68	nd8fe44nb12c4	f-g	136	4	236.051	24.44	1.21	31.40495867768595	19.0	0.255	18.77	-0.04	[['Nd', 'Nd', 'Fe', 'Fe', 'Fe', 'Nb', 'Nb', 'Fe', 'C'], ['a', 'b', 'c', 'd', 'e', 'f', 'g', 'h', 'i'], ['4g', '4f', '16k', '16k2', '8j', '8j2', '4e', '4c', '4g'], [4, 4, 16, 16, 8, 8, 4, 4, 4]]
263	C4Fe40Nb16Nd8	68	nd8fe40nb16c4	f-g-h	136	4	136.462	18.58	0.92	28.26086956521739	13.0	0.219	12.78	-0.04	[['Nd', 'Nd', 'Fe', 'Fe', 'Fe', 'Nb', 'Nb', 'Nb', 'C'], ['a', 'b', 'c', 'd', 'e', 'f', 'g', 'h', 'i'], ['4g', '4f', '16k', '16k2', '8j', '8j2', '4e', '4c', '4g'], [4, 4, 16, 16, 8, 8, 4, 4, 4]]
264	C4Fe48Nb8Nd8	68	nd8fe48nb8c4	e	136	4	329.691	28.87	1.43	22.37762237762238	16.0	0.14	23.21	-0.14	[['Nd', 'Nd', 'Fe', 'Fe', 'Nb', 'Fe', 'Fe', 'Fe', 'C'], ['a', 'b', 'c', 'd', 'e', 'f', 'g', 'h', 'i'], ['4g', '4f', '16k', '16k2', '8j', '8j2', '4e', '4c', '4g'], [4, 4, 16, 16, 8, 8, 4, 4, 4]]
265	C4Fe44Nb12Nd8	68	nd8fe44nb12c4	e-h	136	4	213.222	23.32	1.15	19.1304347826087	11.0	0.131	17.52	-0.13	[['Nd', 'Nd', 'Fe', 'Fe', 'Nb', 'Fe', 'Fe', 'Nb', 'C'], ['a', 'b', 'c', 'd', 'e', 'f', 'g', 'h', 'i'], ['4g', '4f', '16k', '16k2', '8j', '8j2', '4e', '4c', '4g'], [4, 4, 16, 16, 8, 8, 4, 4, 4]]
266	C4Fe44Nb12Nd8	68	nd8fe44nb12c4	e-g	136	4	289.498	27.22	1.34	28.35820895522388	19.0	0.258	21.44	-0.05	[['Nd', 'Nd', 'Fe', 'Fe', 'Nb', 'Fe', 'Nb', 'Fe', 'C'], ['a', 'b', 'c', 'd', 'e', 'f', 'g', 'h', 'i'], ['4g', '4f', '16k', '16k2', '8j', '8j2', '4e', '4c', '4g'], [4, 4, 16, 16, 8, 8, 4, 4, 4]]
267	C4Fe40Nb16Nd8	68	nd8fe40nb16c4	e-g-h	136	4	181.154	21.54	1.06	24.528301886792452	13.0	0.234	15.62	-0.06	[['Nd', 'Nd', 'Fe', 'Fe', 'Nb', 'Fe', 'Nb', 'Nb', 'C'], ['a', 'b', 'c', 'd', 'e', 'f', 'g', 'h', 'i'], ['4g', '4f', '16k', '16k2', '8j', '8j2', '4e', '4c', '4g'], [4, 4, 16, 16, 8, 8, 4, 4, 4]]
268	C4Fe40Nb16Nd8	68	nd8fe40nb16c4	d	136	4	161.226	20.3	1.0	42.0	21.0	0.255	14.47	-0.12	[['Nd', 'Nd', 'Fe', 'Nb', 'Fe', 'Fe', 'Fe', 'Fe', 'C'], ['a', 'b', 'c', 'd', 'e', 'f', 'g', 'h', 'i'], ['4g', '4f', '16k', '16k2', '8j', '8j2', '4e', '4c', '4g'], [4, 4, 16, 16, 8, 8, 4, 4, 4]]
269	C4Fe40Nb16Nd8	68	nd8nb16fe40c4	c	136	4	167.74	20.62	1.02	62.745098039215684	32.0	0.246	14.73	0.01	[['Nd', 'Nd', 'Nb', 'Fe', 'Fe', 'Fe', 'Fe', 'Fe', 'C'], ['a', 'b', 'c', 'd', 'e', 'f', 'g', 'h', 'i'], ['4g', '4f', '16k', '16k2', '8j', '8j2', '4e', '4c', '4g'], [4, 4, 16, 16, 8, 8, 4, 4, 4]]
270	C4Fe52Ga4Nd8	68	nd8fe52ga4c4	h	136	4	455.045	34.09	1.68	40.476190476190474	34.0	-0.009	28.77	-0.18	[['Nd', 'Nd', 'Fe', 'Fe', 'Fe', 'Fe', 'Fe', 'Ga', 'C'], ['a', 'b', 'c', 'd', 'e', 'f', 'g', 'h', 'i'], ['4g', '4f', '16k', '16k2', '8j', '8j2', '4e', '4c', '4g'], [4, 4, 16, 16, 8, 8, 4, 4, 4]]
271	C4Fe52Ga4Nd8	68	nd8fe52ga4c4	g	136	4	471.441	34.66	1.71	32.748538011695906	28.0	0.072	29.3	-0.09	[['Nd', 'Nd', 'Fe', 'Fe', 'Fe', 'Fe', 'Ga', 'Fe', 'C'], ['a', 'b', 'c', 'd', 'e', 'f', 'g', 'h', 'i'], ['4g', '4f', '16k', '16k2', '8j', '8j2', '4e', '4c', '4g'], [4, 4, 16, 16, 8, 8, 4, 4, 4]]
272	C4Fe48Ga8Nd8	68	nd8fe48ga8c4	g-h	136	4	367.612	30.57	1.51	50.33112582781457	38.0	-0.01	25.14	-0.11	[['Nd', 'Nd', 'Fe', 'Fe', 'Fe', 'Fe', 'Ga', 'Ga', 'C'], ['a', 'b', 'c', 'd', 'e', 'f', 'g', 'h', 'i'], ['4g', '4f', '16k', '16k2', '8j', '8j2', '4e', '4c', '4g'], [4, 4, 16, 16, 8, 8, 4, 4, 4]]
273	C4Fe48Ga8Nd8	68	nd8fe48ga8c4	f	136	4	338.978	29.29	1.45	20.689655172413794	15.0	-0.007	23.86	-0.14	[['Nd', 'Nd', 'Fe', 'Fe', 'Fe', 'Ga', 'Fe', 'Fe', 'C'], ['a', 'b', 'c', 'd', 'e', 'f', 'g', 'h', 'i'], ['4g', '4f', '16k', '16k2', '8j', '8j2', '4e', '4c', '4g'], [4, 4, 16, 16, 8, 8, 4, 4, 4]]
274	C4Fe44Ga12Nd8	68	nd8fe44ga12c4	f-h	136	4	243.919	24.99	1.23	32.520325203252035	20.0	-0.087	19.51	-0.14	[['Nd', 'Nd', 'Fe', 'Fe', 'Fe', 'Ga', 'Fe', 'Ga', 'C'], ['a', 'b', 'c', 'd', 'e', 'f', 'g', 'h', 'i'], ['4g', '4f', '16k', '16k2', '8j', '8j2', '4e', '4c', '4g'], [4, 4, 16, 16, 8, 8, 4, 4, 4]]
275	C4Fe44Ga12Nd8	68	nd8fe44ga12c4	f-g	136	4	264.153	26.0	1.28	29.6875	19.0	0.004	20.49	-0.08	[['Nd', 'Nd', 'Fe', 'Fe', 'Fe', 'Ga', 'Ga', 'Fe', 'C'], ['a', 'b', 'c', 'd', 'e', 'f', 'g', 'h', 'i'], ['4g', '4f', '16k', '16k2', '8j', '8j2', '4e', '4c', '4g'], [4, 4, 16, 16, 8, 8, 4, 4, 4]]
276	C4Fe40Ga16Nd8	68	nd8fe40ga16c4	f-g-h	136	4	174.382	21.11	1.04	40.38461538461538	21.0	-0.078	15.56	-0.09	[['Nd', 'Nd', 'Fe', 'Fe', 'Fe', 'Ga', 'Ga', 'Ga', 'C'], ['a', 'b', 'c', 'd', 'e', 'f', 'g', 'h', 'i'], ['4g', '4f', '16k', '16k2', '8j', '8j2', '4e', '4c', '4g'], [4, 4, 16, 16, 8, 8, 4, 4, 4]]
277	C4Fe48Ga8Nd8	68	nd8fe48ga8c4	e	136	4	392.36	31.67	1.56	28.205128205128204	22.0	-0.073	26.27	-0.14	[['Nd', 'Nd', 'Fe', 'Fe', 'Ga', 'Fe', 'Fe', 'Fe', 'C'], ['a', 'b', 'c', 'd', 'e', 'f', 'g', 'h', 'i'], ['4g', '4f', '16k', '16k2', '8j', '8j2', '4e', '4c', '4g'], [4, 4, 16, 16, 8, 8, 4, 4, 4]]
278	C4Fe44Ga12Nd8	68	nd8fe44ga12c4	e-h	136	4	316.003	28.42	1.4	38.57142857142858	27.0	-0.15	22.99	-0.16	[['Nd', 'Nd', 'Fe', 'Fe', 'Ga', 'Fe', 'Fe', 'Ga', 'C'], ['a', 'b', 'c', 'd', 'e', 'f', 'g', 'h', 'i'], ['4g', '4f', '16k', '16k2', '8j', '8j2', '4e', '4c', '4g'], [4, 4, 16, 16, 8, 8, 4, 4, 4]]
279	C4Fe44Ga12Nd8	68	nd8fe44ga12c4	e-g	136	4	338.978	29.41	1.45	33.10344827586207	24.0	-0.051	23.92	-0.09	[['Nd', 'Nd', 'Fe', 'Fe', 'Ga', 'Fe', 'Ga', 'Fe', 'C'], ['a', 'b', 'c', 'd', 'e', 'f', 'g', 'h', 'i'], ['4g', '4f', '16k', '16k2', '8j', '8j2', '4e', '4c', '4g'], [4, 4, 16, 16, 8, 8, 4, 4, 4]]
280	C4Fe40Ga16Nd8	68	nd8fe40ga16c4	e-g-h	136	4	268.296	26.16	1.29	48.06201550387597	31.0	-0.121	20.6	-0.1	[['Nd', 'Nd', 'Fe', 'Fe', 'Ga', 'Fe', 'Ga', 'Ga', 'C'], ['a', 'b', 'c', 'd', 'e', 'f', 'g', 'h', 'i'], ['4g', '4f', '16k', '16k2', '8j', '8j2', '4e', '4c', '4g'], [4, 4, 16, 16, 8, 8, 4, 4, 4]]
281	C4Fe40Ga16Nd8	68	nd8fe40ga16c4	e-f	136	4	239.969	24.66	1.22	6.557377049180328	4.0	-0.089	19.05	-0.12	[['Nd', 'Nd', 'Fe', 'Fe', 'Ga', 'Ga', 'Fe', 'Fe', 'C'], ['a', 'b', 'c', 'd', 'e', 'f', 'g', 'h', 'i'], ['4g', '4f', '16k', '16k2', '8j', '8j2', '4e', '4c', '4g'], [4, 4, 16, 16, 8, 8, 4, 4, 4]]
282	C4Fe40Ga16Nd8	68	nd8fe40ga16c4	d	136	4	255.963	25.49	1.26	26.984126984126984	17.0	-0.178	20.04	-0.15	[['Nd', 'Nd', 'Fe', 'Ga', 'Fe', 'Fe', 'Fe', 'Fe', 'C'], ['a', 'b', 'c', 'd', 'e', 'f', 'g', 'h', 'i'], ['4g', '4f', '16k', '16k2', '8j', '8j2', '4e', '4c', '4g'], [4, 4, 16, 16, 8, 8, 4, 4, 4]]
283	C4Fe40Ga16Nd8	68	nd8ga16fe40c4	c	136	4	243.919	24.92	1.23	42.27642276422764	26.0	-0.026	19.34	0.01	[['Nd', 'Nd', 'Ga', 'Fe', 'Fe', 'Fe', 'Fe', 'Fe', 'C'], ['a', 'b', 'c', 'd', 'e', 'f', 'g', 'h', 'i'], ['4g', '4f', '16k', '16k2', '8j', '8j2', '4e', '4c', '4g'], [4, 4, 16, 16, 8, 8, 4, 4, 4]]
284	Fe56N4Nd8	68	nd8fe56n4	init	136	4	575.916	38.34	1.89	31.746031746031747	30.0	-0.129	32.99	-0.05	[['Nd', 'Nd', 'Fe', 'Fe', 'Fe', 'Fe', 'Fe', 'Fe', 'N'], ['a', 'b', 'c', 'd', 'e', 'f', 'g', 'h', 'i'], ['4g', '4f', '16k', '16k2', '8j', '8j2', '4e', '4c', '4g'], [4, 4, 16, 16, 8, 8, 4, 4, 4]]
285	Co16Fe40N4Nd8	68	nd8co16fe40n4	c	136	4	505.105	35.82	1.77	29.37853107344633	26.0	-0.111	30.4	0.02	[['Nd', 'Nd', 'Co', 'Fe', 'Fe', 'Fe', 'Fe', 'Fe', 'N'], ['a', 'b', 'c', 'd', 'e', 'f', 'g', 'h', 'i'], ['4g', '4f', '16k', '16k2', '8j', '8j2', '4e', '4c', '4g'], [4, 4, 16, 16, 8, 8, 4, 4, 4]]
286	Co16Fe40N4Nd8	68	nd8fe40co16n4	d	136	4	505.105	35.79	1.77	30.508474576271187	27.0	-0.129	30.38	-0.03	[['Nd', 'Nd', 'Fe', 'Co', 'Fe', 'Fe', 'Fe', 'Fe', 'N'], ['a', 'b', 'c', 'd', 'e', 'f', 'g', 'h', 'i'], ['4g', '4f', '16k', '16k2', '8j', '8j2', '4e', '4c', '4g'], [4, 4, 16, 16, 8, 8, 4, 4, 4]]
287	Co16Fe40N4Nd8	68	nd8fe40co16n4	e-f	136	4	488.128	35.23	1.74	29.885057471264368	26.0	-0.128	29.78	-0.04	[['Nd', 'Nd', 'Fe', 'Fe', 'Co', 'Co', 'Fe', 'Fe', 'N'], ['a', 'b', 'c', 'd', 'e', 'f', 'g', 'h', 'i'], ['4g', '4f', '16k', '16k2', '8j', '8j2', '4e', '4c', '4g'], [4, 4, 16, 16, 8, 8, 4, 4, 4]]
288	Co12Fe44N4Nd8	68	nd8fe44co12n4	e-h	136	4	534.045	36.75	1.82	34.065934065934066	31.0	-0.143	31.25	-0.04	[['Nd', 'Nd', 'Fe', 'Fe', 'Co', 'Fe', 'Fe', 'Co', 'N'], ['a', 'b', 'c', 'd', 'e', 'f', 'g', 'h', 'i'], ['4g', '4f', '16k', '16k2', '8j', '8j2', '4e', '4c', '4g'], [4, 4, 16, 16, 8, 8, 4, 4, 4]]
289	Co8Fe48N4Nd8	68	nd8fe48co8n4	e	136	4	545.847	37.19	1.84	29.34782608695652	27.0	-0.137	31.76	-0.05	[['Nd', 'Nd', 'Fe', 'Fe', 'Co', 'Fe', 'Fe', 'Fe', 'N'], ['a', 'b', 'c', 'd', 'e', 'f', 'g', 'h', 'i'], ['4g', '4f', '16k', '16k2', '8j', '8j2', '4e', '4c', '4g'], [4, 4, 16, 16, 8, 8, 4, 4, 4]]
290	Cr16Fe40N4Nd8	68	nd8fe40cr16n4	e-f	136	4	100.621	16.02	0.79	70.88607594936708	28.0	-0.027	10.11	-0.04	[['Nd', 'Nd', 'Fe', 'Fe', 'Cr', 'Cr', 'Fe', 'Fe', 'N'], ['a', 'b', 'c', 'd', 'e', 'f', 'g', 'h', 'i'], ['4g', '4f', '16k', '16k2', '8j', '8j2', '4e', '4c', '4g'], [4, 4, 16, 16, 8, 8, 4, 4, 4]]
291	Cr16Fe40N4Nd8	68	nd8fe40cr16n4	e-g-h	136	4	188.054	21.79	1.08	51.85185185185185	28.0	-0.083	15.83	-0.03	[['Nd', 'Nd', 'Fe', 'Fe', 'Cr', 'Fe', 'Cr', 'Cr', 'N'], ['a', 'b', 'c', 'd', 'e', 'f', 'g', 'h', 'i'], ['4g', '4f', '16k', '16k2', '8j', '8j2', '4e', '4c', '4g'], [4, 4, 16, 16, 8, 8, 4, 4, 4]]
292	Cr12Fe44N4Nd8	68	nd8fe44cr12n4	e-g	136	4	272.472	26.29	1.3	36.92307692307692	24.0	-0.104	20.49	-0.01	[['Nd', 'Nd', 'Fe', 'Fe', 'Cr', 'Fe', 'Cr', 'Fe', 'N'], ['a', 'b', 'c', 'd', 'e', 'f', 'g', 'h', 'i'], ['4g', '4f', '16k', '16k2', '8j', '8j2', '4e', '4c', '4g'], [4, 4, 16, 16, 8, 8, 4, 4, 4]]
293	Cr8Fe48N4Nd8	68	nd8fe48cr8n4	e	136	4	325.096	28.79	1.42	33.802816901408455	24.0	-0.102	23.01	-0.06	[['Nd', 'Nd', 'Fe', 'Fe', 'Cr', 'Fe', 'Fe', 'Fe', 'N'], ['a', 'b', 'c', 'd', 'e', 'f', 'g', 'h', 'i'], ['4g', '4f', '16k', '16k2', '8j', '8j2', '4e', '4c', '4g'], [4, 4, 16, 16, 8, 8, 4, 4, 4]]
294	Co16Fe40N4Nd8	68	nd8fe40co16n4	f-g-h	136	4	488.128	35.21	1.74	34.48275862068966	30.0	-0.115	29.77	-0.04	[['Nd', 'Nd', 'Fe', 'Fe', 'Fe', 'Co', 'Co', 'Co', 'N'], ['a', 'b', 'c', 'd', 'e', 'f', 'g', 'h', 'i'], ['4g', '4f', '16k', '16k2', '8j', '8j2', '4e', '4c', '4g'], [4, 4, 16, 16, 8, 8, 4, 4, 4]]
295	Co12Fe44N4Nd8	68	nd8fe44co12n4	f-g	136	4	505.105	35.88	1.77	29.37853107344633	26.0	-0.11	30.5	-0.04	[['Nd', 'Nd', 'Fe', 'Fe', 'Fe', 'Co', 'Co', 'Fe', 'N'], ['a', 'b', 'c', 'd', 'e', 'f', 'g', 'h', 'i'], ['4g', '4f', '16k', '16k2', '8j', '8j2', '4e', '4c', '4g'], [4, 4, 16, 16, 8, 8, 4, 4, 4]]
296	Co12Fe44N4Nd8	68	nd8fe44co12n4	f-h	136	4	516.585	36.28	1.79	34.63687150837989	31.0	-0.125	30.84	-0.04	[['Nd', 'Nd', 'Fe', 'Fe', 'Fe', 'Co', 'Fe', 'Co', 'N'], ['a', 'b', 'c', 'd', 'e', 'f', 'g', 'h', 'i'], ['4g', '4f', '16k', '16k2', '8j', '8j2', '4e', '4c', '4g'], [4, 4, 16, 16, 8, 8, 4, 4, 4]]
297	Co8Fe48N4Nd8	68	nd8fe48co8n4	f	136	4	534.045	36.86	1.82	29.670329670329668	27.0	-0.12	31.47	-0.04	[['Nd', 'Nd', 'Fe', 'Fe', 'Fe', 'Co', 'Fe', 'Fe', 'N'], ['a', 'b', 'c', 'd', 'e', 'f', 'g', 'h', 'i'], ['4g', '4f', '16k', '16k2', '8j', '8j2', '4e', '4c', '4g'], [4, 4, 16, 16, 8, 8, 4, 4, 4]]
298	Cr16Fe40N4Nd8	68	nd8fe40cr16n4	f-g-h	136	4	239.969	24.8	1.22	60.65573770491803	37.0	-0.047	18.95	-0.03	[['Nd', 'Nd', 'Fe', 'Fe', 'Fe', 'Cr', 'Cr', 'Cr', 'N'], ['a', 'b', 'c', 'd', 'e', 'f', 'g', 'h', 'i'], ['4g', '4f', '16k', '16k2', '8j', '8j2', '4e', '4c', '4g'], [4, 4, 16, 16, 8, 8, 4, 4, 4]]
299	Cr12Fe44N4Nd8	68	nd8fe44cr12n4	f-g	136	4	367.612	30.63	1.51	47.682119205298015	36.0	-0.054	24.95	-0.01	[['Nd', 'Nd', 'Fe', 'Fe', 'Fe', 'Cr', 'Cr', 'Fe', 'N'], ['a', 'b', 'c', 'd', 'e', 'f', 'g', 'h', 'i'], ['4g', '4f', '16k', '16k2', '8j', '8j2', '4e', '4c', '4g'], [4, 4, 16, 16, 8, 8, 4, 4, 4]]
300	Cr12Fe44N4Nd8	68	nd8fe44cr12n4	f-h	136	4	232.166	24.38	1.2	60.0	36.0	-0.029	18.54	-0.07	[['Nd', 'Nd', 'Fe', 'Fe', 'Fe', 'Cr', 'Fe', 'Cr', 'N'], ['a', 'b', 'c', 'd', 'e', 'f', 'g', 'h', 'i'], ['4g', '4f', '16k', '16k2', '8j', '8j2', '4e', '4c', '4g'], [4, 4, 16, 16, 8, 8, 4, 4, 4]]
301	Cr8Fe48N4Nd8	68	nd8fe48cr8n4	f	136	4	236.051	24.41	1.21	39.66942148760331	24.0	-0.052	18.9	-0.06	[['Nd', 'Nd', 'Fe', 'Fe', 'Fe', 'Cr', 'Fe', 'Fe', 'N'], ['a', 'b', 'c', 'd', 'e', 'f', 'g', 'h', 'i'], ['4g', '4f', '16k', '16k2', '8j', '8j2', '4e', '4c', '4g'], [4, 4, 16, 16, 8, 8, 4, 4, 4]]
302	Co8Fe48N4Nd8	68	nd8fe48co8n4	g-h	136	4	534.045	36.78	1.82	35.16483516483516	32.0	-0.126	31.38	-0.05	[['Nd', 'Nd', 'Fe', 'Fe', 'Fe', 'Fe', 'Co', 'Co', 'N'], ['a', 'b', 'c', 'd', 'e', 'f', 'g', 'h', 'i'], ['4g', '4f', '16k', '16k2', '8j', '8j2', '4e', '4c', '4g'], [4, 4, 16, 16, 8, 8, 4, 4, 4]]
303	Cr8Fe48N4Nd8	68	nd8fe48cr8n4	g-h	136	4	298.204	27.62	1.36	45.588235294117645	31.0	-0.114	21.99	-0.01	[['Nd', 'Nd', 'Fe', 'Fe', 'Fe', 'Fe', 'Cr', 'Cr', 'N'], ['a', 'b', 'c', 'd', 'e', 'f', 'g', 'h', 'i'], ['4g', '4f', '16k', '16k2', '8j', '8j2', '4e', '4c', '4g'], [4, 4, 16, 16, 8, 8, 4, 4, 4]]
304	Cr4Fe52N4Nd8	68	nd8fe52cr4n4	g	136	4	444.275	33.63	1.66	33.734939759036145	28.0	-0.137	28.18	0.01	[['Nd', 'Nd', 'Fe', 'Fe', 'Fe', 'Fe', 'Cr', 'Fe', 'N'], ['a', 'b', 'c', 'd', 'e', 'f', 'g', 'h', 'i'], ['4g', '4f', '16k', '16k2', '8j', '8j2', '4e', '4c', '4g'], [4, 4, 16, 16, 8, 8, 4, 4, 4]]
305	Co4Fe52N4Nd8	68	nd8fe52co4n4	h	136	4	563.792	37.85	1.87	35.29411764705882	33.0	-0.136	32.44	-0.05	[['Nd', 'Nd', 'Fe', 'Fe', 'Fe', 'Fe', 'Fe', 'Co', 'N'], ['a', 'b', 'c', 'd', 'e', 'f', 'g', 'h', 'i'], ['4g', '4f', '16k', '16k2', '8j', '8j2', '4e', '4c', '4g'], [4, 4, 16, 16, 8, 8, 4, 4, 4]]
306	Fe52Mn4N4Nd8	68	nd8fe52mn4n4	g	136	4	563.792	37.8	1.87	32.0855614973262	30.0	-0.123	32.46	-0.09	[['Nd', 'Nd', 'Fe', 'Fe', 'Fe', 'Fe', 'Mn', 'Fe', 'N'], ['a', 'b', 'c', 'd', 'e', 'f', 'g', 'h', 'i'], ['4g', '4f', '16k', '16k2', '8j', '8j2', '4e', '4c', '4g'], [4, 4, 16, 16, 8, 8, 4, 4, 4]]
307	Fe48Mn8N4Nd8	68	nd8fe48mn8n4	g-h	136	4	551.796	37.52	1.85	30.27027027027027	28.0	-0.088	32.14	-0.09	[['Nd', 'Nd', 'Fe', 'Fe', 'Fe', 'Fe', 'Mn', 'Mn', 'N'], ['a', 'b', 'c', 'd', 'e', 'f', 'g', 'h', 'i'], ['4g', '4f', '16k', '16k2', '8j', '8j2', '4e', '4c', '4g'], [4, 4, 16, 16, 8, 8, 4, 4, 4]]
308	Fe52N4Nd8Ti4	68	nd8fe52ti4n4	g	136	4	471.441	34.67	1.71	36.25730994152047	31.0	-0.207	29.22	0.02	[['Nd', 'Nd', 'Fe', 'Fe', 'Fe', 'Fe', 'Ti', 'Fe', 'N'], ['a', 'b', 'c', 'd', 'e', 'f', 'g', 'h', 'i'], ['4g', '4f', '16k', '16k2', '8j', '8j2', '4e', '4c', '4g'], [4, 4, 16, 16, 8, 8, 4, 4, 4]]
309	Fe48N4Nd8Ti8	68	nd8fe48ti8n4	g-h	136	4	343.67	29.5	1.46	35.61643835616439	26.0	-0.233	24.04	0.0	[['Nd', 'Nd', 'Fe', 'Fe', 'Fe', 'Fe', 'Ti', 'Ti', 'N'], ['a', 'b', 'c', 'd', 'e', 'f', 'g', 'h', 'i'], ['4g', '4f', '16k', '16k2', '8j', '8j2', '4e', '4c', '4g'], [4, 4, 16, 16, 8, 8, 4, 4, 4]]
310	Fe52N4Nd8V4	68	nd8fe52v4n4	g	136	4	471.441	34.63	1.71	35.08771929824562	30.0	-0.178	29.19	0.01	[['Nd', 'Nd', 'Fe', 'Fe', 'Fe', 'Fe', 'V', 'Fe', 'N'], ['a', 'b', 'c', 'd', 'e', 'f', 'g', 'h', 'i'], ['4g', '4f', '16k', '16k2', '8j', '8j2', '4e', '4c', '4g'], [4, 4, 16, 16, 8, 8, 4, 4, 4]]
311	Fe48N4Nd8V8	68	nd8fe48v8n4	g-h	136	4	320.534	28.63	1.41	38.297872340425535	27.0	-0.182	23.1	-0.01	[['Nd', 'Nd', 'Fe', 'Fe', 'Fe', 'Fe', 'V', 'V', 'N'], ['a', 'b', 'c', 'd', 'e', 'f', 'g', 'h', 'i'], ['4g', '4f', '16k', '16k2', '8j', '8j2', '4e', '4c', '4g'], [4, 4, 16, 16, 8, 8, 4, 4, 4]]
312	Fe48Mn8N4Nd8	68	nd8fe48mn8n4	f	136	4	534.045	36.82	1.82	34.065934065934066	31.0	-0.078	31.43	-0.09	[['Nd', 'Nd', 'Fe', 'Fe', 'Fe', 'Mn', 'Fe', 'Fe', 'N'], ['a', 'b', 'c', 'd', 'e', 'f', 'g', 'h', 'i'], ['4g', '4f', '16k', '16k2', '8j', '8j2', '4e', '4c', '4g'], [4, 4, 16, 16, 8, 8, 4, 4, 4]]
313	Fe44Mn12N4Nd8	68	nd8fe44mn12n4	f-h	136	4	493.755	35.38	1.75	33.142857142857146	29.0	-0.046	29.92	-0.08	[['Nd', 'Nd', 'Fe', 'Fe', 'Fe', 'Mn', 'Fe', 'Mn', 'N'], ['a', 'b', 'c', 'd', 'e', 'f', 'g', 'h', 'i'], ['4g', '4f', '16k', '16k2', '8j', '8j2', '4e', '4c', '4g'], [4, 4, 16, 16, 8, 8, 4, 4, 4]]
314	Fe44Mn12N4Nd8	68	nd8fe44mn12n4	f-g	136	4	516.585	36.22	1.79	34.63687150837989	31.0	-0.073	30.79	-0.1	[['Nd', 'Nd', 'Fe', 'Fe', 'Fe', 'Mn', 'Mn', 'Fe', 'N'], ['a', 'b', 'c', 'd', 'e', 'f', 'g', 'h', 'i'], ['4g', '4f', '16k', '16k2', '8j', '8j2', '4e', '4c', '4g'], [4, 4, 16, 16, 8, 8, 4, 4, 4]]
315	Fe40Mn16N4Nd8	68	nd8fe40mn16n4	f-g-h	136	4	488.128	35.13	1.74	34.48275862068966	30.0	-0.042	29.65	-0.09	[['Nd', 'Nd', 'Fe', 'Fe', 'Fe', 'Mn', 'Mn', 'Mn', 'N'], ['a', 'b', 'c', 'd', 'e', 'f', 'g', 'h', 'i'], ['4g', '4f', '16k', '16k2', '8j', '8j2', '4e', '4c', '4g'], [4, 4, 16, 16, 8, 8, 4, 4, 4]]
316	Fe48N4Nd8Ti8	68	nd8fe48ti8n4	f	136	4	293.835	27.28	1.35	32.59259259259259	22.0	-0.197	21.87	-0.07	[['Nd', 'Nd', 'Fe', 'Fe', 'Fe', 'Ti', 'Fe', 'Fe', 'N'], ['a', 'b', 'c', 'd', 'e', 'f', 'g', 'h', 'i'], ['4g', '4f', '16k', '16k2', '8j', '8j2', '4e', '4c', '4g'], [4, 4, 16, 16, 8, 8, 4, 4, 4]]
317	Fe44N4Nd8Ti12	68	nd8fe44ti12n4	f-h	136	4	195.084	22.26	1.1	30.909090909090907	17.0	-0.231	16.8	-0.08	[['Nd', 'Nd', 'Fe', 'Fe', 'Fe', 'Ti', 'Fe', 'Ti', 'N'], ['a', 'b', 'c', 'd', 'e', 'f', 'g', 'h', 'i'], ['4g', '4f', '16k', '16k2', '8j', '8j2', '4e', '4c', '4g'], [4, 4, 16, 16, 8, 8, 4, 4, 4]]
318	Fe44N4Nd8Ti12	68	nd8fe44ti12n4	f-g	136	4	243.919	24.99	1.23	40.65040650406504	25.0	-0.241	19.41	0.0	[['Nd', 'Nd', 'Fe', 'Fe', 'Fe', 'Ti', 'Ti', 'Fe', 'N'], ['a', 'b', 'c', 'd', 'e', 'f', 'g', 'h', 'i'], ['4g', '4f', '16k', '16k2', '8j', '8j2', '4e', '4c', '4g'], [4, 4, 16, 16, 8, 8, 4, 4, 4]]
319	Fe40N4Nd8Ti16	68	nd8fe40ti16n4	f-g-h	136	4	167.74	20.56	1.02	43.13725490196078	22.0	-0.279	14.95	-0.01	[['Nd', 'Nd', 'Fe', 'Fe', 'Fe', 'Ti', 'Ti', 'Ti', 'N'], ['a', 'b', 'c', 'd', 'e', 'f', 'g', 'h', 'i'], ['4g', '4f', '16k', '16k2', '8j', '8j2', '4e', '4c', '4g'], [4, 4, 16, 16, 8, 8, 4, 4, 4]]
320	Fe48N4Nd8V8	68	nd8fe48v8n4	f	136	4	289.498	27.07	1.34	38.80597014925373	26.0	-0.12	21.62	-0.06	[['Nd', 'Nd', 'Fe', 'Fe', 'Fe', 'V', 'Fe', 'Fe', 'N'], ['a', 'b', 'c', 'd', 'e', 'f', 'g', 'h', 'i'], ['4g', '4f', '16k', '16k2', '8j', '8j2', '4e', '4c', '4g'], [4, 4, 16, 16, 8, 8, 4, 4, 4]]
321	Fe44N4Nd8V12	68	nd8fe44v12n4	f-h	136	4	198.647	22.39	1.11	43.24324324324324	24.0	-0.13	16.84	-0.07	[['Nd', 'Nd', 'Fe', 'Fe', 'Fe', 'V', 'Fe', 'V', 'N'], ['a', 'b', 'c', 'd', 'e', 'f', 'g', 'h', 'i'], ['4g', '4f', '16k', '16k2', '8j', '8j2', '4e', '4c', '4g'], [4, 4, 16, 16, 8, 8, 4, 4, 4]]
322	Fe44N4Nd8V12	68	nd8fe44v12n4	f-g	136	4	268.296	26.06	1.29	41.860465116279066	27.0	-0.158	20.46	-0.0	[['Nd', 'Nd', 'Fe', 'Fe', 'Fe', 'V', 'V', 'Fe', 'N'], ['a', 'b', 'c', 'd', 'e', 'f', 'g', 'h', 'i'], ['4g', '4f', '16k', '16k2', '8j', '8j2', '4e', '4c', '4g'], [4, 4, 16, 16, 8, 8, 4, 4, 4]]
323	Fe40N4Nd8V16	68	nd8fe40v16n4	f-g-h	136	4	177.752	21.34	1.05	47.61904761904762	25.0	-0.172	15.64	-0.02	[['Nd', 'Nd', 'Fe', 'Fe', 'Fe', 'V', 'V', 'V', 'N'], ['a', 'b', 'c', 'd', 'e', 'f', 'g', 'h', 'i'], ['4g', '4f', '16k', '16k2', '8j', '8j2', '4e', '4c', '4g'], [4, 4, 16, 16, 8, 8, 4, 4, 4]]
324	Fe48Mn8N4Nd8	68	nd8fe48mn8n4	e	136	4	334.318	29.2	1.44	36.111111111111114	26.0	-0.098	23.37	-0.06	[['Nd', 'Nd', 'Fe', 'Fe', 'Mn', 'Fe', 'Fe', 'Fe', 'N'], ['a', 'b', 'c', 'd', 'e', 'f', 'g', 'h', 'i'], ['4g', '4f', '16k', '16k2', '8j', '8j2', '4e', '4c', '4g'], [4, 4, 16, 16, 8, 8, 4, 4, 4]]
325	Fe44Mn12N4Nd8	68	nd8fe44mn12n4	e-h	136	4	316.003	28.4	1.4	31.42857142857143	22.0	-0.068	22.54	-0.05	[['Nd', 'Nd', 'Fe', 'Fe', 'Mn', 'Fe', 'Fe', 'Mn', 'N'], ['a', 'b', 'c', 'd', 'e', 'f', 'g', 'h', 'i'], ['4g', '4f', '16k', '16k2', '8j', '8j2', '4e', '4c', '4g'], [4, 4, 16, 16, 8, 8, 4, 4, 4]]
326	Fe44Mn12N4Nd8	68	nd8fe44mn12n4	e-g	136	4	276.68	26.59	1.31	38.167938931297705	25.0	-0.1	20.76	-0.01	[['Nd', 'Nd', 'Fe', 'Fe', 'Mn', 'Fe', 'Mn', 'Fe', 'N'], ['a', 'b', 'c', 'd', 'e', 'f', 'g', 'h', 'i'], ['4g', '4f', '16k', '16k2', '8j', '8j2', '4e', '4c', '4g'], [4, 4, 16, 16, 8, 8, 4, 4, 4]]
327	Fe40Mn16N4Nd8	68	nd8fe40mn16n4	e-f	136	4	334.318	29.09	1.44	33.333333333333336	24.0	-0.067	23.25	-0.08	[['Nd', 'Nd', 'Fe', 'Fe', 'Mn', 'Mn', 'Fe', 'Fe', 'N'], ['a', 'b', 'c', 'd', 'e', 'f', 'g', 'h', 'i'], ['4g', '4f', '16k', '16k2', '8j', '8j2', '4e', '4c', '4g'], [4, 4, 16, 16, 8, 8, 4, 4, 4]]
328	Fe48N4Nd8Ti8	68	nd8fe48ti8n4	e	136	4	343.67	29.55	1.46	32.87671232876713	24.0	-0.171	23.94	-0.05	[['Nd', 'Nd', 'Fe', 'Fe', 'Ti', 'Fe', 'Fe', 'Fe', 'N'], ['a', 'b', 'c', 'd', 'e', 'f', 'g', 'h', 'i'], ['4g', '4f', '16k', '16k2', '8j', '8j2', '4e', '4c', '4g'], [4, 4, 16, 16, 8, 8, 4, 4, 4]]
329	Fe44N4Nd8Ti12	68	nd8fe44ti12n4	e-h	136	4	232.166	24.25	1.2	35.0	21.0	-0.206	18.58	-0.07	[['Nd', 'Nd', 'Fe', 'Fe', 'Ti', 'Fe', 'Fe', 'Ti', 'N'], ['a', 'b', 'c', 'd', 'e', 'f', 'g', 'h', 'i'], ['4g', '4f', '16k', '16k2', '8j', '8j2', '4e', '4c', '4g'], [4, 4, 16, 16, 8, 8, 4, 4, 4]]
330	Fe44N4Nd8Ti12	68	nd8fe44ti12n4	e-g	136	4	298.204	27.48	1.36	38.23529411764706	26.0	-0.202	21.75	0.01	[['Nd', 'Nd', 'Fe', 'Fe', 'Ti', 'Fe', 'Ti', 'Fe', 'N'], ['a', 'b', 'c', 'd', 'e', 'f', 'g', 'h', 'i'], ['4g', '4f', '16k', '16k2', '8j', '8j2', '4e', '4c', '4g'], [4, 4, 16, 16, 8, 8, 4, 4, 4]]
331	Fe40N4Nd8Ti16	68	nd8fe40ti16n4	e-g-h	136	4	205.87	22.78	1.13	38.93805309734513	22.0	-0.24	16.97	-0.01	[['Nd', 'Nd', 'Fe', 'Fe', 'Ti', 'Fe', 'Ti', 'Ti', 'N'], ['a', 'b', 'c', 'd', 'e', 'f', 'g', 'h', 'i'], ['4g', '4f', '16k', '16k2', '8j', '8j2', '4e', '4c', '4g'], [4, 4, 16, 16, 8, 8, 4, 4, 4]]
332	Fe40N4Nd8Ti16	68	nd8fe40ti16n4	e-f	136	4	161.226	20.21	1.0	42.0	21.0	-0.16	14.48	-0.06	[['Nd', 'Nd', 'Fe', 'Fe', 'Ti', 'Ti', 'Fe', 'Fe', 'N'], ['a', 'b', 'c', 'd', 'e', 'f', 'g', 'h', 'i'], ['4g', '4f', '16k', '16k2', '8j', '8j2', '4e', '4c', '4g'], [4, 4, 16, 16, 8, 8, 4, 4, 4]]
333	Fe48N4Nd8V8	68	nd8fe48v8n4	e	136	4	334.318	29.13	1.44	36.111111111111114	26.0	-0.147	23.42	-0.05	[['Nd', 'Nd', 'Fe', 'Fe', 'V', 'Fe', 'Fe', 'Fe', 'N'], ['a', 'b', 'c', 'd', 'e', 'f', 'g', 'h', 'i'], ['4g', '4f', '16k', '16k2', '8j', '8j2', '4e', '4c', '4g'], [4, 4, 16, 16, 8, 8, 4, 4, 4]]
334	Fe44N4Nd8V12	68	nd8fe44v12n4	e-h	136	4	220.702	23.75	1.17	41.02564102564103	24.0	-0.155	17.93	-0.07	[['Nd', 'Nd', 'Fe', 'Fe', 'V', 'Fe', 'Fe', 'V', 'N'], ['a', 'b', 'c', 'd', 'e', 'f', 'g', 'h', 'i'], ['4g', '4f', '16k', '16k2', '8j', '8j2', '4e', '4c', '4g'], [4, 4, 16, 16, 8, 8, 4, 4, 4]]
335	Fe44N4Nd8V12	68	nd8fe44v12n4	e-g	136	4	280.92	26.77	1.32	39.39393939393939	26.0	-0.174	21.03	-0.0	[['Nd', 'Nd', 'Fe', 'Fe', 'V', 'Fe', 'V', 'Fe', 'N'], ['a', 'b', 'c', 'd', 'e', 'f', 'g', 'h', 'i'], ['4g', '4f', '16k', '16k2', '8j', '8j2', '4e', '4c', '4g'], [4, 4, 16, 16, 8, 8, 4, 4, 4]]
336	Fe40N4Nd8V16	68	nd8fe40v16n4	e-g-h	136	4	191.553	22.02	1.09	42.20183486238532	23.0	-0.183	16.15	-0.02	[['Nd', 'Nd', 'Fe', 'Fe', 'V', 'Fe', 'V', 'V', 'N'], ['a', 'b', 'c', 'd', 'e', 'f', 'g', 'h', 'i'], ['4g', '4f', '16k', '16k2', '8j', '8j2', '4e', '4c', '4g'], [4, 4, 16, 16, 8, 8, 4, 4, 4]]
337	Fe40N4Nd8V16	68	nd8fe40v16n4	e-f	136	4	167.74	20.6	1.02	56.86274509803921	29.0	-0.117	14.78	-0.06	[['Nd', 'Nd', 'Fe', 'Fe', 'V', 'V', 'Fe', 'Fe', 'N'], ['a', 'b', 'c', 'd', 'e', 'f', 'g', 'h', 'i'], ['4g', '4f', '16k', '16k2', '8j', '8j2', '4e', '4c', '4g'], [4, 4, 16, 16, 8, 8, 4, 4, 4]]
338	Fe40Mn16N4Nd8	68	nd8fe40mn16n4	d	136	4	142.459	18.94	0.94	53.19148936170213	25.0	-0.074	13.06	-0.0	[['Nd', 'Nd', 'Fe', 'Mn', 'Fe', 'Fe', 'Fe', 'Fe', 'N'], ['a', 'b', 'c', 'd', 'e', 'f', 'g', 'h', 'i'], ['4g', '4f', '16k', '16k2', '8j', '8j2', '4e', '4c', '4g'], [4, 4, 16, 16, 8, 8, 4, 4, 4]]
339	Fe40Mn16N4Nd8	68	nd8mn16fe40n4	c	136	4	499.414	35.57	1.76	32.95454545454545	29.0	-0.062	30.08	-0.1	[['Nd', 'Nd', 'Mn', 'Fe', 'Fe', 'Fe', 'Fe', 'Fe', 'N'], ['a', 'b', 'c', 'd', 'e', 'f', 'g', 'h', 'i'], ['4g', '4f', '16k', '16k2', '8j', '8j2', '4e', '4c', '4g'], [4, 4, 16, 16, 8, 8, 4, 4, 4]]
340	Al16Fe40N4Nd8	68	nd8fe40al16n4	d	136	4	255.963	25.41	1.26	42.857142857142854	27.0	-0.352	19.79	0.01	[['Nd', 'Nd', 'Fe', 'Al', 'Fe', 'Fe', 'Fe', 'Fe', 'N'], ['a', 'b', 'c', 'd', 'e', 'f', 'g', 'h', 'i'], ['4g', '4f', '16k', '16k2', '8j', '8j2', '4e', '4c', '4g'], [4, 4, 16, 16, 8, 8, 4, 4, 4]]
341	Al16Fe40N4Nd8	68	nd8fe40al16n4	e-f	136	4	209.529	23.03	1.14	31.578947368421055	18.0	-0.285	17.41	-0.08	[['Nd', 'Nd', 'Fe', 'Fe', 'Al', 'Al', 'Fe', 'Fe', 'N'], ['a', 'b', 'c', 'd', 'e', 'f', 'g', 'h', 'i'], ['4g', '4f', '16k', '16k2', '8j', '8j2', '4e', '4c', '4g'], [4, 4, 16, 16, 8, 8, 4, 4, 4]]
342	Al16Fe40N4Nd8	68	nd8fe40al16n4	e-g-h	136	4	272.472	26.23	1.3	50.76923076923077	33.0	-0.346	20.52	0.04	[['Nd', 'Nd', 'Fe', 'Fe', 'Al', 'Fe', 'Al', 'Al', 'N'], ['a', 'b', 'c', 'd', 'e', 'f', 'g', 'h', 'i'], ['4g', '4f', '16k', '16k2', '8j', '8j2', '4e', '4c', '4g'], [4, 4, 16, 16, 8, 8, 4, 4, 4]]
343	Al12Fe44N4Nd8	68	nd8fe44al12n4	e-g	136	4	353.15	29.9	1.48	41.891891891891895	31.0	-0.282	24.26	0.05	[['Nd', 'Nd', 'Fe', 'Fe', 'Al', 'Fe', 'Al', 'Fe', 'N'], ['a', 'b', 'c', 'd', 'e', 'f', 'g', 'h', 'i'], ['4g', '4f', '16k', '16k2', '8j', '8j2', '4e', '4c', '4g'], [4, 4, 16, 16, 8, 8, 4, 4, 4]]
344	Al12Fe44N4Nd8	68	nd8fe44al12n4	e-h	136	4	311.505	28.16	1.39	40.28776978417267	28.0	-0.321	22.65	-0.06	[['Nd', 'Nd', 'Fe', 'Fe', 'Al', 'Fe', 'Fe', 'Al', 'N'], ['a', 'b', 'c', 'd', 'e', 'f', 'g', 'h', 'i'], ['4g', '4f', '16k', '16k2', '8j', '8j2', '4e', '4c', '4g'], [4, 4, 16, 16, 8, 8, 4, 4, 4]]
345	Al8Fe48N4Nd8	68	nd8fe48al8n4	e	136	4	392.36	31.51	1.56	35.8974358974359	28.0	-0.255	26.05	-0.06	[['Nd', 'Nd', 'Fe', 'Fe', 'Al', 'Fe', 'Fe', 'Fe', 'N'], ['a', 'b', 'c', 'd', 'e', 'f', 'g', 'h', 'i'], ['4g', '4f', '16k', '16k2', '8j', '8j2', '4e', '4c', '4g'], [4, 4, 16, 16, 8, 8, 4, 4, 4]]
346	Cu16Fe40N4Nd8	68	nd8fe40cu16n4	e-f	136	4	325.096	28.81	1.42	26.760563380281692	19.0	-0.102	23.23	-0.02	[['Nd', 'Nd', 'Fe', 'Fe', 'Cu', 'Cu', 'Fe', 'Fe', 'N'], ['a', 'b', 'c', 'd', 'e', 'f', 'g', 'h', 'i'], ['4g', '4f', '16k', '16k2', '8j', '8j2', '4e', '4c', '4g'], [4, 4, 16, 16, 8, 8, 4, 4, 4]]
347	Cu16Fe40N4Nd8	68	nd8fe40cu16n4	e-g-h	136	4	353.15	29.87	1.48	54.054054054054056	40.0	-0.044	24.23	0.0	[['Nd', 'Nd', 'Fe', 'Fe', 'Cu', 'Fe', 'Cu', 'Cu', 'N'], ['a', 'b', 'c', 'd', 'e', 'f', 'g', 'h', 'i'], ['4g', '4f', '16k', '16k2', '8j', '8j2', '4e', '4c', '4g'], [4, 4, 16, 16, 8, 8, 4, 4, 4]]
348	Cu12Fe44N4Nd8	68	nd8fe44cu12n4	e-g	136	4	402.485	31.97	1.58	36.70886075949367	29.0	-0.057	26.43	0.01	[['Nd', 'Nd', 'Fe', 'Fe', 'Cu', 'Fe', 'Cu', 'Fe', 'N'], ['a', 'b', 'c', 'd', 'e', 'f', 'g', 'h', 'i'], ['4g', '4f', '16k', '16k2', '8j', '8j2', '4e', '4c', '4g'], [4, 4, 16, 16, 8, 8, 4, 4, 4]]
349	Cu12Fe44N4Nd8	68	nd8fe44cu12n4	e-h	136	4	382.364	31.2	1.54	51.94805194805195	40.0	-0.081	25.64	-0.06	[['Nd', 'Nd', 'Fe', 'Fe', 'Cu', 'Fe', 'Fe', 'Cu', 'N'], ['a', 'b', 'c', 'd', 'e', 'f', 'g', 'h', 'i'], ['4g', '4f', '16k', '16k2', '8j', '8j2', '4e', '4c', '4g'], [4, 4, 16, 16, 8, 8, 4, 4, 4]]
350	Cu8Fe48N4Nd8	68	nd8fe48cu8n4	e	136	4	444.275	33.63	1.66	37.34939759036145	31.0	-0.093	28.15	-0.05	[['Nd', 'Nd', 'Fe', 'Fe', 'Cu', 'Fe', 'Fe', 'Fe', 'N'], ['a', 'b', 'c', 'd', 'e', 'f', 'g', 'h', 'i'], ['4g', '4f', '16k', '16k2', '8j', '8j2', '4e', '4c', '4g'], [4, 4, 16, 16, 8, 8, 4, 4, 4]]
351	Al16Fe40N4Nd8	68	nd8fe40al16n4	f-g-h	136	4	184.588	21.57	1.07	52.336448598130836	28.0	-0.352	15.94	0.01	[['Nd', 'Nd', 'Fe', 'Fe', 'Fe', 'Al', 'Al', 'Al', 'N'], ['a', 'b', 'c', 'd', 'e', 'f', 'g', 'h', 'i'], ['4g', '4f', '16k', '16k2', '8j', '8j2', '4e', '4c', '4g'], [4, 4, 16, 16, 8, 8, 4, 4, 4]]
352	Al12Fe44N4Nd8	68	nd8fe44al12n4	f-g	136	4	268.296	26.16	1.29	46.51162790697674	30.0	-0.275	20.56	0.02	[['Nd', 'Nd', 'Fe', 'Fe', 'Fe', 'Al', 'Al', 'Fe', 'N'], ['a', 'b', 'c', 'd', 'e', 'f', 'g', 'h', 'i'], ['4g', '4f', '16k', '16k2', '8j', '8j2', '4e', '4c', '4g'], [4, 4, 16, 16, 8, 8, 4, 4, 4]]
353	Al12Fe44N4Nd8	68	nd8fe44al12n4	f-h	136	4	236.051	24.43	1.21	42.97520661157025	26.0	-0.308	18.95	-0.08	[['Nd', 'Nd', 'Fe', 'Fe', 'Fe', 'Al', 'Fe', 'Al', 'N'], ['a', 'b', 'c', 'd', 'e', 'f', 'g', 'h', 'i'], ['4g', '4f', '16k', '16k2', '8j', '8j2', '4e', '4c', '4g'], [4, 4, 16, 16, 8, 8, 4, 4, 4]]
354	Al8Fe48N4Nd8	68	nd8fe48al8n4	f	136	4	329.691	28.93	1.43	36.36363636363637	26.0	-0.235	23.48	-0.06	[['Nd', 'Nd', 'Fe', 'Fe', 'Fe', 'Al', 'Fe', 'Fe', 'N'], ['a', 'b', 'c', 'd', 'e', 'f', 'g', 'h', 'i'], ['4g', '4f', '16k', '16k2', '8j', '8j2', '4e', '4c', '4g'], [4, 4, 16, 16, 8, 8, 4, 4, 4]]
355	Cu16Fe40N4Nd8	68	nd8fe40cu16n4	f-g-h	136	4	307.039	27.96	1.38	40.57971014492754	28.0	-0.058	22.31	-0.02	[['Nd', 'Nd', 'Fe', 'Fe', 'Fe', 'Cu', 'Cu', 'Cu', 'N'], ['a', 'b', 'c', 'd', 'e', 'f', 'g', 'h', 'i'], ['4g', '4f', '16k', '16k2', '8j', '8j2', '4e', '4c', '4g'], [4, 4, 16, 16, 8, 8, 4, 4, 4]]
356	Cu12Fe44N4Nd8	68	nd8fe44cu12n4	f-g	136	4	353.15	30.03	1.48	25.675675675675677	19.0	-0.069	24.5	-0.03	[['Nd', 'Nd', 'Fe', 'Fe', 'Fe', 'Cu', 'Cu', 'Fe', 'N'], ['a', 'b', 'c', 'd', 'e', 'f', 'g', 'h', 'i'], ['4g', '4f', '16k', '16k2', '8j', '8j2', '4e', '4c', '4g'], [4, 4, 16, 16, 8, 8, 4, 4, 4]]
357	Cu12Fe44N4Nd8	68	nd8fe44cu12n4	f-h	136	4	353.15	30.05	1.48	39.18918918918919	29.0	-0.088	24.47	-0.06	[['Nd', 'Nd', 'Fe', 'Fe', 'Fe', 'Cu', 'Fe', 'Cu', 'N'], ['a', 'b', 'c', 'd', 'e', 'f', 'g', 'h', 'i'], ['4g', '4f', '16k', '16k2', '8j', '8j2', '4e', '4c', '4g'], [4, 4, 16, 16, 8, 8, 4, 4, 4]]
358	Cu8Fe48N4Nd8	68	nd8fe48cu8n4	f	136	4	412.739	32.49	1.6	23.75	19.0	-0.095	26.98	-0.05	[['Nd', 'Nd', 'Fe', 'Fe', 'Fe', 'Cu', 'Fe', 'Fe', 'N'], ['a', 'b', 'c', 'd', 'e', 'f', 'g', 'h', 'i'], ['4g', '4f', '16k', '16k2', '8j', '8j2', '4e', '4c', '4g'], [4, 4, 16, 16, 8, 8, 4, 4, 4]]
359	Al8Fe48N4Nd8	68	nd8fe48al8n4	g-h	136	4	382.364	31.26	1.54	48.05194805194805	37.0	-0.261	25.74	0.03	[['Nd', 'Nd', 'Fe', 'Fe', 'Fe', 'Fe', 'Al', 'Al', 'N'], ['a', 'b', 'c', 'd', 'e', 'f', 'g', 'h', 'i'], ['4g', '4f', '16k', '16k2', '8j', '8j2', '4e', '4c', '4g'], [4, 4, 16, 16, 8, 8, 4, 4, 4]]
360	Al4Fe52N4Nd8	68	nd8fe52al4n4	g	136	4	499.414	35.57	1.76	37.5	33.0	-0.19	30.09	0.05	[['Nd', 'Nd', 'Fe', 'Fe', 'Fe', 'Fe', 'Al', 'Fe', 'N'], ['a', 'b', 'c', 'd', 'e', 'f', 'g', 'h', 'i'], ['4g', '4f', '16k', '16k2', '8j', '8j2', '4e', '4c', '4g'], [4, 4, 16, 16, 8, 8, 4, 4, 4]]
361	Cu8Fe48N4Nd8	68	nd8fe48cu8n4	g-h	136	4	438.938	33.47	1.65	46.06060606060606	38.0	-0.074	27.97	-0.03	[['Nd', 'Nd', 'Fe', 'Fe', 'Fe', 'Fe', 'Cu', 'Cu', 'N'], ['a', 'b', 'c', 'd', 'e', 'f', 'g', 'h', 'i'], ['4g', '4f', '16k', '16k2', '8j', '8j2', '4e', '4c', '4g'], [4, 4, 16, 16, 8, 8, 4, 4, 4]]
362	Cu4Fe52N4Nd8	68	nd8fe52cu4n4	g	136	4	499.414	35.64	1.76	31.818181818181817	28.0	-0.092	30.25	-0.02	[['Nd', 'Nd', 'Fe', 'Fe', 'Fe', 'Fe', 'Cu', 'Fe', 'N'], ['a', 'b', 'c', 'd', 'e', 'f', 'g', 'h', 'i'], ['4g', '4f', '16k', '16k2', '8j', '8j2', '4e', '4c', '4g'], [4, 4, 16, 16, 8, 8, 4, 4, 4]]
363	Al4Fe52N4Nd8	68	nd8fe52al4n4	h	136	4	471.441	34.55	1.71	38.59649122807018	33.0	-0.198	29.15	-0.05	[['Nd', 'Nd', 'Fe', 'Fe', 'Fe', 'Fe', 'Fe', 'Al', 'N'], ['a', 'b', 'c', 'd', 'e', 'f', 'g', 'h', 'i'], ['4g', '4f', '16k', '16k2', '8j', '8j2', '4e', '4c', '4g'], [4, 4, 16, 16, 8, 8, 4, 4, 4]]
364	Fe52Mo4N4Nd8	68	nd8fe52mo4n4	g	136	4	476.971	34.74	1.72	32.55813953488372	28.0	-0.096	29.31	-0.04	[['Nd', 'Nd', 'Fe', 'Fe', 'Fe', 'Fe', 'Mo', 'Fe', 'N'], ['a', 'b', 'c', 'd', 'e', 'f', 'g', 'h', 'i'], ['4g', '4f', '16k', '16k2', '8j', '8j2', '4e', '4c', '4g'], [4, 4, 16, 16, 8, 8, 4, 4, 4]]
365	Fe48Mo8N4Nd8	68	nd8fe48mo8n4	g-h	136	4	334.318	29.09	1.44	27.77777777777778	20.0	-0.059	23.46	-0.05	[['Nd', 'Nd', 'Fe', 'Fe', 'Fe', 'Fe', 'Mo', 'Mo', 'N'], ['a', 'b', 'c', 'd', 'e', 'f', 'g', 'h', 'i'], ['4g', '4f', '16k', '16k2', '8j', '8j2', '4e', '4c', '4g'], [4, 4, 16, 16, 8, 8, 4, 4, 4]]
366	Fe52N4Nd8Zn4	68	nd8fe52zn4n4	g	136	4	493.755	35.53	1.75	35.42857142857143	31.0	-0.117	30.07	0.04	[['Nd', 'Nd', 'Fe', 'Fe', 'Fe', 'Fe', 'Zn', 'Fe', 'N'], ['a', 'b', 'c', 'd', 'e', 'f', 'g', 'h', 'i'], ['4g', '4f', '16k', '16k2', '8j', '8j2', '4e', '4c', '4g'], [4, 4, 16, 16, 8, 8, 4, 4, 4]]
367	Fe48N4Nd8Zn8	68	nd8fe48zn8n4	g-h	136	4	412.739	32.35	1.6	51.25	41.0	-0.134	26.84	0.03	[['Nd', 'Nd', 'Fe', 'Fe', 'Fe', 'Fe', 'Zn', 'Zn', 'N'], ['a', 'b', 'c', 'd', 'e', 'f', 'g', 'h', 'i'], ['4g', '4f', '16k', '16k2', '8j', '8j2', '4e', '4c', '4g'], [4, 4, 16, 16, 8, 8, 4, 4, 4]]
368	Fe48Mo8N4Nd8	68	nd8fe48mo8n4	f	136	4	280.92	26.78	1.32	60.6060606060606	40.0	-0.008	21.01	-0.05	[['Nd', 'Nd', 'Fe', 'Fe', 'Fe', 'Mo', 'Fe', 'Fe', 'N'], ['a', 'b', 'c', 'd', 'e', 'f', 'g', 'h', 'i'], ['4g', '4f', '16k', '16k2', '8j', '8j2', '4e', '4c', '4g'], [4, 4, 16, 16, 8, 8, 4, 4, 4]]
369	Fe44Mo12N4Nd8	68	nd8fe44mo12n4	f-h	136	4	171.045	20.81	1.03	67.96116504854369	35.0	-0.012	14.9	-0.05	[['Nd', 'Nd', 'Fe', 'Fe', 'Fe', 'Mo', 'Fe', 'Mo', 'N'], ['a', 'b', 'c', 'd', 'e', 'f', 'g', 'h', 'i'], ['4g', '4f', '16k', '16k2', '8j', '8j2', '4e', '4c', '4g'], [4, 4, 16, 16, 8, 8, 4, 4, 4]]
370	Fe44Mo12N4Nd8	68	nd8fe44mo12n4	f-g	136	4	311.505	28.12	1.39	58.992805755395686	41.0	0.028	22.32	-0.02	[['Nd', 'Nd', 'Fe', 'Fe', 'Fe', 'Mo', 'Mo', 'Fe', 'N'], ['a', 'b', 'c', 'd', 'e', 'f', 'g', 'h', 'i'], ['4g', '4f', '16k', '16k2', '8j', '8j2', '4e', '4c', '4g'], [4, 4, 16, 16, 8, 8, 4, 4, 4]]
371	Fe40Mo16N4Nd8	68	nd8fe40mo16n4	f-g-h	136	4	198.647	22.44	1.11	63.063063063063055	35.0	0.011	16.49	-0.04	[['Nd', 'Nd', 'Fe', 'Fe', 'Fe', 'Mo', 'Mo', 'Mo', 'N'], ['a', 'b', 'c', 'd', 'e', 'f', 'g', 'h', 'i'], ['4g', '4f', '16k', '16k2', '8j', '8j2', '4e', '4c', '4g'], [4, 4, 16, 16, 8, 8, 4, 4, 4]]
372	Fe48N4Nd8Ni8	68	nd8fe48ni8n4	f	136	4	471.441	34.62	1.71	25.730994152046783	22.0	-0.127	29.15	-0.05	[['Nd', 'Nd', 'Fe', 'Fe', 'Fe', 'Ni', 'Fe', 'Fe', 'N'], ['a', 'b', 'c', 'd', 'e', 'f', 'g', 'h', 'i'], ['4g', '4f', '16k', '16k2', '8j', '8j2', '4e', '4c', '4g'], [4, 4, 16, 16, 8, 8, 4, 4, 4]]
373	Fe44N4Nd8Ni12	68	nd8fe44ni12n4	f-h	136	4	428.362	33.03	1.63	38.036809815950924	31.0	-0.139	27.45	-0.05	[['Nd', 'Nd', 'Fe', 'Fe', 'Fe', 'Ni', 'Fe', 'Ni', 'N'], ['a', 'b', 'c', 'd', 'e', 'f', 'g', 'h', 'i'], ['4g', '4f', '16k', '16k2', '8j', '8j2', '4e', '4c', '4g'], [4, 4, 16, 16, 8, 8, 4, 4, 4]]
374	Fe44N4Nd8Ni12	68	nd8fe44ni12n4	f-g	136	4	417.914	32.62	1.61	26.08695652173913	21.0	-0.121	27.16	-0.06	[['Nd', 'Nd', 'Fe', 'Fe', 'Fe', 'Ni', 'Ni', 'Fe', 'N'], ['a', 'b', 'c', 'd', 'e', 'f', 'g', 'h', 'i'], ['4g', '4f', '16k', '16k2', '8j', '8j2', '4e', '4c', '4g'], [4, 4, 16, 16, 8, 8, 4, 4, 4]]
375	Fe40N4Nd8Ni16	68	nd8fe40ni16n4	f-g-h	136	4	377.414	31.01	1.53	39.21568627450981	30.0	-0.129	25.46	-0.06	[['Nd', 'Nd', 'Fe', 'Fe', 'Fe', 'Ni', 'Ni', 'Ni', 'N'], ['a', 'b', 'c', 'd', 'e', 'f', 'g', 'h', 'i'], ['4g', '4f', '16k', '16k2', '8j', '8j2', '4e', '4c', '4g'], [4, 4, 16, 16, 8, 8, 4, 4, 4]]
376	Fe48N4Nd8Zn8	68	nd8fe48zn8n4	f	136	4	367.612	30.64	1.51	25.165562913907284	19.0	-0.145	25.16	-0.06	[['Nd', 'Nd', 'Fe', 'Fe', 'Fe', 'Zn', 'Fe', 'Fe', 'N'], ['a', 'b', 'c', 'd', 'e', 'f', 'g', 'h', 'i'], ['4g', '4f', '16k', '16k2', '8j', '8j2', '4e', '4c', '4g'], [4, 4, 16, 16, 8, 8, 4, 4, 4]]
377	Fe44N4Nd8Zn12	68	nd8fe44zn12n4	f-h	136	4	293.835	27.26	1.35	37.03703703703704	25.0	-0.163	21.73	-0.07	[['Nd', 'Nd', 'Fe', 'Fe', 'Fe', 'Zn', 'Fe', 'Zn', 'N'], ['a', 'b', 'c', 'd', 'e', 'f', 'g', 'h', 'i'], ['4g', '4f', '16k', '16k2', '8j', '8j2', '4e', '4c', '4g'], [4, 4, 16, 16, 8, 8, 4, 4, 4]]
378	Fe44N4Nd8Zn12	68	nd8fe44zn12n4	f-g	136	4	307.039	27.97	1.38	28.985507246376812	20.0	-0.135	22.38	0.02	[['Nd', 'Nd', 'Fe', 'Fe', 'Fe', 'Zn', 'Zn', 'Fe', 'N'], ['a', 'b', 'c', 'd', 'e', 'f', 'g', 'h', 'i'], ['4g', '4f', '16k', '16k2', '8j', '8j2', '4e', '4c', '4g'], [4, 4, 16, 16, 8, 8, 4, 4, 4]]
379	Fe40N4Nd8Zn16	68	nd8fe40zn16n4	f-g-h	136	4	239.969	24.69	1.22	47.540983606557376	29.0	-0.149	19.05	0.0	[['Nd', 'Nd', 'Fe', 'Fe', 'Fe', 'Zn', 'Zn', 'Zn', 'N'], ['a', 'b', 'c', 'd', 'e', 'f', 'g', 'h', 'i'], ['4g', '4f', '16k', '16k2', '8j', '8j2', '4e', '4c', '4g'], [4, 4, 16, 16, 8, 8, 4, 4, 4]]
380	Fe48Mo8N4Nd8	68	nd8fe48mo8n4	e	136	4	343.67	29.56	1.46	32.87671232876713	24.0	-0.073	23.82	-0.08	[['Nd', 'Nd', 'Fe', 'Fe', 'Mo', 'Fe', 'Fe', 'Fe', 'N'], ['a', 'b', 'c', 'd', 'e', 'f', 'g', 'h', 'i'], ['4g', '4f', '16k', '16k2', '8j', '8j2', '4e', '4c', '4g'], [4, 4, 16, 16, 8, 8, 4, 4, 4]]
381	Fe44Mo12N4Nd8	68	nd8fe44mo12n4	e-h	136	4	236.051	24.48	1.21	29.75206611570248	18.0	-0.056	18.57	-0.07	[['Nd', 'Nd', 'Fe', 'Fe', 'Mo', 'Fe', 'Fe', 'Mo', 'N'], ['a', 'b', 'c', 'd', 'e', 'f', 'g', 'h', 'i'], ['4g', '4f', '16k', '16k2', '8j', '8j2', '4e', '4c', '4g'], [4, 4, 16, 16, 8, 8, 4, 4, 4]]
382	Fe44Mo12N4Nd8	68	nd8fe44mo12n4	e-g	136	4	307.039	27.96	1.38	34.78260869565218	24.0	-0.009	22.2	-0.04	[['Nd', 'Nd', 'Fe', 'Fe', 'Mo', 'Fe', 'Mo', 'Fe', 'N'], ['a', 'b', 'c', 'd', 'e', 'f', 'g', 'h', 'i'], ['4g', '4f', '16k', '16k2', '8j', '8j2', '4e', '4c', '4g'], [4, 4, 16, 16, 8, 8, 4, 4, 4]]
383	Fe40Mo16N4Nd8	68	nd8fe40mo16n4	e-g-h	136	4	195.084	22.28	1.1	32.72727272727273	18.0	-0.007	16.36	-0.05	[['Nd', 'Nd', 'Fe', 'Fe', 'Mo', 'Fe', 'Mo', 'Mo', 'N'], ['a', 'b', 'c', 'd', 'e', 'f', 'g', 'h', 'i'], ['4g', '4f', '16k', '16k2', '8j', '8j2', '4e', '4c', '4g'], [4, 4, 16, 16, 8, 8, 4, 4, 4]]
384	Fe40Mo16N4Nd8	68	nd8fe40mo16n4	e-f	136	4	184.588	21.69	1.07	71.02803738317756	38.0	0.094	15.64	-0.06	[['Nd', 'Nd', 'Fe', 'Fe', 'Mo', 'Mo', 'Fe', 'Fe', 'N'], ['a', 'b', 'c', 'd', 'e', 'f', 'g', 'h', 'i'], ['4g', '4f', '16k', '16k2', '8j', '8j2', '4e', '4c', '4g'], [4, 4, 16, 16, 8, 8, 4, 4, 4]]
385	Fe44N4Nd8Ni12	68	nd8fe44ni12n4	e-h	136	4	455.045	33.94	1.68	42.85714285714286	36.0	-0.146	28.33	-0.05	[['Nd', 'Nd', 'Fe', 'Fe', 'Ni', 'Fe', 'Fe', 'Ni', 'N'], ['a', 'b', 'c', 'd', 'e', 'f', 'g', 'h', 'i'], ['4g', '4f', '16k', '16k2', '8j', '8j2', '4e', '4c', '4g'], [4, 4, 16, 16, 8, 8, 4, 4, 4]]
386	Fe44N4Nd8Ni12	68	nd8fe44ni12n4	e-g	136	4	465.943	34.32	1.7	30.58823529411765	26.0	-0.126	28.75	-0.02	[['Nd', 'Nd', 'Fe', 'Fe', 'Ni', 'Fe', 'Ni', 'Fe', 'N'], ['a', 'b', 'c', 'd', 'e', 'f', 'g', 'h', 'i'], ['4g', '4f', '16k', '16k2', '8j', '8j2', '4e', '4c', '4g'], [4, 4, 16, 16, 8, 8, 4, 4, 4]]
387	Fe40N4Nd8Ni16	68	nd8fe40ni16n4	e-g-h	136	4	417.914	32.63	1.61	43.47826086956521	35.0	-0.135	26.98	-0.03	[['Nd', 'Nd', 'Fe', 'Fe', 'Ni', 'Fe', 'Ni', 'Ni', 'N'], ['a', 'b', 'c', 'd', 'e', 'f', 'g', 'h', 'i'], ['4g', '4f', '16k', '16k2', '8j', '8j2', '4e', '4c', '4g'], [4, 4, 16, 16, 8, 8, 4, 4, 4]]
388	Fe40N4Nd8Ni16	68	nd8fe40ni16n4	e-f	136	4	397.406	31.72	1.57	26.751592356687897	21.0	-0.16	26.12	-0.02	[['Nd', 'Nd', 'Fe', 'Fe', 'Ni', 'Ni', 'Fe', 'Fe', 'N'], ['a', 'b', 'c', 'd', 'e', 'f', 'g', 'h', 'i'], ['4g', '4f', '16k', '16k2', '8j', '8j2', '4e', '4c', '4g'], [4, 4, 16, 16, 8, 8, 4, 4, 4]]
389	Fe44N4Nd8Zn12	68	nd8fe44zn12n4	e-h	136	4	348.394	29.77	1.47	50.34013605442177	37.0	-0.179	24.29	-0.06	[['Nd', 'Nd', 'Fe', 'Fe', 'Zn', 'Fe', 'Fe', 'Zn', 'N'], ['a', 'b', 'c', 'd', 'e', 'f', 'g', 'h', 'i'], ['4g', '4f', '16k', '16k2', '8j', '8j2', '4e', '4c', '4g'], [4, 4, 16, 16, 8, 8, 4, 4, 4]]
390	Fe44N4Nd8Zn12	68	nd8fe44zn12n4	e-g	136	4	377.414	31.03	1.53	41.830065359477125	32.0	-0.147	25.42	0.05	[['Nd', 'Nd', 'Fe', 'Fe', 'Zn', 'Fe', 'Zn', 'Fe', 'N'], ['a', 'b', 'c', 'd', 'e', 'f', 'g', 'h', 'i'], ['4g', '4f', '16k', '16k2', '8j', '8j2', '4e', '4c', '4g'], [4, 4, 16, 16, 8, 8, 4, 4, 4]]
391	Fe40N4Nd8Zn16	68	nd8fe40zn16n4	e-g-h	136	4	307.039	27.88	1.38	56.52173913043479	39.0	-0.162	22.29	0.04	[['Nd', 'Nd', 'Fe', 'Fe', 'Zn', 'Fe', 'Zn', 'Zn', 'N'], ['a', 'b', 'c', 'd', 'e', 'f', 'g', 'h', 'i'], ['4g', '4f', '16k', '16k2', '8j', '8j2', '4e', '4c', '4g'], [4, 4, 16, 16, 8, 8, 4, 4, 4]]
392	Fe40Mo16N4Nd8	68	nd8fe40mo16n4	d	136	4	184.588	21.69	1.07	50.467289719626166	27.0	0.007	15.74	-0.03	[['Nd', 'Nd', 'Fe', 'Mo', 'Fe', 'Fe', 'Fe', 'Fe', 'N'], ['a', 'b', 'c', 'd', 'e', 'f', 'g', 'h', 'i'], ['4g', '4f', '16k', '16k2', '8j', '8j2', '4e', '4c', '4g'], [4, 4, 16, 16, 8, 8, 4, 4, 4]]
393	Fe40Mo16N4Nd8	68	nd8mo16fe40n4	c	136	4	181.154	21.49	1.06	58.490566037735846	31.0	0.009	15.64	-0.01	[['Nd', 'Nd', 'Mo', 'Fe', 'Fe', 'Fe', 'Fe', 'Fe', 'N'], ['a', 'b', 'c', 'd', 'e', 'f', 'g', 'h', 'i'], ['4g', '4f', '16k', '16k2', '8j', '8j2', '4e', '4c', '4g'], [4, 4, 16, 16, 8, 8, 4, 4, 4]]
394	Fe56Nd8O4	68	nd8fe56o4	init	136	4	619.366	39.69	1.96	33.673469387755105	33.0	-0.019	34.34	0.0	[['Nd', 'Nd', 'Fe', 'Fe', 'Fe', 'Fe', 'Fe', 'Fe', 'O'], ['a', 'b', 'c', 'd', 'e', 'f', 'g', 'h', 'i'], ['4g', '4f', '16k', '16k2', '8j', '8j2', '4e', '4c', '4g'], [4, 4, 16, 16, 8, 8, 4, 4, 4]]
395	Co16Fe40Nd8O4	68	nd8co16fe40o4	c	136	4	539.93	36.99	1.83	30.601092896174862	28.0	-0.006	31.63	0.0	[['Nd', 'Nd', 'Co', 'Fe', 'Fe', 'Fe', 'Fe', 'Fe', 'O'], ['a', 'b', 'c', 'd', 'e', 'f', 'g', 'h', 'i'], ['4g', '4f', '16k', '16k2', '8j', '8j2', '4e', '4c', '4g'], [4, 4, 16, 16, 8, 8, 4, 4, 4]]
396	Co16Fe40Nd8O4	68	nd8fe40co16o4	d	136	4	539.93	37.12	1.83	32.78688524590164	30.0	-0.023	31.72	0.0	[['Nd', 'Nd', 'Fe', 'Co', 'Fe', 'Fe', 'Fe', 'Fe', 'O'], ['a', 'b', 'c', 'd', 'e', 'f', 'g', 'h', 'i'], ['4g', '4f', '16k', '16k2', '8j', '8j2', '4e', '4c', '4g'], [4, 4, 16, 16, 8, 8, 4, 4, 4]]
397	Co16Fe40Nd8O4	68	nd8fe40co16o4	e-f	136	4	534.045	36.79	1.82	30.769230769230766	28.0	-0.02	31.33	0.0	[['Nd', 'Nd', 'Fe', 'Fe', 'Co', 'Co', 'Fe', 'Fe', 'O'], ['a', 'b', 'c', 'd', 'e', 'f', 'g', 'h', 'i'], ['4g', '4f', '16k', '16k2', '8j', '8j2', '4e', '4c', '4g'], [4, 4, 16, 16, 8, 8, 4, 4, 4]]
398	Co16Fe40Nd8O4	68	nd8fe40co16o4	e-g-h	136	4	545.847	37.19	1.84	35.869565217391305	33.0	-0.03	31.7	0.0	[['Nd', 'Nd', 'Fe', 'Fe', 'Co', 'Fe', 'Co', 'Co', 'O'], ['a', 'b', 'c', 'd', 'e', 'f', 'g', 'h', 'i'], ['4g', '4f', '16k', '16k2', '8j', '8j2', '4e', '4c', '4g'], [4, 4, 16, 16, 8, 8, 4, 4, 4]]
399	Co12Fe44Nd8O4	68	nd8fe44co12o4	e-g	136	4	563.792	37.81	1.87	31.016042780748663	29.0	-0.022	32.38	0.0	[['Nd', 'Nd', 'Fe', 'Fe', 'Co', 'Fe', 'Co', 'Fe', 'O'], ['a', 'b', 'c', 'd', 'e', 'f', 'g', 'h', 'i'], ['4g', '4f', '16k', '16k2', '8j', '8j2', '4e', '4c', '4g'], [4, 4, 16, 16, 8, 8, 4, 4, 4]]
400	Co12Fe44Nd8O4	68	nd8fe44co12o4	e-h	136	4	575.916	38.25	1.89	34.920634920634924	33.0	-0.036	32.75	0.0	[['Nd', 'Nd', 'Fe', 'Fe', 'Co', 'Fe', 'Fe', 'Co', 'O'], ['a', 'b', 'c', 'd', 'e', 'f', 'g', 'h', 'i'], ['4g', '4f', '16k', '16k2', '8j', '8j2', '4e', '4c', '4g'], [4, 4, 16, 16, 8, 8, 4, 4, 4]]
401	Co8Fe48Nd8O4	68	nd8fe48co8o4	e	136	4	588.169	38.74	1.91	30.36649214659686	29.0	-0.028	33.31	0.0	[['Nd', 'Nd', 'Fe', 'Fe', 'Co', 'Fe', 'Fe', 'Fe', 'O'], ['a', 'b', 'c', 'd', 'e', 'f', 'g', 'h', 'i'], ['4g', '4f', '16k', '16k2', '8j', '8j2', '4e', '4c', '4g'], [4, 4, 16, 16, 8, 8, 4, 4, 4]]
402	Cr16Fe40Nd8O4	68	nd8fe40cr16o4	e-f	136	4	224.491	23.81	1.18	57.6271186440678	34.0	0.097	17.79	0.0	[['Nd', 'Nd', 'Fe', 'Fe', 'Cr', 'Cr', 'Fe', 'Fe', 'O'], ['a', 'b', 'c', 'd', 'e', 'f', 'g', 'h', 'i'], ['4g', '4f', '16k', '16k2', '8j', '8j2', '4e', '4c', '4g'], [4, 4, 16, 16, 8, 8, 4, 4, 4]]
403	Cr16Fe40Nd8O4	68	nd8fe40cr16o4	e-g-h	136	4	177.752	21.33	1.05	59.047619047619044	31.0	0.043	15.4	0.0	[['Nd', 'Nd', 'Fe', 'Fe', 'Cr', 'Fe', 'Cr', 'Cr', 'O'], ['a', 'b', 'c', 'd', 'e', 'f', 'g', 'h', 'i'], ['4g', '4f', '16k', '16k2', '8j', '8j2', '4e', '4c', '4g'], [4, 4, 16, 16, 8, 8, 4, 4, 4]]
404	Cr12Fe44Nd8O4	68	nd8fe44cr12o4	e-g	136	4	280.92	26.68	1.32	43.93939393939394	29.0	0.018	20.93	0.0	[['Nd', 'Nd', 'Fe', 'Fe', 'Cr', 'Fe', 'Cr', 'Fe', 'O'], ['a', 'b', 'c', 'd', 'e', 'f', 'g', 'h', 'i'], ['4g', '4f', '16k', '16k2', '8j', '8j2', '4e', '4c', '4g'], [4, 4, 16, 16, 8, 8, 4, 4, 4]]
405	Cr12Fe44Nd8O4	68	nd8fe44cr12o4	e-h	136	4	264.153	25.93	1.28	45.3125	29.0	0.041	19.91	0.0	[['Nd', 'Nd', 'Fe', 'Fe', 'Cr', 'Fe', 'Fe', 'Cr', 'O'], ['a', 'b', 'c', 'd', 'e', 'f', 'g', 'h', 'i'], ['4g', '4f', '16k', '16k2', '8j', '8j2', '4e', '4c', '4g'], [4, 4, 16, 16, 8, 8, 4, 4, 4]]
406	Co16Fe40Nd8O4	68	nd8fe40co16o4	f-g-h	136	4	534.045	36.82	1.82	36.26373626373626	33.0	-0.011	31.38	0.0	[['Nd', 'Nd', 'Fe', 'Fe', 'Fe', 'Co', 'Co', 'Co', 'O'], ['a', 'b', 'c', 'd', 'e', 'f', 'g', 'h', 'i'], ['4g', '4f', '16k', '16k2', '8j', '8j2', '4e', '4c', '4g'], [4, 4, 16, 16, 8, 8, 4, 4, 4]]
407	Co12Fe44Nd8O4	68	nd8fe44co12o4	f-g	136	4	551.796	37.52	1.85	31.35135135135135	29.0	-0.003	32.13	0.0	[['Nd', 'Nd', 'Fe', 'Fe', 'Fe', 'Co', 'Co', 'Fe', 'O'], ['a', 'b', 'c', 'd', 'e', 'f', 'g', 'h', 'i'], ['4g', '4f', '16k', '16k2', '8j', '8j2', '4e', '4c', '4g'], [4, 4, 16, 16, 8, 8, 4, 4, 4]]
408	Co12Fe44Nd8O4	68	nd8fe44co12o4	f-h	136	4	557.778	37.74	1.86	35.483870967741936	33.0	-0.018	32.3	0.0	[['Nd', 'Nd', 'Fe', 'Fe', 'Fe', 'Co', 'Fe', 'Co', 'O'], ['a', 'b', 'c', 'd', 'e', 'f', 'g', 'h', 'i'], ['4g', '4f', '16k', '16k2', '8j', '8j2', '4e', '4c', '4g'], [4, 4, 16, 16, 8, 8, 4, 4, 4]]
409	Co8Fe48Nd8O4	68	nd8fe48co8o4	f	136	4	582.026	38.47	1.9	31.578947368421055	30.0	-0.01	33.08	0.0	[['Nd', 'Nd', 'Fe', 'Fe', 'Fe', 'Co', 'Fe', 'Fe', 'O'], ['a', 'b', 'c', 'd', 'e', 'f', 'g', 'h', 'i'], ['4g', '4f', '16k', '16k2', '8j', '8j2', '4e', '4c', '4g'], [4, 4, 16, 16, 8, 8, 4, 4, 4]]
410	Cr16Fe40Nd8O4	68	nd8fe40cr16o4	f-g-h	136	4	247.901	25.1	1.24	62.903225806451616	39.0	0.074	19.26	0.0	[['Nd', 'Nd', 'Fe', 'Fe', 'Fe', 'Cr', 'Cr', 'Cr', 'O'], ['a', 'b', 'c', 'd', 'e', 'f', 'g', 'h', 'i'], ['4g', '4f', '16k', '16k2', '8j', '8j2', '4e', '4c', '4g'], [4, 4, 16, 16, 8, 8, 4, 4, 4]]
411	Cr12Fe44Nd8O4	68	nd8fe44cr12o4	f-g	136	4	353.15	29.99	1.48	52.7027027027027	39.0	0.062	24.35	0.0	[['Nd', 'Nd', 'Fe', 'Fe', 'Fe', 'Cr', 'Cr', 'Fe', 'O'], ['a', 'b', 'c', 'd', 'e', 'f', 'g', 'h', 'i'], ['4g', '4f', '16k', '16k2', '8j', '8j2', '4e', '4c', '4g'], [4, 4, 16, 16, 8, 8, 4, 4, 4]]
412	Cr12Fe44Nd8O4	68	nd8fe44cr12o4	f-h	136	4	130.593	18.13	0.9	64.44444444444444	29.0	0.099	12.36	0.0	[['Nd', 'Nd', 'Fe', 'Fe', 'Fe', 'Cr', 'Fe', 'Cr', 'O'], ['a', 'b', 'c', 'd', 'e', 'f', 'g', 'h', 'i'], ['4g', '4f', '16k', '16k2', '8j', '8j2', '4e', '4c', '4g'], [4, 4, 16, 16, 8, 8, 4, 4, 4]]
413	Co8Fe48Nd8O4	68	nd8fe48co8o4	g-h	136	4	582.026	38.4	1.9	37.89473684210527	36.0	-0.02	33.0	0.0	[['Nd', 'Nd', 'Fe', 'Fe', 'Fe', 'Fe', 'Co', 'Co', 'O'], ['a', 'b', 'c', 'd', 'e', 'f', 'g', 'h', 'i'], ['4g', '4f', '16k', '16k2', '8j', '8j2', '4e', '4c', '4g'], [4, 4, 16, 16, 8, 8, 4, 4, 4]]
414	Co4Fe52Nd8O4	68	nd8fe52co4o4	g	136	4	594.344	38.87	1.92	33.333333333333336	32.0	-0.011	33.53	0.0	[['Nd', 'Nd', 'Fe', 'Fe', 'Fe', 'Fe', 'Co', 'Fe', 'O'], ['a', 'b', 'c', 'd', 'e', 'f', 'g', 'h', 'i'], ['4g', '4f', '16k', '16k2', '8j', '8j2', '4e', '4c', '4g'], [4, 4, 16, 16, 8, 8, 4, 4, 4]]
415	Cr8Fe48Nd8O4	68	nd8fe48cr8o4	g-h	136	4	298.204	27.62	1.36	49.99999999999999	34.0	0.005	22.01	0.0	[['Nd', 'Nd', 'Fe', 'Fe', 'Fe', 'Fe', 'Cr', 'Cr', 'O'], ['a', 'b', 'c', 'd', 'e', 'f', 'g', 'h', 'i'], ['4g', '4f', '16k', '16k2', '8j', '8j2', '4e', '4c', '4g'], [4, 4, 16, 16, 8, 8, 4, 4, 4]]
416	Cr4Fe52Nd8O4	68	nd8fe52cr4o4	g	136	4	438.938	33.36	1.65	37.57575757575758	31.0	-0.022	27.98	0.0	[['Nd', 'Nd', 'Fe', 'Fe', 'Fe', 'Fe', 'Cr', 'Fe', 'O'], ['a', 'b', 'c', 'd', 'e', 'f', 'g', 'h', 'i'], ['4g', '4f', '16k', '16k2', '8j', '8j2', '4e', '4c', '4g'], [4, 4, 16, 16, 8, 8, 4, 4, 4]]
417	Co4Fe52Nd8O4	68	nd8fe52co4o4	h	136	4	606.791	39.3	1.94	38.144329896907216	37.0	-0.028	33.89	0.0	[['Nd', 'Nd', 'Fe', 'Fe', 'Fe', 'Fe', 'Fe', 'Co', 'O'], ['a', 'b', 'c', 'd', 'e', 'f', 'g', 'h', 'i'], ['4g', '4f', '16k', '16k2', '8j', '8j2', '4e', '4c', '4g'], [4, 4, 16, 16, 8, 8, 4, 4, 4]]
418	Fe52Mn4Nd8O4	68	nd8fe52mn4o4	g	136	4	613.062	39.5	1.95	33.84615384615385	33.0	-0.002	34.08	0.0	[['Nd', 'Nd', 'Fe', 'Fe', 'Fe', 'Fe', 'Mn', 'Fe', 'O'], ['a', 'b', 'c', 'd', 'e', 'f', 'g', 'h', 'i'], ['4g', '4f', '16k', '16k2', '8j', '8j2', '4e', '4c', '4g'], [4, 4, 16, 16, 8, 8, 4, 4, 4]]
419	Fe48Mn8Nd8O4	68	nd8fe48mn8o4	g-h	136	4	272.472	26.36	1.3	55.38461538461538	36.0	0.025	20.64	0.0	[['Nd', 'Nd', 'Fe', 'Fe', 'Fe', 'Fe', 'Mn', 'Mn', 'O'], ['a', 'b', 'c', 'd', 'e', 'f', 'g', 'h', 'i'], ['4g', '4f', '16k', '16k2', '8j', '8j2', '4e', '4c', '4g'], [4, 4, 16, 16, 8, 8, 4, 4, 4]]
420	Fe52Nd8O4Ti4	68	nd8fe52ti4o4	g	136	4	476.971	34.89	1.72	39.53488372093023	34.0	-0.103	29.52	0.0	[['Nd', 'Nd', 'Fe', 'Fe', 'Fe', 'Fe', 'Ti', 'Fe', 'O'], ['a', 'b', 'c', 'd', 'e', 'f', 'g', 'h', 'i'], ['4g', '4f', '16k', '16k2', '8j', '8j2', '4e', '4c', '4g'], [4, 4, 16, 16, 8, 8, 4, 4, 4]]
421	Fe48Nd8O4Ti8	68	nd8fe48ti8o4	g-h	136	4	348.394	29.71	1.47	39.45578231292517	29.0	-0.121	24.3	0.0	[['Nd', 'Nd', 'Fe', 'Fe', 'Fe', 'Fe', 'Ti', 'Ti', 'O'], ['a', 'b', 'c', 'd', 'e', 'f', 'g', 'h', 'i'], ['4g', '4f', '16k', '16k2', '8j', '8j2', '4e', '4c', '4g'], [4, 4, 16, 16, 8, 8, 4, 4, 4]]
422	Fe52Nd8O4V4	68	nd8fe52v4o4	g	136	4	465.943	34.48	1.7	37.64705882352941	32.0	-0.063	29.1	0.0	[['Nd', 'Nd', 'Fe', 'Fe', 'Fe', 'Fe', 'V', 'Fe', 'O'], ['a', 'b', 'c', 'd', 'e', 'f', 'g', 'h', 'i'], ['4g', '4f', '16k', '16k2', '8j', '8j2', '4e', '4c', '4g'], [4, 4, 16, 16, 8, 8, 4, 4, 4]]
423	Fe48Nd8O4V8	68	nd8fe48v8o4	g-h	136	4	329.691	28.93	1.43	41.95804195804196	30.0	-0.062	23.43	0.0	[['Nd', 'Nd', 'Fe', 'Fe', 'Fe', 'Fe', 'V', 'V', 'O'], ['a', 'b', 'c', 'd', 'e', 'f', 'g', 'h', 'i'], ['4g', '4f', '16k', '16k2', '8j', '8j2', '4e', '4c', '4g'], [4, 4, 16, 16, 8, 8, 4, 4, 4]]
424	Fe48Mn8Nd8O4	68	nd8fe48mn8o4	f	136	4	594.344	38.93	1.92	37.5	36.0	0.038	33.48	0.0	[['Nd', 'Nd', 'Fe', 'Fe', 'Fe', 'Mn', 'Fe', 'Fe', 'O'], ['a', 'b', 'c', 'd', 'e', 'f', 'g', 'h', 'i'], ['4g', '4f', '16k', '16k2', '8j', '8j2', '4e', '4c', '4g'], [4, 4, 16, 16, 8, 8, 4, 4, 4]]
425	Fe44Mn12Nd8O4	68	nd8fe44mn12o4	f-h	136	4	551.796	37.4	1.85	35.67567567567568	33.0	0.07	31.89	0.0	[['Nd', 'Nd', 'Fe', 'Fe', 'Fe', 'Mn', 'Fe', 'Mn', 'O'], ['a', 'b', 'c', 'd', 'e', 'f', 'g', 'h', 'i'], ['4g', '4f', '16k', '16k2', '8j', '8j2', '4e', '4c', '4g'], [4, 4, 16, 16, 8, 8, 4, 4, 4]]
426	Fe48Nd8O4Ti8	68	nd8fe48ti8o4	f	136	4	334.318	29.08	1.44	34.72222222222222	25.0	-0.071	23.66	0.0	[['Nd', 'Nd', 'Fe', 'Fe', 'Fe', 'Ti', 'Fe', 'Fe', 'O'], ['a', 'b', 'c', 'd', 'e', 'f', 'g', 'h', 'i'], ['4g', '4f', '16k', '16k2', '8j', '8j2', '4e', '4c', '4g'], [4, 4, 16, 16, 8, 8, 4, 4, 4]]
427	Fe44Nd8O4Ti12	68	nd8fe44ti12o4	f-h	136	4	236.051	24.46	1.21	33.057851239669425	20.0	-0.101	18.98	0.0	[['Nd', 'Nd', 'Fe', 'Fe', 'Fe', 'Ti', 'Fe', 'Ti', 'O'], ['a', 'b', 'c', 'd', 'e', 'f', 'g', 'h', 'i'], ['4g', '4f', '16k', '16k2', '8j', '8j2', '4e', '4c', '4g'], [4, 4, 16, 16, 8, 8, 4, 4, 4]]
428	Fe44Nd8O4Ti12	68	nd8fe44ti12o4	f-g	136	4	268.296	26.1	1.29	41.860465116279066	27.0	-0.131	20.57	0.0	[['Nd', 'Nd', 'Fe', 'Fe', 'Fe', 'Ti', 'Ti', 'Fe', 'O'], ['a', 'b', 'c', 'd', 'e', 'f', 'g', 'h', 'i'], ['4g', '4f', '16k', '16k2', '8j', '8j2', '4e', '4c', '4g'], [4, 4, 16, 16, 8, 8, 4, 4, 4]]
429	Fe40Nd8O4Ti16	68	nd8fe40ti16o4	f-g-h	136	4	181.154	21.52	1.06	45.283018867924525	24.0	-0.163	15.96	0.0	[['Nd', 'Nd', 'Fe', 'Fe', 'Fe', 'Ti', 'Ti', 'Ti', 'O'], ['a', 'b', 'c', 'd', 'e', 'f', 'g', 'h', 'i'], ['4g', '4f', '16k', '16k2', '8j', '8j2', '4e', '4c', '4g'], [4, 4, 16, 16, 8, 8, 4, 4, 4]]
430	Fe48Nd8O4V8	68	nd8fe48v8o4	f	136	4	320.534	28.62	1.41	42.5531914893617	30.0	0.004	23.16	0.0	[['Nd', 'Nd', 'Fe', 'Fe', 'Fe', 'V', 'Fe', 'Fe', 'O'], ['a', 'b', 'c', 'd', 'e', 'f', 'g', 'h', 'i'], ['4g', '4f', '16k', '16k2', '8j', '8j2', '4e', '4c', '4g'], [4, 4, 16, 16, 8, 8, 4, 4, 4]]
431	Fe44Nd8O4V12	68	nd8fe44v12o4	f-h	136	4	239.969	24.71	1.22	45.90163934426229	28.0	-0.002	19.12	0.0	[['Nd', 'Nd', 'Fe', 'Fe', 'Fe', 'V', 'Fe', 'V', 'O'], ['a', 'b', 'c', 'd', 'e', 'f', 'g', 'h', 'i'], ['4g', '4f', '16k', '16k2', '8j', '8j2', '4e', '4c', '4g'], [4, 4, 16, 16, 8, 8, 4, 4, 4]]
432	Fe44Nd8O4V12	68	nd8fe44v12o4	f-g	136	4	268.296	26.07	1.29	44.96124031007752	29.0	-0.039	20.51	0.0	[['Nd', 'Nd', 'Fe', 'Fe', 'Fe', 'V', 'V', 'Fe', 'O'], ['a', 'b', 'c', 'd', 'e', 'f', 'g', 'h', 'i'], ['4g', '4f', '16k', '16k2', '8j', '8j2', '4e', '4c', '4g'], [4, 4, 16, 16, 8, 8, 4, 4, 4]]
433	Fe40Nd8O4V16	68	nd8fe40v16o4	f-g-h	136	4	188.054	21.91	1.08	48.148148148148145	26.0	-0.049	16.22	0.0	[['Nd', 'Nd', 'Fe', 'Fe', 'Fe', 'V', 'V', 'V', 'O'], ['a', 'b', 'c', 'd', 'e', 'f', 'g', 'h', 'i'], ['4g', '4f', '16k', '16k2', '8j', '8j2', '4e', '4c', '4g'], [4, 4, 16, 16, 8, 8, 4, 4, 4]]
434	Fe48Mn8Nd8O4	68	nd8fe48mn8o4	e	136	4	377.414	31.01	1.53	35.294117647058826	27.0	0.021	25.15	0.0	[['Nd', 'Nd', 'Fe', 'Fe', 'Mn', 'Fe', 'Fe', 'Fe', 'O'], ['a', 'b', 'c', 'd', 'e', 'f', 'g', 'h', 'i'], ['4g', '4f', '16k', '16k2', '8j', '8j2', '4e', '4c', '4g'], [4, 4, 16, 16, 8, 8, 4, 4, 4]]
435	Fe44Mn12Nd8O4	68	nd8fe44mn12o4	e-h	136	4	348.394	29.81	1.47	32.6530612244898	24.0	0.052	23.92	0.0	[['Nd', 'Nd', 'Fe', 'Fe', 'Mn', 'Fe', 'Fe', 'Mn', 'O'], ['a', 'b', 'c', 'd', 'e', 'f', 'g', 'h', 'i'], ['4g', '4f', '16k', '16k2', '8j', '8j2', '4e', '4c', '4g'], [4, 4, 16, 16, 8, 8, 4, 4, 4]]
436	Fe40Mn16Nd8O4	68	nd8fe40mn16o4	e-g-h	136	4	280.92	26.67	1.32	39.39393939393939	26.0	0.049	20.87	0.0	[['Nd', 'Nd', 'Fe', 'Fe', 'Mn', 'Fe', 'Mn', 'Mn', 'O'], ['a', 'b', 'c', 'd', 'e', 'f', 'g', 'h', 'i'], ['4g', '4f', '16k', '16k2', '8j', '8j2', '4e', '4c', '4g'], [4, 4, 16, 16, 8, 8, 4, 4, 4]]
437	Fe40Mn16Nd8O4	68	nd8fe40mn16o4	e-f	136	4	302.605	27.74	1.37	40.87591240875912	28.0	0.059	21.83	0.0	[['Nd', 'Nd', 'Fe', 'Fe', 'Mn', 'Mn', 'Fe', 'Fe', 'O'], ['a', 'b', 'c', 'd', 'e', 'f', 'g', 'h', 'i'], ['4g', '4f', '16k', '16k2', '8j', '8j2', '4e', '4c', '4g'], [4, 4, 16, 16, 8, 8, 4, 4, 4]]
438	Fe48Nd8O4Ti8	68	nd8fe48ti8o4	e	136	4	382.364	31.14	1.54	33.76623376623377	26.0	-0.052	25.49	0.0	[['Nd', 'Nd', 'Fe', 'Fe', 'Ti', 'Fe', 'Fe', 'Fe', 'O'], ['a', 'b', 'c', 'd', 'e', 'f', 'g', 'h', 'i'], ['4g', '4f', '16k', '16k2', '8j', '8j2', '4e', '4c', '4g'], [4, 4, 16, 16, 8, 8, 4, 4, 4]]
439	Fe44Nd8O4Ti12	68	nd8fe44ti12o4	e-h	136	4	272.472	26.37	1.3	36.92307692307692	24.0	-0.081	20.66	0.0	[['Nd', 'Nd', 'Fe', 'Fe', 'Ti', 'Fe', 'Fe', 'Ti', 'O'], ['a', 'b', 'c', 'd', 'e', 'f', 'g', 'h', 'i'], ['4g', '4f', '16k', '16k2', '8j', '8j2', '4e', '4c', '4g'], [4, 4, 16, 16, 8, 8, 4, 4, 4]]
440	Fe44Nd8O4Ti12	68	nd8fe44ti12o4	e-g	136	4	302.605	27.77	1.37	40.87591240875912	28.0	-0.092	22.1	0.0	[['Nd', 'Nd', 'Fe', 'Fe', 'Ti', 'Fe', 'Ti', 'Fe', 'O'], ['a', 'b', 'c', 'd', 'e', 'f', 'g', 'h', 'i'], ['4g', '4f', '16k', '16k2', '8j', '8j2', '4e', '4c', '4g'], [4, 4, 16, 16, 8, 8, 4, 4, 4]]
441	Fe40Nd8O4Ti16	68	nd8fe40ti16o4	e-g-h	136	4	213.222	23.23	1.15	41.73913043478261	24.0	-0.123	17.47	0.0	[['Nd', 'Nd', 'Fe', 'Fe', 'Ti', 'Fe', 'Ti', 'Ti', 'O'], ['a', 'b', 'c', 'd', 'e', 'f', 'g', 'h', 'i'], ['4g', '4f', '16k', '16k2', '8j', '8j2', '4e', '4c', '4g'], [4, 4, 16, 16, 8, 8, 4, 4, 4]]
442	Fe40Nd8O4Ti16	68	nd8fe40ti16o4	e-f	136	4	161.226	20.21	1.0	50.0	25.0	-0.029	14.46	0.0	[['Nd', 'Nd', 'Fe', 'Fe', 'Ti', 'Ti', 'Fe', 'Fe', 'O'], ['a', 'b', 'c', 'd', 'e', 'f', 'g', 'h', 'i'], ['4g', '4f', '16k', '16k2', '8j', '8j2', '4e', '4c', '4g'], [4, 4, 16, 16, 8, 8, 4, 4, 4]]
443	Fe48Nd8O4V8	68	nd8fe48v8o4	e	136	4	362.759	30.39	1.5	36.0	27.0	-0.029	24.65	0.0	[['Nd', 'Nd', 'Fe', 'Fe', 'V', 'Fe', 'Fe', 'Fe', 'O'], ['a', 'b', 'c', 'd', 'e', 'f', 'g', 'h', 'i'], ['4g', '4f', '16k', '16k2', '8j', '8j2', '4e', '4c', '4g'], [4, 4, 16, 16, 8, 8, 4, 4, 4]]
444	Fe44Nd8O4V12	68	nd8fe44v12o4	e-h	136	4	255.963	25.55	1.26	39.682539682539684	25.0	-0.035	19.66	0.0	[['Nd', 'Nd', 'Fe', 'Fe', 'V', 'Fe', 'Fe', 'V', 'O'], ['a', 'b', 'c', 'd', 'e', 'f', 'g', 'h', 'i'], ['4g', '4f', '16k', '16k2', '8j', '8j2', '4e', '4c', '4g'], [4, 4, 16, 16, 8, 8, 4, 4, 4]]
445	Fe44Nd8O4V12	68	nd8fe44v12o4	e-g	136	4	276.68	26.6	1.31	44.27480916030534	29.0	-0.053	20.91	0.0	[['Nd', 'Nd', 'Fe', 'Fe', 'V', 'Fe', 'V', 'Fe', 'O'], ['a', 'b', 'c', 'd', 'e', 'f', 'g', 'h', 'i'], ['4g', '4f', '16k', '16k2', '8j', '8j2', '4e', '4c', '4g'], [4, 4, 16, 16, 8, 8, 4, 4, 4]]
446	Fe40Nd8O4V16	68	nd8fe40v16o4	e-g-h	136	4	195.084	22.21	1.1	45.45454545454545	25.0	-0.059	16.37	0.0	[['Nd', 'Nd', 'Fe', 'Fe', 'V', 'Fe', 'V', 'V', 'O'], ['a', 'b', 'c', 'd', 'e', 'f', 'g', 'h', 'i'], ['4g', '4f', '16k', '16k2', '8j', '8j2', '4e', '4c', '4g'], [4, 4, 16, 16, 8, 8, 4, 4, 4]]
447	Fe40Nd8O4V16	68	nd8fe40v16o4	e-f	136	4	188.054	21.96	1.08	59.25925925925925	32.0	0.014	16.12	0.0	[['Nd', 'Nd', 'Fe', 'Fe', 'V', 'V', 'Fe', 'Fe', 'O'], ['a', 'b', 'c', 'd', 'e', 'f', 'g', 'h', 'i'], ['4g', '4f', '16k', '16k2', '8j', '8j2', '4e', '4c', '4g'], [4, 4, 16, 16, 8, 8, 4, 4, 4]]
448	Fe40Mn16Nd8O4	68	nd8fe40mn16o4	d	136	4	181.154	21.48	1.06	54.71698113207547	29.0	0.039	15.64	0.0	[['Nd', 'Nd', 'Fe', 'Mn', 'Fe', 'Fe', 'Fe', 'Fe', 'O'], ['a', 'b', 'c', 'd', 'e', 'f', 'g', 'h', 'i'], ['4g', '4f', '16k', '16k2', '8j', '8j2', '4e', '4c', '4g'], [4, 4, 16, 16, 8, 8, 4, 4, 4]]
449	Fe40Mn16Nd8O4	68	nd8mn16fe40o4	c	136	4	516.585	36.26	1.79	35.754189944134076	32.0	0.063	30.7	0.0	[['Nd', 'Nd', 'Mn', 'Fe', 'Fe', 'Fe', 'Fe', 'Fe', 'O'], ['a', 'b', 'c', 'd', 'e', 'f', 'g', 'h', 'i'], ['4g', '4f', '16k', '16k2', '8j', '8j2', '4e', '4c', '4g'], [4, 4, 16, 16, 8, 8, 4, 4, 4]]
450	Al16Fe40Nd8O4	68	nd8fe40al16o4	d	136	4	255.963	25.48	1.26	46.03174603174603	29.0	-0.242	19.92	0.0	[['Nd', 'Nd', 'Fe', 'Al', 'Fe', 'Fe', 'Fe', 'Fe', 'O'], ['a', 'b', 'c', 'd', 'e', 'f', 'g', 'h', 'i'], ['4g', '4f', '16k', '16k2', '8j', '8j2', '4e', '4c', '4g'], [4, 4, 16, 16, 8, 8, 4, 4, 4]]
451	Al16Fe40Nd8O4	68	nd8fe40al16o4	e-f	136	4	255.963	25.58	1.26	33.333333333333336	21.0	-0.156	19.93	0.0	[['Nd', 'Nd', 'Fe', 'Fe', 'Al', 'Al', 'Fe', 'Fe', 'O'], ['a', 'b', 'c', 'd', 'e', 'f', 'g', 'h', 'i'], ['4g', '4f', '16k', '16k2', '8j', '8j2', '4e', '4c', '4g'], [4, 4, 16, 16, 8, 8, 4, 4, 4]]
452	Al16Fe40Nd8O4	68	nd8fe40al16o4	e-g-h	136	4	276.68	26.45	1.31	47.32824427480916	31.0	-0.235	20.83	0.0	[['Nd', 'Nd', 'Fe', 'Fe', 'Al', 'Fe', 'Al', 'Al', 'O'], ['a', 'b', 'c', 'd', 'e', 'f', 'g', 'h', 'i'], ['4g', '4f', '16k', '16k2', '8j', '8j2', '4e', '4c', '4g'], [4, 4, 16, 16, 8, 8, 4, 4, 4]]
453	Al12Fe44Nd8O4	68	nd8fe44al12o4	e-g	136	4	353.15	29.93	1.48	43.24324324324324	32.0	-0.173	24.36	0.0	[['Nd', 'Nd', 'Fe', 'Fe', 'Al', 'Fe', 'Al', 'Fe', 'O'], ['a', 'b', 'c', 'd', 'e', 'f', 'g', 'h', 'i'], ['4g', '4f', '16k', '16k2', '8j', '8j2', '4e', '4c', '4g'], [4, 4, 16, 16, 8, 8, 4, 4, 4]]
454	Al12Fe44Nd8O4	68	nd8fe44al12o4	e-h	136	4	348.394	29.79	1.47	39.45578231292517	29.0	-0.202	24.24	0.0	[['Nd', 'Nd', 'Fe', 'Fe', 'Al', 'Fe', 'Fe', 'Al', 'O'], ['a', 'b', 'c', 'd', 'e', 'f', 'g', 'h', 'i'], ['4g', '4f', '16k', '16k2', '8j', '8j2', '4e', '4c', '4g'], [4, 4, 16, 16, 8, 8, 4, 4, 4]]
455	Cu16Fe40Nd8O4	68	nd8fe40cu16o4	e-f	136	4	353.15	30.03	1.48	29.72972972972973	22.0	0.007	24.47	0.0	[['Nd', 'Nd', 'Fe', 'Fe', 'Cu', 'Cu', 'Fe', 'Fe', 'O'], ['a', 'b', 'c', 'd', 'e', 'f', 'g', 'h', 'i'], ['4g', '4f', '16k', '16k2', '8j', '8j2', '4e', '4c', '4g'], [4, 4, 16, 16, 8, 8, 4, 4, 4]]
456	Cu16Fe40Nd8O4	68	nd8fe40cu16o4	e-g-h	136	4	362.759	30.41	1.5	56.0	42.0	0.048	24.81	0.0	[['Nd', 'Nd', 'Fe', 'Fe', 'Cu', 'Fe', 'Cu', 'Cu', 'O'], ['a', 'b', 'c', 'd', 'e', 'f', 'g', 'h', 'i'], ['4g', '4f', '16k', '16k2', '8j', '8j2', '4e', '4c', '4g'], [4, 4, 16, 16, 8, 8, 4, 4, 4]]
457	Cu12Fe44Nd8O4	68	nd8fe44cu12o4	e-g	136	4	423.122	32.78	1.62	39.50617283950617	32.0	0.034	27.28	0.0	[['Nd', 'Nd', 'Fe', 'Fe', 'Cu', 'Fe', 'Cu', 'Fe', 'O'], ['a', 'b', 'c', 'd', 'e', 'f', 'g', 'h', 'i'], ['4g', '4f', '16k', '16k2', '8j', '8j2', '4e', '4c', '4g'], [4, 4, 16, 16, 8, 8, 4, 4, 4]]
458	Cu12Fe44Nd8O4	68	nd8fe44cu12o4	e-h	136	4	428.362	32.9	1.63	52.76073619631902	43.0	0.028	27.33	0.0	[['Nd', 'Nd', 'Fe', 'Fe', 'Cu', 'Fe', 'Fe', 'Cu', 'O'], ['a', 'b', 'c', 'd', 'e', 'f', 'g', 'h', 'i'], ['4g', '4f', '16k', '16k2', '8j', '8j2', '4e', '4c', '4g'], [4, 4, 16, 16, 8, 8, 4, 4, 4]]
459	Cu8Fe48Nd8O4	68	nd8fe48cu8o4	e	136	4	493.755	35.47	1.75	38.857142857142854	34.0	0.016	29.97	0.0	[['Nd', 'Nd', 'Fe', 'Fe', 'Cu', 'Fe', 'Fe', 'Fe', 'O'], ['a', 'b', 'c', 'd', 'e', 'f', 'g', 'h', 'i'], ['4g', '4f', '16k', '16k2', '8j', '8j2', '4e', '4c', '4g'], [4, 4, 16, 16, 8, 8, 4, 4, 4]]
460	Al16Fe40Nd8O4	68	nd8fe40al16o4	f-g-h	136	4	213.222	23.33	1.15	52.173913043478265	30.0	-0.234	17.76	0.0	[['Nd', 'Nd', 'Fe', 'Fe', 'Fe', 'Al', 'Al', 'Al', 'O'], ['a', 'b', 'c', 'd', 'e', 'f', 'g', 'h', 'i'], ['4g', '4f', '16k', '16k2', '8j', '8j2', '4e', '4c', '4g'], [4, 4, 16, 16, 8, 8, 4, 4, 4]]
461	Al12Fe44Nd8O4	68	nd8fe44al12o4	f-g	136	4	298.204	27.47	1.36	47.05882352941176	32.0	-0.161	21.91	0.0	[['Nd', 'Nd', 'Fe', 'Fe', 'Fe', 'Al', 'Al', 'Fe', 'O'], ['a', 'b', 'c', 'd', 'e', 'f', 'g', 'h', 'i'], ['4g', '4f', '16k', '16k2', '8j', '8j2', '4e', '4c', '4g'], [4, 4, 16, 16, 8, 8, 4, 4, 4]]
462	Al12Fe44Nd8O4	68	nd8fe44al12o4	f-h	136	4	174.382	21.01	1.04	53.84615384615385	28.0	-0.176	15.34	0.0	[['Nd', 'Nd', 'Fe', 'Fe', 'Fe', 'Al', 'Fe', 'Al', 'O'], ['a', 'b', 'c', 'd', 'e', 'f', 'g', 'h', 'i'], ['4g', '4f', '16k', '16k2', '8j', '8j2', '4e', '4c', '4g'], [4, 4, 16, 16, 8, 8, 4, 4, 4]]
463	Al8Fe48Nd8O4	68	nd8fe48al8o4	f	136	4	362.759	30.47	1.5	38.666666666666664	29.0	-0.114	25.0	0.0	[['Nd', 'Nd', 'Fe', 'Fe', 'Fe', 'Al', 'Fe', 'Fe', 'O'], ['a', 'b', 'c', 'd', 'e', 'f', 'g', 'h', 'i'], ['4g', '4f', '16k', '16k2', '8j', '8j2', '4e', '4c', '4g'], [4, 4, 16, 16, 8, 8, 4, 4, 4]]
464	Cu16Fe40Nd8O4	68	nd8fe40cu16o4	f-g-h	136	4	334.318	29.24	1.44	43.05555555555556	31.0	0.035	23.6	0.0	[['Nd', 'Nd', 'Fe', 'Fe', 'Fe', 'Cu', 'Cu', 'Cu', 'O'], ['a', 'b', 'c', 'd', 'e', 'f', 'g', 'h', 'i'], ['4g', '4f', '16k', '16k2', '8j', '8j2', '4e', '4c', '4g'], [4, 4, 16, 16, 8, 8, 4, 4, 4]]
465	Cu12Fe44Nd8O4	68	nd8fe44cu12o4	f-g	136	4	387.346	31.33	1.55	28.387096774193548	22.0	0.025	25.8	0.0	[['Nd', 'Nd', 'Fe', 'Fe', 'Fe', 'Cu', 'Cu', 'Fe', 'O'], ['a', 'b', 'c', 'd', 'e', 'f', 'g', 'h', 'i'], ['4g', '4f', '16k', '16k2', '8j', '8j2', '4e', '4c', '4g'], [4, 4, 16, 16, 8, 8, 4, 4, 4]]
466	Cu8Fe48Nd8O4	68	nd8fe48cu8o4	f	136	4	449.644	33.88	1.67	26.347305389221557	22.0	0.016	28.37	0.0	[['Nd', 'Nd', 'Fe', 'Fe', 'Fe', 'Cu', 'Fe', 'Fe', 'O'], ['a', 'b', 'c', 'd', 'e', 'f', 'g', 'h', 'i'], ['4g', '4f', '16k', '16k2', '8j', '8j2', '4e', '4c', '4g'], [4, 4, 16, 16, 8, 8, 4, 4, 4]]
467	Al8Fe48Nd8O4	68	nd8fe48al8o4	g-h	136	4	407.596	32.12	1.59	47.79874213836478	38.0	-0.154	26.64	0.0	[['Nd', 'Nd', 'Fe', 'Fe', 'Fe', 'Fe', 'Al', 'Al', 'O'], ['a', 'b', 'c', 'd', 'e', 'f', 'g', 'h', 'i'], ['4g', '4f', '16k', '16k2', '8j', '8j2', '4e', '4c', '4g'], [4, 4, 16, 16, 8, 8, 4, 4, 4]]
468	Al4Fe52Nd8O4	68	nd8fe52al4o4	g	136	4	510.829	36.05	1.78	38.20224719101124	34.0	-0.086	30.62	0.0	[['Nd', 'Nd', 'Fe', 'Fe', 'Fe', 'Fe', 'Al', 'Fe', 'O'], ['a', 'b', 'c', 'd', 'e', 'f', 'g', 'h', 'i'], ['4g', '4f', '16k', '16k2', '8j', '8j2', '4e', '4c', '4g'], [4, 4, 16, 16, 8, 8, 4, 4, 4]]
469	Cu8Fe48Nd8O4	68	nd8fe48cu8o4	g-h	136	4	471.441	34.67	1.71	47.953216374269005	41.0	0.019	29.17	0.0	[['Nd', 'Nd', 'Fe', 'Fe', 'Fe', 'Fe', 'Cu', 'Cu', 'O'], ['a', 'b', 'c', 'd', 'e', 'f', 'g', 'h', 'i'], ['4g', '4f', '16k', '16k2', '8j', '8j2', '4e', '4c', '4g'], [4, 4, 16, 16, 8, 8, 4, 4, 4]]
470	Cu4Fe52Nd8O4	68	nd8fe52cu4o4	g	136	4	534.045	36.9	1.82	35.16483516483516	32.0	0.003	31.52	0.0	[['Nd', 'Nd', 'Fe', 'Fe', 'Fe', 'Fe', 'Cu', 'Fe', 'O'], ['a', 'b', 'c', 'd', 'e', 'f', 'g', 'h', 'i'], ['4g', '4f', '16k', '16k2', '8j', '8j2', '4e', '4c', '4g'], [4, 4, 16, 16, 8, 8, 4, 4, 4]]
471	Cu4Fe52Nd8O4	68	nd8fe52cu4o4	h	136	4	551.796	37.56	1.85	45.4054054054054	42.0	-0.007	32.1	0.0	[['Nd', 'Nd', 'Fe', 'Fe', 'Fe', 'Fe', 'Fe', 'Cu', 'O'], ['a', 'b', 'c', 'd', 'e', 'f', 'g', 'h', 'i'], ['4g', '4f', '16k', '16k2', '8j', '8j2', '4e', '4c', '4g'], [4, 4, 16, 16, 8, 8, 4, 4, 4]]
472	Fe52Mo4Nd8O4	68	nd8fe52mo4o4	g	136	4	482.534	35.1	1.73	34.68208092485549	30.0	0.033	29.66	0.0	[['Nd', 'Nd', 'Fe', 'Fe', 'Fe', 'Fe', 'Mo', 'Fe', 'O'], ['a', 'b', 'c', 'd', 'e', 'f', 'g', 'h', 'i'], ['4g', '4f', '16k', '16k2', '8j', '8j2', '4e', '4c', '4g'], [4, 4, 16, 16, 8, 8, 4, 4, 4]]
473	Fe48Mo8Nd8O4	68	nd8fe48mo8o4	g-h	136	4	353.15	29.95	1.48	27.027027027027028	20.0	0.074	24.28	0.0	[['Nd', 'Nd', 'Fe', 'Fe', 'Fe', 'Fe', 'Mo', 'Mo', 'O'], ['a', 'b', 'c', 'd', 'e', 'f', 'g', 'h', 'i'], ['4g', '4f', '16k', '16k2', '8j', '8j2', '4e', '4c', '4g'], [4, 4, 16, 16, 8, 8, 4, 4, 4]]
474	Fe52Nd8Ni4O4	68	nd8fe52ni4o4	g	136	4	557.778	37.74	1.86	33.33333333333333	31.0	-0.013	32.38	0.0	[['Nd', 'Nd', 'Fe', 'Fe', 'Fe', 'Fe', 'Ni', 'Fe', 'O'], ['a', 'b', 'c', 'd', 'e', 'f', 'g', 'h', 'i'], ['4g', '4f', '16k', '16k2', '8j', '8j2', '4e', '4c', '4g'], [4, 4, 16, 16, 8, 8, 4, 4, 4]]
475	Fe48Nd8Ni8O4	68	nd8fe48ni8o4	g-h	136	4	528.193	36.61	1.81	43.0939226519337	39.0	-0.024	31.11	0.0	[['Nd', 'Nd', 'Fe', 'Fe', 'Fe', 'Fe', 'Ni', 'Ni', 'O'], ['a', 'b', 'c', 'd', 'e', 'f', 'g', 'h', 'i'], ['4g', '4f', '16k', '16k2', '8j', '8j2', '4e', '4c', '4g'], [4, 4, 16, 16, 8, 8, 4, 4, 4]]
476	Fe52Nd8O4Zn4	68	nd8fe52zn4o4	g	136	4	522.373	36.39	1.8	38.888888888888886	35.0	-0.025	30.98	0.0	[['Nd', 'Nd', 'Fe', 'Fe', 'Fe', 'Fe', 'Zn', 'Fe', 'O'], ['a', 'b', 'c', 'd', 'e', 'f', 'g', 'h', 'i'], ['4g', '4f', '16k', '16k2', '8j', '8j2', '4e', '4c', '4g'], [4, 4, 16, 16, 8, 8, 4, 4, 4]]
477	Fe48Nd8O4Zn8	68	nd8fe48zn8o4	g-h	136	4	428.362	33.09	1.63	52.76073619631902	43.0	-0.043	27.64	0.0	[['Nd', 'Nd', 'Fe', 'Fe', 'Fe', 'Fe', 'Zn', 'Zn', 'O'], ['a', 'b', 'c', 'd', 'e', 'f', 'g', 'h', 'i'], ['4g', '4f', '16k', '16k2', '8j', '8j2', '4e', '4c', '4g'], [4, 4, 16, 16, 8, 8, 4, 4, 4]]
478	Fe48Mo8Nd8O4	68	nd8fe48mo8o4	f	136	4	382.364	31.17	1.54	58.44155844155844	45.0	0.126	25.43	0.0	[['Nd', 'Nd', 'Fe', 'Fe', 'Fe', 'Mo', 'Fe', 'Fe', 'O'], ['a', 'b', 'c', 'd', 'e', 'f', 'g', 'h', 'i'], ['4g', '4f', '16k', '16k2', '8j', '8j2', '4e', '4c', '4g'], [4, 4, 16, 16, 8, 8, 4, 4, 4]]
479	Fe44Mo12Nd8O4	68	nd8fe44mo12o4	f-h	136	4	289.498	27.05	1.34	59.70149253731343	40.0	0.128	21.13	0.0	[['Nd', 'Nd', 'Fe', 'Fe', 'Fe', 'Mo', 'Fe', 'Mo', 'O'], ['a', 'b', 'c', 'd', 'e', 'f', 'g', 'h', 'i'], ['4g', '4f', '16k', '16k2', '8j', '8j2', '4e', '4c', '4g'], [4, 4, 16, 16, 8, 8, 4, 4, 4]]
480	Fe44Mo12Nd8O4	68	nd8fe44mo12o4	f-g	136	4	325.096	28.83	1.42	60.563380281690144	43.0	0.161	23.04	0.0	[['Nd', 'Nd', 'Fe', 'Fe', 'Fe', 'Mo', 'Mo', 'Fe', 'O'], ['a', 'b', 'c', 'd', 'e', 'f', 'g', 'h', 'i'], ['4g', '4f', '16k', '16k2', '8j', '8j2', '4e', '4c', '4g'], [4, 4, 16, 16, 8, 8, 4, 4, 4]]
481	Fe40Mo16Nd8O4	68	nd8fe40mo16o4	f-g-h	136	4	232.166	24.27	1.2	61.66666666666667	37.0	0.151	18.28	0.0	[['Nd', 'Nd', 'Fe', 'Fe', 'Fe', 'Mo', 'Mo', 'Mo', 'O'], ['a', 'b', 'c', 'd', 'e', 'f', 'g', 'h', 'i'], ['4g', '4f', '16k', '16k2', '8j', '8j2', '4e', '4c', '4g'], [4, 4, 16, 16, 8, 8, 4, 4, 4]]
482	Fe48Nd8Ni8O4	68	nd8fe48ni8o4	f	136	4	510.829	36.04	1.78	28.089887640449437	25.0	-0.017	30.56	0.0	[['Nd', 'Nd', 'Fe', 'Fe', 'Fe', 'Ni', 'Fe', 'Fe', 'O'], ['a', 'b', 'c', 'd', 'e', 'f', 'g', 'h', 'i'], ['4g', '4f', '16k', '16k2', '8j', '8j2', '4e', '4c', '4g'], [4, 4, 16, 16, 8, 8, 4, 4, 4]]
483	Fe44Nd8Ni12O4	68	nd8fe44ni12o4	f-h	136	4	471.441	34.58	1.71	38.59649122807018	33.0	-0.031	28.99	0.0	[['Nd', 'Nd', 'Fe', 'Fe', 'Fe', 'Ni', 'Fe', 'Ni', 'O'], ['a', 'b', 'c', 'd', 'e', 'f', 'g', 'h', 'i'], ['4g', '4f', '16k', '16k2', '8j', '8j2', '4e', '4c', '4g'], [4, 4, 16, 16, 8, 8, 4, 4, 4]]
484	Fe44Nd8Ni12O4	68	nd8fe44ni12o4	f-g	136	4	455.045	34.09	1.68	28.571428571428573	24.0	-0.017	28.62	0.0	[['Nd', 'Nd', 'Fe', 'Fe', 'Fe', 'Ni', 'Ni', 'Fe', 'O'], ['a', 'b', 'c', 'd', 'e', 'f', 'g', 'h', 'i'], ['4g', '4f', '16k', '16k2', '8j', '8j2', '4e', '4c', '4g'], [4, 4, 16, 16, 8, 8, 4, 4, 4]]
485	Fe44Nd8O4Zn12	68	nd8fe44zn12o4	f-h	136	4	334.318	29.24	1.44	38.88888888888889	28.0	-0.044	23.71	0.0	[['Nd', 'Nd', 'Fe', 'Fe', 'Fe', 'Zn', 'Fe', 'Zn', 'O'], ['a', 'b', 'c', 'd', 'e', 'f', 'g', 'h', 'i'], ['4g', '4f', '16k', '16k2', '8j', '8j2', '4e', '4c', '4g'], [4, 4, 16, 16, 8, 8, 4, 4, 4]]
486	Fe44Nd8O4Zn12	68	nd8fe44zn12o4	f-g	136	4	329.691	28.93	1.43	32.16783216783217	23.0	-0.039	23.37	0.0	[['Nd', 'Nd', 'Fe', 'Fe', 'Fe', 'Zn', 'Zn', 'Fe', 'O'], ['a', 'b', 'c', 'd', 'e', 'f', 'g', 'h', 'i'], ['4g', '4f', '16k', '16k2', '8j', '8j2', '4e', '4c', '4g'], [4, 4, 16, 16, 8, 8, 4, 4, 4]]
487	Fe40Nd8O4Zn16	68	nd8fe40zn16o4	f-g-h	136	4	272.472	26.26	1.3	47.69230769230769	31.0	-0.051	20.65	0.0	[['Nd', 'Nd', 'Fe', 'Fe', 'Fe', 'Zn', 'Zn', 'Zn', 'O'], ['a', 'b', 'c', 'd', 'e', 'f', 'g', 'h', 'i'], ['4g', '4f', '16k', '16k2', '8j', '8j2', '4e', '4c', '4g'], [4, 4, 16, 16, 8, 8, 4, 4, 4]]
488	Fe48Mo8Nd8O4	68	nd8fe48mo8o4	e	136	4	392.36	31.5	1.56	33.333333333333336	26.0	0.056	25.7	0.0	[['Nd', 'Nd', 'Fe', 'Fe', 'Mo', 'Fe', 'Fe', 'Fe', 'O'], ['a', 'b', 'c', 'd', 'e', 'f', 'g', 'h', 'i'], ['4g', '4f', '16k', '16k2', '8j', '8j2', '4e', '4c', '4g'], [4, 4, 16, 16, 8, 8, 4, 4, 4]]
489	Fe44Mo12Nd8O4	68	nd8fe44mo12o4	e-h	136	4	272.472	26.24	1.3	32.30769230769231	21.0	0.076	20.28	0.0	[['Nd', 'Nd', 'Fe', 'Fe', 'Mo', 'Fe', 'Fe', 'Mo', 'O'], ['a', 'b', 'c', 'd', 'e', 'f', 'g', 'h', 'i'], ['4g', '4f', '16k', '16k2', '8j', '8j2', '4e', '4c', '4g'], [4, 4, 16, 16, 8, 8, 4, 4, 4]]
490	Fe44Mo12Nd8O4	68	nd8fe44mo12o4	e-g	136	4	320.534	28.54	1.41	36.87943262411348	26.0	0.127	22.79	0.0	[['Nd', 'Nd', 'Fe', 'Fe', 'Mo', 'Fe', 'Mo', 'Fe', 'O'], ['a', 'b', 'c', 'd', 'e', 'f', 'g', 'h', 'i'], ['4g', '4f', '16k', '16k2', '8j', '8j2', '4e', '4c', '4g'], [4, 4, 16, 16, 8, 8, 4, 4, 4]]
491	Fe40Mo16Nd8O4	68	nd8fe40mo16o4	e-g-h	136	4	224.491	23.82	1.18	33.898305084745765	20.0	0.134	17.88	0.0	[['Nd', 'Nd', 'Fe', 'Fe', 'Mo', 'Fe', 'Mo', 'Mo', 'O'], ['a', 'b', 'c', 'd', 'e', 'f', 'g', 'h', 'i'], ['4g', '4f', '16k', '16k2', '8j', '8j2', '4e', '4c', '4g'], [4, 4, 16, 16, 8, 8, 4, 4, 4]]
492	Fe40Mo16Nd8O4	68	nd8fe40mo16o4	e-f	136	4	236.051	24.43	1.21	66.11570247933885	40.0	0.241	18.35	0.0	[['Nd', 'Nd', 'Fe', 'Fe', 'Mo', 'Mo', 'Fe', 'Fe', 'O'], ['a', 'b', 'c', 'd', 'e', 'f', 'g', 'h', 'i'], ['4g', '4f', '16k', '16k2', '8j', '8j2', '4e', '4c', '4g'], [4, 4, 16, 16, 8, 8, 4, 4, 4]]
493	Fe44Nd8Ni12O4	68	nd8fe44ni12o4	e-g	136	4	493.755	35.51	1.75	33.142857142857146	29.0	-0.025	29.95	0.0	[['Nd', 'Nd', 'Fe', 'Fe', 'Ni', 'Fe', 'Ni', 'Fe', 'O'], ['a', 'b', 'c', 'd', 'e', 'f', 'g', 'h', 'i'], ['4g', '4f', '16k', '16k2', '8j', '8j2', '4e', '4c', '4g'], [4, 4, 16, 16, 8, 8, 4, 4, 4]]
494	Fe40Nd8Ni16O4	68	nd8fe40ni16o4	e-g-h	136	4	449.644	33.71	1.67	45.50898203592815	38.0	-0.034	28.07	0.0	[['Nd', 'Nd', 'Fe', 'Fe', 'Ni', 'Fe', 'Ni', 'Ni', 'O'], ['a', 'b', 'c', 'd', 'e', 'f', 'g', 'h', 'i'], ['4g', '4f', '16k', '16k2', '8j', '8j2', '4e', '4c', '4g'], [4, 4, 16, 16, 8, 8, 4, 4, 4]]
495	Fe40Nd8Ni16O4	68	nd8fe40ni16o4	e-f	136	4	433.634	33.21	1.64	28.04878048780488	23.0	-0.054	27.61	0.0	[['Nd', 'Nd', 'Fe', 'Fe', 'Ni', 'Ni', 'Fe', 'Fe', 'O'], ['a', 'b', 'c', 'd', 'e', 'f', 'g', 'h', 'i'], ['4g', '4f', '16k', '16k2', '8j', '8j2', '4e', '4c', '4g'], [4, 4, 16, 16, 8, 8, 4, 4, 4]]
496	Fe48Nd8O4Zn8	68	nd8fe48zn8o4	e	136	4	465.943	34.46	1.7	40.0	34.0	-0.049	28.96	0.0	[['Nd', 'Nd', 'Fe', 'Fe', 'Zn', 'Fe', 'Fe', 'Fe', 'O'], ['a', 'b', 'c', 'd', 'e', 'f', 'g', 'h', 'i'], ['4g', '4f', '16k', '16k2', '8j', '8j2', '4e', '4c', '4g'], [4, 4, 16, 16, 8, 8, 4, 4, 4]]
497	Fe44Nd8O4Zn12	68	nd8fe44zn12o4	e-h	136	4	382.364	31.24	1.54	51.94805194805195	40.0	-0.065	25.75	0.0	[['Nd', 'Nd', 'Fe', 'Fe', 'Zn', 'Fe', 'Fe', 'Zn', 'O'], ['a', 'b', 'c', 'd', 'e', 'f', 'g', 'h', 'i'], ['4g', '4f', '16k', '16k2', '8j', '8j2', '4e', '4c', '4g'], [4, 4, 16, 16, 8, 8, 4, 4, 4]]
498	Fe44Nd8O4Zn12	68	nd8fe44zn12o4	e-g	136	4	397.406	31.71	1.57	44.58598726114649	35.0	-0.056	26.16	0.0	[['Nd', 'Nd', 'Fe', 'Fe', 'Zn', 'Fe', 'Zn', 'Fe', 'O'], ['a', 'b', 'c', 'd', 'e', 'f', 'g', 'h', 'i'], ['4g', '4f', '16k', '16k2', '8j', '8j2', '4e', '4c', '4g'], [4, 4, 16, 16, 8, 8, 4, 4, 4]]
499	Fe40Nd8O4Zn16	68	nd8fe40zn16o4	e-g-h	136	4	320.534	28.62	1.41	56.73758865248227	40.0	-0.069	23.07	0.0	[['Nd', 'Nd', 'Fe', 'Fe', 'Zn', 'Fe', 'Zn', 'Zn', 'O'], ['a', 'b', 'c', 'd', 'e', 'f', 'g', 'h', 'i'], ['4g', '4f', '16k', '16k2', '8j', '8j2', '4e', '4c', '4g'], [4, 4, 16, 16, 8, 8, 4, 4, 4]]
500	Fe40Mo16Nd8O4	68	nd8fe40mo16o4	d	136	4	209.529	23.12	1.14	56.140350877192986	32.0	0.128	17.16	0.0	[['Nd', 'Nd', 'Fe', 'Mo', 'Fe', 'Fe', 'Fe', 'Fe', 'O'], ['a', 'b', 'c', 'd', 'e', 'f', 'g', 'h', 'i'], ['4g', '4f', '16k', '16k2', '8j', '8j2', '4e', '4c', '4g'], [4, 4, 16, 16, 8, 8, 4, 4, 4]]
501	Fe40Mo16Nd8O4	68	nd8mo16fe40o4	c	136	4	167.74	20.57	1.02	64.70588235294117	33.0	0.143	14.69	0.0	[['Nd', 'Nd', 'Mo', 'Fe', 'Fe', 'Fe', 'Fe', 'Fe', 'O'], ['a', 'b', 'c', 'd', 'e', 'f', 'g', 'h', 'i'], ['4g', '4f', '16k', '16k2', '8j', '8j2', '4e', '4c', '4g'], [4, 4, 16, 16, 8, 8, 4, 4, 4]]
502	B4Ce4Fe56Nd4	68	ce4nd4fe56b4	init	136	4	528.193	36.67	1.81	40.88397790055249	37.0	0.005	32.47	-0.17	[['Ce', 'Nd', 'Fe', 'Fe', 'Fe', 'Fe', 'Fe', 'Fe', 'B'], ['a', 'b', 'c', 'd', 'e', 'f', 'g', 'h', 'i'], ['4g', '4f', '16k', '16k2', '8j', '8j2', '4e', '4c', '4g'], [4, 4, 16, 16, 8, 8, 4, 4, 4]]
503	Al16B4Ce4Fe40Nd4	68	ce4nd4al16fe40b4	c	136	4	181.154	21.45	1.06	71.69811320754717	38.0	-0.138	16.91	-0.02	[['Ce', 'Nd', 'Al', 'Fe', 'Fe', 'Fe', 'Fe', 'Fe', 'B'], ['a', 'b', 'c', 'd', 'e', 'f', 'g', 'h', 'i'], ['4g', '4f', '16k', '16k2', '8j', '8j2', '4e', '4c', '4g'], [4, 4, 16, 16, 8, 8, 4, 4, 4]]
504	B4Ce4Co16Fe40Nd4	68	ce4nd4co16fe40b4	c	136	4	438.938	33.49	1.65	36.36363636363637	30.0	0.002	29.25	-0.15	[['Ce', 'Nd', 'Co', 'Fe', 'Fe', 'Fe', 'Fe', 'Fe', 'B'], ['a', 'b', 'c', 'd', 'e', 'f', 'g', 'h', 'i'], ['4g', '4f', '16k', '16k2', '8j', '8j2', '4e', '4c', '4g'], [4, 4, 16, 16, 8, 8, 4, 4, 4]]
505	B4Ce4Cr16Fe40Nd4	68	ce4nd4cr16fe40b4	c	136	4	130.593	18.25	0.9	80.0	36.0	0.107	13.47	0.03	[['Ce', 'Nd', 'Cr', 'Fe', 'Fe', 'Fe', 'Fe', 'Fe', 'B'], ['a', 'b', 'c', 'd', 'e', 'f', 'g', 'h', 'i'], ['4g', '4f', '16k', '16k2', '8j', '8j2', '4e', '4c', '4g'], [4, 4, 16, 16, 8, 8, 4, 4, 4]]
506	B4Ce4Cu16Fe40Nd4	68	ce4nd4cu16fe40b4	c	136	4	289.498	27.18	1.34	52.23880597014925	35.0	0.092	22.78	-0.08	[['Ce', 'Nd', 'Cu', 'Fe', 'Fe', 'Fe', 'Fe', 'Fe', 'B'], ['a', 'b', 'c', 'd', 'e', 'f', 'g', 'h', 'i'], ['4g', '4f', '16k', '16k2', '8j', '8j2', '4e', '4c', '4g'], [4, 4, 16, 16, 8, 8, 4, 4, 4]]
507	Al16B4Ce4Fe40Nd4	68	ce4nd4fe40al16b4	d	136	4	202.242	22.75	1.12	58.92857142857142	33.0	-0.223	18.31	-0.14	[['Ce', 'Nd', 'Fe', 'Al', 'Fe', 'Fe', 'Fe', 'Fe', 'B'], ['a', 'b', 'c', 'd', 'e', 'f', 'g', 'h', 'i'], ['4g', '4f', '16k', '16k2', '8j', '8j2', '4e', '4c', '4g'], [4, 4, 16, 16, 8, 8, 4, 4, 4]]
508	B4Ce4Co16Fe40Nd4	68	ce4nd4fe40co16b4	d	136	4	449.644	33.72	1.67	40.7185628742515	34.0	0.005	29.46	-0.17	[['Ce', 'Nd', 'Fe', 'Co', 'Fe', 'Fe', 'Fe', 'Fe', 'B'], ['a', 'b', 'c', 'd', 'e', 'f', 'g', 'h', 'i'], ['4g', '4f', '16k', '16k2', '8j', '8j2', '4e', '4c', '4g'], [4, 4, 16, 16, 8, 8, 4, 4, 4]]
509	B4Ce4Cr16Fe40Nd4	68	ce4nd4fe40cr16b4	d	136	4	148.586	19.44	0.96	66.66666666666667	32.0	0.051	14.75	-0.14	[['Ce', 'Nd', 'Fe', 'Cr', 'Fe', 'Fe', 'Fe', 'Fe', 'B'], ['a', 'b', 'c', 'd', 'e', 'f', 'g', 'h', 'i'], ['4g', '4f', '16k', '16k2', '8j', '8j2', '4e', '4c', '4g'], [4, 4, 16, 16, 8, 8, 4, 4, 4]]
510	B4Ce4Cu16Fe40Nd4	68	ce4nd4fe40cu16b4	d	136	4	298.204	27.5	1.36	45.588235294117645	31.0	0.089	23.16	-0.17	[['Ce', 'Nd', 'Fe', 'Cu', 'Fe', 'Fe', 'Fe', 'Fe', 'B'], ['a', 'b', 'c', 'd', 'e', 'f', 'g', 'h', 'i'], ['4g', '4f', '16k', '16k2', '8j', '8j2', '4e', '4c', '4g'], [4, 4, 16, 16, 8, 8, 4, 4, 4]]
511	Al16B4Ce4Fe40Nd4	68	ce4nd4fe40al16b4	e-f	136	4	205.87	22.78	1.13	31.85840707964602	18.0	-0.164	18.19	-0.1	[['Ce', 'Nd', 'Fe', 'Fe', 'Al', 'Al', 'Fe', 'Fe', 'B'], ['a', 'b', 'c', 'd', 'e', 'f', 'g', 'h', 'i'], ['4g', '4f', '16k', '16k2', '8j', '8j2', '4e', '4c', '4g'], [4, 4, 16, 16, 8, 8, 4, 4, 4]]
512	Al16B4Ce4Fe40Nd4	68	ce4nd4fe40al16b4	e-g-h	136	4	224.491	23.94	1.18	77.96610169491525	46.0	-0.187	19.38	-0.11	[['Ce', 'Nd', 'Fe', 'Fe', 'Al', 'Fe', 'Al', 'Al', 'B'], ['a', 'b', 'c', 'd', 'e', 'f', 'g', 'h', 'i'], ['4g', '4f', '16k', '16k2', '8j', '8j2', '4e', '4c', '4g'], [4, 4, 16, 16, 8, 8, 4, 4, 4]]
513	Al12B4Ce4Fe44Nd4	68	ce4nd4fe44al12b4	e-g	136	4	289.498	27.09	1.34	59.70149253731343	40.0	-0.119	22.64	-0.11	[['Ce', 'Nd', 'Fe', 'Fe', 'Al', 'Fe', 'Al', 'Fe', 'B'], ['a', 'b', 'c', 'd', 'e', 'f', 'g', 'h', 'i'], ['4g', '4f', '16k', '16k2', '8j', '8j2', '4e', '4c', '4g'], [4, 4, 16, 16, 8, 8, 4, 4, 4]]
514	Al12B4Ce4Fe44Nd4	68	ce4nd4fe44al12b4	e-h	136	4	280.92	26.69	1.32	60.6060606060606	40.0	-0.196	22.24	-0.14	[['Ce', 'Nd', 'Fe', 'Fe', 'Al', 'Fe', 'Fe', 'Al', 'B'], ['a', 'b', 'c', 'd', 'e', 'f', 'g', 'h', 'i'], ['4g', '4f', '16k', '16k2', '8j', '8j2', '4e', '4c', '4g'], [4, 4, 16, 16, 8, 8, 4, 4, 4]]
515	Al8B4Ce4Fe48Nd4	68	ce4nd4fe48al8b4	e	136	4	357.938	30.13	1.49	48.32214765100671	36.0	-0.126	25.74	-0.14	[['Ce', 'Nd', 'Fe', 'Fe', 'Al', 'Fe', 'Fe', 'Fe', 'B'], ['a', 'b', 'c', 'd', 'e', 'f', 'g', 'h', 'i'], ['4g', '4f', '16k', '16k2', '8j', '8j2', '4e', '4c', '4g'], [4, 4, 16, 16, 8, 8, 4, 4, 4]]
516	B4Ce4Co16Fe40Nd4	68	ce4nd4fe40co16b4	e-f	136	4	438.938	33.42	1.65	36.36363636363637	30.0	0.006	29.11	-0.17	[['Ce', 'Nd', 'Fe', 'Fe', 'Co', 'Co', 'Fe', 'Fe', 'B'], ['a', 'b', 'c', 'd', 'e', 'f', 'g', 'h', 'i'], ['4g', '4f', '16k', '16k2', '8j', '8j2', '4e', '4c', '4g'], [4, 4, 16, 16, 8, 8, 4, 4, 4]]
517	B4Ce4Co16Fe40Nd4	68	ce4nd4fe40co16b4	e-g-h	136	4	449.644	33.85	1.67	43.11377245508982	36.0	-0.011	29.48	-0.15	[['Ce', 'Nd', 'Fe', 'Fe', 'Co', 'Fe', 'Co', 'Co', 'B'], ['a', 'b', 'c', 'd', 'e', 'f', 'g', 'h', 'i'], ['4g', '4f', '16k', '16k2', '8j', '8j2', '4e', '4c', '4g'], [4, 4, 16, 16, 8, 8, 4, 4, 4]]
518	B4Ce4Co12Fe44Nd4	68	ce4nd4fe44co12b4	e-g	136	4	460.478	34.28	1.69	37.8698224852071	32.0	-0.003	29.98	-0.15	[['Ce', 'Nd', 'Fe', 'Fe', 'Co', 'Fe', 'Co', 'Fe', 'B'], ['a', 'b', 'c', 'd', 'e', 'f', 'g', 'h', 'i'], ['4g', '4f', '16k', '16k2', '8j', '8j2', '4e', '4c', '4g'], [4, 4, 16, 16, 8, 8, 4, 4, 4]]
519	B4Ce4Co12Fe44Nd4	68	ce4nd4fe44co12b4	e-h	136	4	476.971	34.83	1.72	41.86046511627907	36.0	-0.012	30.49	-0.17	[['Ce', 'Nd', 'Fe', 'Fe', 'Co', 'Fe', 'Fe', 'Co', 'B'], ['a', 'b', 'c', 'd', 'e', 'f', 'g', 'h', 'i'], ['4g', '4f', '16k', '16k2', '8j', '8j2', '4e', '4c', '4g'], [4, 4, 16, 16, 8, 8, 4, 4, 4]]
520	B4Ce4Co8Fe48Nd4	68	ce4nd4fe48co8b4	e	136	4	493.755	35.37	1.75	35.42857142857143	31.0	-0.004	31.09	-0.17	[['Ce', 'Nd', 'Fe', 'Fe', 'Co', 'Fe', 'Fe', 'Fe', 'B'], ['a', 'b', 'c', 'd', 'e', 'f', 'g', 'h', 'i'], ['4g', '4f', '16k', '16k2', '8j', '8j2', '4e', '4c', '4g'], [4, 4, 16, 16, 8, 8, 4, 4, 4]]
521	B4Ce4Cr16Fe40Nd4	68	ce4nd4fe40cr16b4	e-f	136	4	236.051	24.44	1.21	66.11570247933885	40.0	0.101	19.59	-0.12	[['Ce', 'Nd', 'Fe', 'Fe', 'Cr', 'Cr', 'Fe', 'Fe', 'B'], ['a', 'b', 'c', 'd', 'e', 'f', 'g', 'h', 'i'], ['4g', '4f', '16k', '16k2', '8j', '8j2', '4e', '4c', '4g'], [4, 4, 16, 16, 8, 8, 4, 4, 4]]
522	B4Ce4Cr16Fe40Nd4	68	ce4nd4fe40cr16b4	e-g-h	136	4	171.045	20.81	1.03	64.07766990291262	33.0	0.073	15.92	-0.08	[['Ce', 'Nd', 'Fe', 'Fe', 'Cr', 'Fe', 'Cr', 'Cr', 'B'], ['a', 'b', 'c', 'd', 'e', 'f', 'g', 'h', 'i'], ['4g', '4f', '16k', '16k2', '8j', '8j2', '4e', '4c', '4g'], [4, 4, 16, 16, 8, 8, 4, 4, 4]]
523	B4Ce4Cr12Fe44Nd4	68	ce4nd4fe44cr12b4	e-g	136	4	264.153	25.82	1.28	48.4375	31.0	0.061	21.11	-0.07	[['Ce', 'Nd', 'Fe', 'Fe', 'Cr', 'Fe', 'Cr', 'Fe', 'B'], ['a', 'b', 'c', 'd', 'e', 'f', 'g', 'h', 'i'], ['4g', '4f', '16k', '16k2', '8j', '8j2', '4e', '4c', '4g'], [4, 4, 16, 16, 8, 8, 4, 4, 4]]
524	B4Ce4Cr12Fe44Nd4	68	ce4nd4fe44cr12b4	e-h	136	4	198.647	22.38	1.11	55.85585585585585	31.0	0.045	17.54	-0.14	[['Ce', 'Nd', 'Fe', 'Fe', 'Cr', 'Fe', 'Fe', 'Cr', 'B'], ['a', 'b', 'c', 'd', 'e', 'f', 'g', 'h', 'i'], ['4g', '4f', '16k', '16k2', '8j', '8j2', '4e', '4c', '4g'], [4, 4, 16, 16, 8, 8, 4, 4, 4]]
525	B4Ce4Cr8Fe48Nd4	68	ce4nd4fe48cr8b4	e	136	4	298.204	27.55	1.36	41.17647058823529	28.0	0.029	22.89	-0.14	[['Ce', 'Nd', 'Fe', 'Fe', 'Cr', 'Fe', 'Fe', 'Fe', 'B'], ['a', 'b', 'c', 'd', 'e', 'f', 'g', 'h', 'i'], ['4g', '4f', '16k', '16k2', '8j', '8j2', '4e', '4c', '4g'], [4, 4, 16, 16, 8, 8, 4, 4, 4]]
526	B4Ce4Cu16Fe40Nd4	68	ce4nd4fe40cu16b4	e-f	136	4	280.92	26.7	1.32	27.27272727272727	18.0	0.028	22.26	-0.15	[['Ce', 'Nd', 'Fe', 'Fe', 'Cu', 'Cu', 'Fe', 'Fe', 'B'], ['a', 'b', 'c', 'd', 'e', 'f', 'g', 'h', 'i'], ['4g', '4f', '16k', '16k2', '8j', '8j2', '4e', '4c', '4g'], [4, 4, 16, 16, 8, 8, 4, 4, 4]]
527	B4Ce4Cu16Fe40Nd4	68	ce4nd4fe40cu16b4	e-g-h	136	4	293.835	27.42	1.35	72.59259259259258	49.0	0.082	22.95	-0.15	[['Ce', 'Nd', 'Fe', 'Fe', 'Cu', 'Fe', 'Cu', 'Cu', 'B'], ['a', 'b', 'c', 'd', 'e', 'f', 'g', 'h', 'i'], ['4g', '4f', '16k', '16k2', '8j', '8j2', '4e', '4c', '4g'], [4, 4, 16, 16, 8, 8, 4, 4, 4]]
528	B4Ce4Cu12Fe44Nd4	68	ce4nd4fe44cu12b4	e-g	136	4	348.394	29.85	1.47	43.53741496598639	32.0	0.069	25.46	-0.15	[['Ce', 'Nd', 'Fe', 'Fe', 'Cu', 'Fe', 'Cu', 'Fe', 'B'], ['a', 'b', 'c', 'd', 'e', 'f', 'g', 'h', 'i'], ['4g', '4f', '16k', '16k2', '8j', '8j2', '4e', '4c', '4g'], [4, 4, 16, 16, 8, 8, 4, 4, 4]]
529	B4Ce4Cu12Fe44Nd4	68	ce4nd4fe44cu12b4	e-h	136	4	343.67	29.65	1.46	72.6027397260274	53.0	0.05	25.17	-0.16	[['Ce', 'Nd', 'Fe', 'Fe', 'Cu', 'Fe', 'Fe', 'Cu', 'B'], ['a', 'b', 'c', 'd', 'e', 'f', 'g', 'h', 'i'], ['4g', '4f', '16k', '16k2', '8j', '8j2', '4e', '4c', '4g'], [4, 4, 16, 16, 8, 8, 4, 4, 4]]
530	B4Ce4Cu8Fe48Nd4	68	ce4nd4fe48cu8b4	e	136	4	402.485	32.05	1.58	43.0379746835443	34.0	0.036	27.66	-0.16	[['Ce', 'Nd', 'Fe', 'Fe', 'Cu', 'Fe', 'Fe', 'Fe', 'B'], ['a', 'b', 'c', 'd', 'e', 'f', 'g', 'h', 'i'], ['4g', '4f', '16k', '16k2', '8j', '8j2', '4e', '4c', '4g'], [4, 4, 16, 16, 8, 8, 4, 4, 4]]
531	Al16B4Ce4Fe40Nd4	68	ce4nd4fe40al16b4	f-g-h	136	4	151.698	19.69	0.97	78.35051546391753	38.0	-0.196	15.18	-0.09	[['Ce', 'Nd', 'Fe', 'Fe', 'Fe', 'Al', 'Al', 'Al', 'B'], ['a', 'b', 'c', 'd', 'e', 'f', 'g', 'h', 'i'], ['4g', '4f', '16k', '16k2', '8j', '8j2', '4e', '4c', '4g'], [4, 4, 16, 16, 8, 8, 4, 4, 4]]
532	Al12B4Ce4Fe44Nd4	68	ce4nd4fe44al12b4	f-g	136	4	228.312	24.07	1.19	60.504201680672274	36.0	-0.114	19.63	-0.1	[['Ce', 'Nd', 'Fe', 'Fe', 'Fe', 'Al', 'Al', 'Fe', 'B'], ['a', 'b', 'c', 'd', 'e', 'f', 'g', 'h', 'i'], ['4g', '4f', '16k', '16k2', '8j', '8j2', '4e', '4c', '4g'], [4, 4, 16, 16, 8, 8, 4, 4, 4]]
533	Al12B4Ce4Fe44Nd4	68	ce4nd4fe44al12b4	f-h	136	4	216.946	23.5	1.16	58.62068965517242	34.0	-0.181	19.09	-0.13	[['Ce', 'Nd', 'Fe', 'Fe', 'Fe', 'Al', 'Fe', 'Al', 'B'], ['a', 'b', 'c', 'd', 'e', 'f', 'g', 'h', 'i'], ['4g', '4f', '16k', '16k2', '8j', '8j2', '4e', '4c', '4g'], [4, 4, 16, 16, 8, 8, 4, 4, 4]]
534	Al8B4Ce4Fe48Nd4	68	ce4nd4fe48al8b4	f	136	4	293.835	27.34	1.35	47.407407407407405	32.0	-0.104	22.98	-0.14	[['Ce', 'Nd', 'Fe', 'Fe', 'Fe', 'Al', 'Fe', 'Fe', 'B'], ['a', 'b', 'c', 'd', 'e', 'f', 'g', 'h', 'i'], ['4g', '4f', '16k', '16k2', '8j', '8j2', '4e', '4c', '4g'], [4, 4, 16, 16, 8, 8, 4, 4, 4]]
535	B4Ce4Co16Fe40Nd4	68	ce4nd4fe40co16b4	f-g-h	136	4	444.275	33.58	1.66	43.373493975903614	36.0	0.01	29.28	-0.15	[['Ce', 'Nd', 'Fe', 'Fe', 'Fe', 'Co', 'Co', 'Co', 'B'], ['a', 'b', 'c', 'd', 'e', 'f', 'g', 'h', 'i'], ['4g', '4f', '16k', '16k2', '8j', '8j2', '4e', '4c', '4g'], [4, 4, 16, 16, 8, 8, 4, 4, 4]]
536	B4Ce4Co12Fe44Nd4	68	ce4nd4fe44co12b4	f-g	136	4	460.478	34.29	1.69	36.68639053254438	31.0	0.016	30.04	-0.15	[['Ce', 'Nd', 'Fe', 'Fe', 'Fe', 'Co', 'Co', 'Fe', 'B'], ['a', 'b', 'c', 'd', 'e', 'f', 'g', 'h', 'i'], ['4g', '4f', '16k', '16k2', '8j', '8j2', '4e', '4c', '4g'], [4, 4, 16, 16, 8, 8, 4, 4, 4]]
537	B4Ce4Co12Fe44Nd4	68	ce4nd4fe44co12b4	f-h	136	4	465.943	34.52	1.7	44.70588235294118	38.0	0.008	30.22	-0.17	[['Ce', 'Nd', 'Fe', 'Fe', 'Fe', 'Co', 'Fe', 'Co', 'B'], ['a', 'b', 'c', 'd', 'e', 'f', 'g', 'h', 'i'], ['4g', '4f', '16k', '16k2', '8j', '8j2', '4e', '4c', '4g'], [4, 4, 16, 16, 8, 8, 4, 4, 4]]
538	B4Ce4Cr16Fe40Nd4	68	ce4nd4fe40cr16b4	f-g-h	136	4	220.702	23.67	1.17	82.05128205128206	48.0	0.113	18.88	-0.08	[['Ce', 'Nd', 'Fe', 'Fe', 'Fe', 'Cr', 'Cr', 'Cr', 'B'], ['a', 'b', 'c', 'd', 'e', 'f', 'g', 'h', 'i'], ['4g', '4f', '16k', '16k2', '8j', '8j2', '4e', '4c', '4g'], [4, 4, 16, 16, 8, 8, 4, 4, 4]]
539	B4Ce4Cr12Fe44Nd4	68	ce4nd4fe44cr12b4	f-g	136	4	334.318	29.06	1.44	69.44444444444444	50.0	0.113	24.42	-0.08	[['Ce', 'Nd', 'Fe', 'Fe', 'Fe', 'Cr', 'Cr', 'Fe', 'B'], ['a', 'b', 'c', 'd', 'e', 'f', 'g', 'h', 'i'], ['4g', '4f', '16k', '16k2', '8j', '8j2', '4e', '4c', '4g'], [4, 4, 16, 16, 8, 8, 4, 4, 4]]
540	B4Ce4Cr12Fe44Nd4	68	ce4nd4fe44cr12b4	f-h	136	4	133.511	18.38	0.91	74.72527472527473	34.0	0.091	13.81	-0.13	[['Ce', 'Nd', 'Fe', 'Fe', 'Fe', 'Cr', 'Fe', 'Cr', 'B'], ['a', 'b', 'c', 'd', 'e', 'f', 'g', 'h', 'i'], ['4g', '4f', '16k', '16k2', '8j', '8j2', '4e', '4c', '4g'], [4, 4, 16, 16, 8, 8, 4, 4, 4]]
541	B4Ce4Cu16Fe40Nd4	68	ce4nd4fe40cu16b4	f-g-h	136	4	272.472	26.22	1.3	52.30769230769231	34.0	0.075	21.72	-0.15	[['Ce', 'Nd', 'Fe', 'Fe', 'Fe', 'Cu', 'Cu', 'Cu', 'B'], ['a', 'b', 'c', 'd', 'e', 'f', 'g', 'h', 'i'], ['4g', '4f', '16k', '16k2', '8j', '8j2', '4e', '4c', '4g'], [4, 4, 16, 16, 8, 8, 4, 4, 4]]
542	B4Ce4Cu12Fe44Nd4	68	ce4nd4fe44cu12b4	f-g	136	4	316.003	28.31	1.4	28.571428571428573	20.0	0.066	23.92	-0.15	[['Ce', 'Nd', 'Fe', 'Fe', 'Fe', 'Cu', 'Cu', 'Fe', 'B'], ['a', 'b', 'c', 'd', 'e', 'f', 'g', 'h', 'i'], ['4g', '4f', '16k', '16k2', '8j', '8j2', '4e', '4c', '4g'], [4, 4, 16, 16, 8, 8, 4, 4, 4]]
543	B4Ce4Cu12Fe44Nd4	68	ce4nd4fe44cu12b4	f-h	136	4	320.534	28.63	1.41	49.64539007092199	35.0	0.049	24.16	-0.16	[['Ce', 'Nd', 'Fe', 'Fe', 'Fe', 'Cu', 'Fe', 'Cu', 'B'], ['a', 'b', 'c', 'd', 'e', 'f', 'g', 'h', 'i'], ['4g', '4f', '16k', '16k2', '8j', '8j2', '4e', '4c', '4g'], [4, 4, 16, 16, 8, 8, 4, 4, 4]]
544	B4Ce4Cu8Fe48Nd4	68	ce4nd4fe48cu8b4	f	136	4	377.414	30.88	1.53	24.836601307189543	19.0	0.043	26.51	-0.16	[['Ce', 'Nd', 'Fe', 'Fe', 'Fe', 'Cu', 'Fe', 'Fe', 'B'], ['a', 'b', 'c', 'd', 'e', 'f', 'g', 'h', 'i'], ['4g', '4f', '16k', '16k2', '8j', '8j2', '4e', '4c', '4g'], [4, 4, 16, 16, 8, 8, 4, 4, 4]]
545	Al8B4Ce4Fe48Nd4	68	ce4nd4fe48al8b4	g-h	136	4	334.318	29.13	1.44	72.22222222222223	52.0	-0.09	24.76	-0.12	[['Ce', 'Nd', 'Fe', 'Fe', 'Fe', 'Fe', 'Al', 'Al', 'B'], ['a', 'b', 'c', 'd', 'e', 'f', 'g', 'h', 'i'], ['4g', '4f', '16k', '16k2', '8j', '8j2', '4e', '4c', '4g'], [4, 4, 16, 16, 8, 8, 4, 4, 4]]
546	Al4B4Ce4Fe52Nd4	68	ce4nd4fe52al4b4	g	136	4	438.938	33.37	1.65	47.27272727272727	39.0	-0.015	29.07	-0.12	[['Ce', 'Nd', 'Fe', 'Fe', 'Fe', 'Fe', 'Al', 'Fe', 'B'], ['a', 'b', 'c', 'd', 'e', 'f', 'g', 'h', 'i'], ['4g', '4f', '16k', '16k2', '8j', '8j2', '4e', '4c', '4g'], [4, 4, 16, 16, 8, 8, 4, 4, 4]]
547	B4Ce4Co8Fe48Nd4	68	ce4nd4fe48co8b4	g-h	136	4	482.534	35.11	1.73	47.39884393063584	41.0	0.0	30.84	-0.15	[['Ce', 'Nd', 'Fe', 'Fe', 'Fe', 'Fe', 'Co', 'Co', 'B'], ['a', 'b', 'c', 'd', 'e', 'f', 'g', 'h', 'i'], ['4g', '4f', '16k', '16k2', '8j', '8j2', '4e', '4c', '4g'], [4, 4, 16, 16, 8, 8, 4, 4, 4]]
548	B4Ce4Cr4Fe52Nd4	68	ce4nd4fe52cr4b4	g	136	4	423.122	32.78	1.62	44.44444444444444	36.0	0.035	28.39	-0.07	[['Ce', 'Nd', 'Fe', 'Fe', 'Fe', 'Fe', 'Cr', 'Fe', 'B'], ['a', 'b', 'c', 'd', 'e', 'f', 'g', 'h', 'i'], ['4g', '4f', '16k', '16k2', '8j', '8j2', '4e', '4c', '4g'], [4, 4, 16, 16, 8, 8, 4, 4, 4]]
549	B4Ce4Cu8Fe48Nd4	68	ce4nd4fe48cu8b4	g-h	136	4	392.36	31.65	1.56	64.1025641025641	50.0	0.058	27.3	-0.17	[['Ce', 'Nd', 'Fe', 'Fe', 'Fe', 'Fe', 'Cu', 'Cu', 'B'], ['a', 'b', 'c', 'd', 'e', 'f', 'g', 'h', 'i'], ['4g', '4f', '16k', '16k2', '8j', '8j2', '4e', '4c', '4g'], [4, 4, 16, 16, 8, 8, 4, 4, 4]]
550	B4Ce4Cu4Fe52Nd4	68	ce4nd4fe52cu4b4	g	136	4	449.644	33.76	1.67	43.11377245508982	36.0	0.04	29.53	-0.16	[['Ce', 'Nd', 'Fe', 'Fe', 'Fe', 'Fe', 'Cu', 'Fe', 'B'], ['a', 'b', 'c', 'd', 'e', 'f', 'g', 'h', 'i'], ['4g', '4f', '16k', '16k2', '8j', '8j2', '4e', '4c', '4g'], [4, 4, 16, 16, 8, 8, 4, 4, 4]]
551	Al4B4Ce4Fe52Nd4	68	ce4nd4fe52al4b4	h	136	4	417.914	32.65	1.61	58.38509316770186	47.0	-0.068	28.39	-0.17	[['Ce', 'Nd', 'Fe', 'Fe', 'Fe', 'Fe', 'Fe', 'Al', 'B'], ['a', 'b', 'c', 'd', 'e', 'f', 'g', 'h', 'i'], ['4g', '4f', '16k', '16k2', '8j', '8j2', '4e', '4c', '4g'], [4, 4, 16, 16, 8, 8, 4, 4, 4]]
552	B4Ce4Fe52Mn4Nd4	68	ce4nd4fe52mn4b4	g	136	4	522.373	36.47	1.8	40.0	36.0	0.026	32.21	-0.15	[['Ce', 'Nd', 'Fe', 'Fe', 'Fe', 'Fe', 'Mn', 'Fe', 'B'], ['a', 'b', 'c', 'd', 'e', 'f', 'g', 'h', 'i'], ['4g', '4f', '16k', '16k2', '8j', '8j2', '4e', '4c', '4g'], [4, 4, 16, 16, 8, 8, 4, 4, 4]]
553	B4Ce4Fe48Mn8Nd4	68	ce4nd4fe48mn8b4	g-h	136	4	251.916	25.4	1.25	65.6	41.0	0.059	20.76	-0.06	[['Ce', 'Nd', 'Fe', 'Fe', 'Fe', 'Fe', 'Mn', 'Mn', 'B'], ['a', 'b', 'c', 'd', 'e', 'f', 'g', 'h', 'i'], ['4g', '4f', '16k', '16k2', '8j', '8j2', '4e', '4c', '4g'], [4, 4, 16, 16, 8, 8, 4, 4, 4]]
554	B4Ce4Fe52Mo4Nd4	68	ce4nd4fe52mo4b4	g	136	4	428.362	33.04	1.63	45.398773006134974	37.0	0.079	28.63	-0.07	[['Ce', 'Nd', 'Fe', 'Fe', 'Fe', 'Fe', 'Mo', 'Fe', 'B'], ['a', 'b', 'c', 'd', 'e', 'f', 'g', 'h', 'i'], ['4g', '4f', '16k', '16k2', '8j', '8j2', '4e', '4c', '4g'], [4, 4, 16, 16, 8, 8, 4, 4, 4]]
555	B4Ce4Fe48Mo8Nd4	68	ce4nd4fe48mo8b4	g-h	136	4	285.193	26.96	1.33	36.090225563909776	24.0	0.106	22.38	-0.07	[['Ce', 'Nd', 'Fe', 'Fe', 'Fe', 'Fe', 'Mo', 'Mo', 'B'], ['a', 'b', 'c', 'd', 'e', 'f', 'g', 'h', 'i'], ['4g', '4f', '16k', '16k2', '8j', '8j2', '4e', '4c', '4g'], [4, 4, 16, 16, 8, 8, 4, 4, 4]]
556	B4Ce4Fe52Nd4Ni4	68	ce4nd4fe52ni4b4	g	136	4	471.441	34.66	1.71	40.93567251461988	35.0	0.009	30.43	-0.15	[['Ce', 'Nd', 'Fe', 'Fe', 'Fe', 'Fe', 'Ni', 'Fe', 'B'], ['a', 'b', 'c', 'd', 'e', 'f', 'g', 'h', 'i'], ['4g', '4f', '16k', '16k2', '8j', '8j2', '4e', '4c', '4g'], [4, 4, 16, 16, 8, 8, 4, 4, 4]]
557	B4Ce4Fe48Nd4Ni8	68	ce4nd4fe48ni8b4	g-h	136	4	438.938	33.45	1.65	55.75757575757576	46.0	0.0	29.08	-0.15	[['Ce', 'Nd', 'Fe', 'Fe', 'Fe', 'Fe', 'Ni', 'Ni', 'B'], ['a', 'b', 'c', 'd', 'e', 'f', 'g', 'h', 'i'], ['4g', '4f', '16k', '16k2', '8j', '8j2', '4e', '4c', '4g'], [4, 4, 16, 16, 8, 8, 4, 4, 4]]
558	B4Ce4Fe52Nd4Ti4	68	ce4nd4fe52ti4b4	g	136	4	428.362	32.92	1.63	42.944785276073624	35.0	0.021	28.56	-0.09	[['Ce', 'Nd', 'Fe', 'Fe', 'Fe', 'Fe', 'Ti', 'Fe', 'B'], ['a', 'b', 'c', 'd', 'e', 'f', 'g', 'h', 'i'], ['4g', '4f', '16k', '16k2', '8j', '8j2', '4e', '4c', '4g'], [4, 4, 16, 16, 8, 8, 4, 4, 4]]
559	B4Ce4Fe48Nd4Ti8	68	ce4nd4fe48ti8b4	g-h	136	4	311.505	28.09	1.39	38.84892086330935	27.0	-0.015	23.69	-0.08	[['Ce', 'Nd', 'Fe', 'Fe', 'Fe', 'Fe', 'Ti', 'Ti', 'B'], ['a', 'b', 'c', 'd', 'e', 'f', 'g', 'h', 'i'], ['4g', '4f', '16k', '16k2', '8j', '8j2', '4e', '4c', '4g'], [4, 4, 16, 16, 8, 8, 4, 4, 4]]
560	B4Ce4Fe52Nd4V4	68	ce4nd4fe52v4b4	g	136	4	433.634	33.19	1.64	42.6829268292683	35.0	0.015	28.8	-0.07	[['Ce', 'Nd', 'Fe', 'Fe', 'Fe', 'Fe', 'V', 'Fe', 'B'], ['a', 'b', 'c', 'd', 'e', 'f', 'g', 'h', 'i'], ['4g', '4f', '16k', '16k2', '8j', '8j2', '4e', '4c', '4g'], [4, 4, 16, 16, 8, 8, 4, 4, 4]]
561	B4Ce4Fe48Nd4Zn8	68	ce4nd4fe48zn8b4	g-h	136	4	357.938	30.11	1.49	75.16778523489933	56.0	0.013	25.79	-0.15	[['Ce', 'Nd', 'Fe', 'Fe', 'Fe', 'Fe', 'Zn', 'Zn', 'B'], ['a', 'b', 'c', 'd', 'e', 'f', 'g', 'h', 'i'], ['4g', '4f', '16k', '16k2', '8j', '8j2', '4e', '4c', '4g'], [4, 4, 16, 16, 8, 8, 4, 4, 4]]
562	B4Ce4Fe48Mn8Nd4	68	ce4nd4fe48mn8b4	f	136	4	493.755	35.5	1.75	44.57142857142857	39.0	0.056	31.21	-0.16	[['Ce', 'Nd', 'Fe', 'Fe', 'Fe', 'Mn', 'Fe', 'Fe', 'B'], ['a', 'b', 'c', 'd', 'e', 'f', 'g', 'h', 'i'], ['4g', '4f', '16k', '16k2', '8j', '8j2', '4e', '4c', '4g'], [4, 4, 16, 16, 8, 8, 4, 4, 4]]
563	B4Ce4Fe44Mn12Nd4	68	ce4nd4fe44mn12b4	f-h	136	4	343.67	29.63	1.46	63.013698630136986	46.0	0.065	25.07	-0.16	[['Ce', 'Nd', 'Fe', 'Fe', 'Fe', 'Mn', 'Fe', 'Mn', 'B'], ['a', 'b', 'c', 'd', 'e', 'f', 'g', 'h', 'i'], ['4g', '4f', '16k', '16k2', '8j', '8j2', '4e', '4c', '4g'], [4, 4, 16, 16, 8, 8, 4, 4, 4]]
564	B4Ce4Fe44Mn12Nd4	68	ce4nd4fe44mn12b4	f-g	136	4	465.943	34.38	1.7	44.70588235294118	38.0	0.076	30.01	-0.13	[['Ce', 'Nd', 'Fe', 'Fe', 'Fe', 'Mn', 'Mn', 'Fe', 'B'], ['a', 'b', 'c', 'd', 'e', 'f', 'g', 'h', 'i'], ['4g', '4f', '16k', '16k2', '8j', '8j2', '4e', '4c', '4g'], [4, 4, 16, 16, 8, 8, 4, 4, 4]]
565	B4Ce4Fe40Mn16Nd4	68	ce4nd4fe40mn16b4	f-g-h	136	4	412.739	32.41	1.6	47.5	38.0	0.102	27.96	-0.13	[['Ce', 'Nd', 'Fe', 'Fe', 'Fe', 'Mn', 'Mn', 'Mn', 'B'], ['a', 'b', 'c', 'd', 'e', 'f', 'g', 'h', 'i'], ['4g', '4f', '16k', '16k2', '8j', '8j2', '4e', '4c', '4g'], [4, 4, 16, 16, 8, 8, 4, 4, 4]]
566	B4Ce4Fe48Mo8Nd4	68	ce4nd4fe48mo8b4	f	136	4	302.605	27.84	1.37	87.5912408759124	60.0	0.112	23.23	-0.13	[['Ce', 'Nd', 'Fe', 'Fe', 'Fe', 'Mo', 'Fe', 'Fe', 'B'], ['a', 'b', 'c', 'd', 'e', 'f', 'g', 'h', 'i'], ['4g', '4f', '16k', '16k2', '8j', '8j2', '4e', '4c', '4g'], [4, 4, 16, 16, 8, 8, 4, 4, 4]]
567	B4Ce4Fe44Mo12Nd4	68	ce4nd4fe44mo12b4	f-h	136	4	188.054	21.96	1.08	92.59259259259258	50.0	0.098	17.19	-0.11	[['Ce', 'Nd', 'Fe', 'Fe', 'Fe', 'Mo', 'Fe', 'Mo', 'B'], ['a', 'b', 'c', 'd', 'e', 'f', 'g', 'h', 'i'], ['4g', '4f', '16k', '16k2', '8j', '8j2', '4e', '4c', '4g'], [4, 4, 16, 16, 8, 8, 4, 4, 4]]
568	B4Ce4Fe44Mo12Nd4	68	ce4nd4fe44mo12b4	f-g	136	4	268.296	26.13	1.29	89.92248062015504	58.0	0.194	21.39	-0.06	[['Ce', 'Nd', 'Fe', 'Fe', 'Fe', 'Mo', 'Mo', 'Fe', 'B'], ['a', 'b', 'c', 'd', 'e', 'f', 'g', 'h', 'i'], ['4g', '4f', '16k', '16k2', '8j', '8j2', '4e', '4c', '4g'], [4, 4, 16, 16, 8, 8, 4, 4, 4]]
569	B4Ce4Fe40Mo16Nd4	68	ce4nd4fe40mo16b4	f-g-h	136	4	164.467	20.44	1.01	93.06930693069307	47.0	0.168	15.53	-0.06	[['Ce', 'Nd', 'Fe', 'Fe', 'Fe', 'Mo', 'Mo', 'Mo', 'B'], ['a', 'b', 'c', 'd', 'e', 'f', 'g', 'h', 'i'], ['4g', '4f', '16k', '16k2', '8j', '8j2', '4e', '4c', '4g'], [4, 4, 16, 16, 8, 8, 4, 4, 4]]
570	B4Ce4Fe48Nd4Ni8	68	ce4nd4fe48ni8b4	f	136	4	428.362	32.97	1.63	30.67484662576687	25.0	0.007	28.65	-0.16	[['Ce', 'Nd', 'Fe', 'Fe', 'Fe', 'Ni', 'Fe', 'Fe', 'B'], ['a', 'b', 'c', 'd', 'e', 'f', 'g', 'h', 'i'], ['4g', '4f', '16k', '16k2', '8j', '8j2', '4e', '4c', '4g'], [4, 4, 16, 16, 8, 8, 4, 4, 4]]
571	B4Ce4Fe44Nd4Ni12	68	ce4nd4fe44ni12b4	f-g	136	4	382.364	31.16	1.54	31.16883116883117	24.0	0.006	26.81	-0.14	[['Ce', 'Nd', 'Fe', 'Fe', 'Fe', 'Ni', 'Ni', 'Fe', 'B'], ['a', 'b', 'c', 'd', 'e', 'f', 'g', 'h', 'i'], ['4g', '4f', '16k', '16k2', '8j', '8j2', '4e', '4c', '4g'], [4, 4, 16, 16, 8, 8, 4, 4, 4]]
572	B4Ce4Fe40Nd4Ni16	68	ce4nd4fe40ni16b4	f-g-h	136	4	343.67	29.57	1.46	50.68493150684932	37.0	-0.002	25.12	-0.14	[['Ce', 'Nd', 'Fe', 'Fe', 'Fe', 'Ni', 'Ni', 'Ni', 'B'], ['a', 'b', 'c', 'd', 'e', 'f', 'g', 'h', 'i'], ['4g', '4f', '16k', '16k2', '8j', '8j2', '4e', '4c', '4g'], [4, 4, 16, 16, 8, 8, 4, 4, 4]]
573	B4Ce4Fe48Nd4Ti8	68	ce4nd4fe48ti8b4	f	136	4	272.472	26.4	1.3	40.0	26.0	-0.068	22.06	-0.13	[['Ce', 'Nd', 'Fe', 'Fe', 'Fe', 'Ti', 'Fe', 'Fe', 'B'], ['a', 'b', 'c', 'd', 'e', 'f', 'g', 'h', 'i'], ['4g', '4f', '16k', '16k2', '8j', '8j2', '4e', '4c', '4g'], [4, 4, 16, 16, 8, 8, 4, 4, 4]]
574	B4Ce4Fe44Nd4Ti12	68	ce4nd4fe44ti12b4	f-h	136	4	177.752	21.34	1.05	34.285714285714285	18.0	-0.11	16.93	-0.12	[['Ce', 'Nd', 'Fe', 'Fe', 'Fe', 'Ti', 'Fe', 'Ti', 'B'], ['a', 'b', 'c', 'd', 'e', 'f', 'g', 'h', 'i'], ['4g', '4f', '16k', '16k2', '8j', '8j2', '4e', '4c', '4g'], [4, 4, 16, 16, 8, 8, 4, 4, 4]]
575	B4Ce4Fe44Nd4Ti12	68	ce4nd4fe44ti12b4	f-g	136	4	205.87	22.94	1.13	47.78761061946903	27.0	-0.028	18.46	-0.07	[['Ce', 'Nd', 'Fe', 'Fe', 'Fe', 'Ti', 'Ti', 'Fe', 'B'], ['a', 'b', 'c', 'd', 'e', 'f', 'g', 'h', 'i'], ['4g', '4f', '16k', '16k2', '8j', '8j2', '4e', '4c', '4g'], [4, 4, 16, 16, 8, 8, 4, 4, 4]]
576	B4Ce4Fe40Nd4Ti16	68	ce4nd4fe40ti16b4	f-g-h	136	4	136.462	18.66	0.92	41.30434782608695	19.0	-0.073	14.13	-0.07	[['Ce', 'Nd', 'Fe', 'Fe', 'Fe', 'Ti', 'Ti', 'Ti', 'B'], ['a', 'b', 'c', 'd', 'e', 'f', 'g', 'h', 'i'], ['4g', '4f', '16k', '16k2', '8j', '8j2', '4e', '4c', '4g'], [4, 4, 16, 16, 8, 8, 4, 4, 4]]
577	B4Ce4Fe48Nd4V8	68	ce4nd4fe48v8b4	f	136	4	264.153	25.98	1.28	53.125	34.0	0.008	21.62	-0.13	[['Ce', 'Nd', 'Fe', 'Fe', 'Fe', 'V', 'Fe', 'Fe', 'B'], ['a', 'b', 'c', 'd', 'e', 'f', 'g', 'h', 'i'], ['4g', '4f', '16k', '16k2', '8j', '8j2', '4e', '4c', '4g'], [4, 4, 16, 16, 8, 8, 4, 4, 4]]
578	B4Ce4Fe44Nd4V12	68	ce4nd4fe44v12b4	f-h	136	4	177.752	21.25	1.05	55.238095238095234	29.0	-0.009	16.77	-0.13	[['Ce', 'Nd', 'Fe', 'Fe', 'Fe', 'V', 'Fe', 'V', 'B'], ['a', 'b', 'c', 'd', 'e', 'f', 'g', 'h', 'i'], ['4g', '4f', '16k', '16k2', '8j', '8j2', '4e', '4c', '4g'], [4, 4, 16, 16, 8, 8, 4, 4, 4]]
579	B4Ce4Fe44Nd4V12	68	ce4nd4fe44v12b4	f-g	136	4	220.702	23.75	1.17	59.82905982905983	35.0	0.028	19.23	-0.07	[['Ce', 'Nd', 'Fe', 'Fe', 'Fe', 'V', 'V', 'Fe', 'B'], ['a', 'b', 'c', 'd', 'e', 'f', 'g', 'h', 'i'], ['4g', '4f', '16k', '16k2', '8j', '8j2', '4e', '4c', '4g'], [4, 4, 16, 16, 8, 8, 4, 4, 4]]
580	B4Ce4Fe40Nd4V16	68	ce4nd4fe40v16b4	f-g-h	136	4	148.586	19.43	0.96	64.58333333333334	31.0	0.007	14.8	-0.07	[['Ce', 'Nd', 'Fe', 'Fe', 'Fe', 'V', 'V', 'V', 'B'], ['a', 'b', 'c', 'd', 'e', 'f', 'g', 'h', 'i'], ['4g', '4f', '16k', '16k2', '8j', '8j2', '4e', '4c', '4g'], [4, 4, 16, 16, 8, 8, 4, 4, 4]]
581	B4Ce4Fe48Nd4Zn8	68	ce4nd4fe48zn8b4	f	136	4	329.691	29.01	1.43	27.972027972027973	20.0	-0.01	24.63	-0.15	[['Ce', 'Nd', 'Fe', 'Fe', 'Fe', 'Zn', 'Fe', 'Fe', 'B'], ['a', 'b', 'c', 'd', 'e', 'f', 'g', 'h', 'i'], ['4g', '4f', '16k', '16k2', '8j', '8j2', '4e', '4c', '4g'], [4, 4, 16, 16, 8, 8, 4, 4, 4]]
582	B4Ce4Fe44Nd4Zn12	68	ce4nd4fe44zn12b4	f-h	136	4	264.153	26.0	1.28	48.4375	31.0	-0.029	21.55	-0.15	[['Ce', 'Nd', 'Fe', 'Fe', 'Fe', 'Zn', 'Fe', 'Zn', 'B'], ['a', 'b', 'c', 'd', 'e', 'f', 'g', 'h', 'i'], ['4g', '4f', '16k', '16k2', '8j', '8j2', '4e', '4c', '4g'], [4, 4, 16, 16, 8, 8, 4, 4, 4]]
583	B4Ce4Fe40Nd4Zn16	68	ce4nd4fe40zn16b4	f-g-h	136	4	213.222	23.29	1.15	60.86956521739131	35.0	-0.009	18.76	-0.12	[['Ce', 'Nd', 'Fe', 'Fe', 'Fe', 'Zn', 'Zn', 'Zn', 'B'], ['a', 'b', 'c', 'd', 'e', 'f', 'g', 'h', 'i'], ['4g', '4f', '16k', '16k2', '8j', '8j2', '4e', '4c', '4g'], [4, 4, 16, 16, 8, 8, 4, 4, 4]]
584	B4Ce4Fe48Mn8Nd4	68	ce4nd4fe48mn8b4	e	136	4	289.498	27.18	1.34	43.28358208955223	29.0	0.03	22.46	-0.14	[['Ce', 'Nd', 'Fe', 'Fe', 'Mn', 'Fe', 'Fe', 'Fe', 'B'], ['a', 'b', 'c', 'd', 'e', 'f', 'g', 'h', 'i'], ['4g', '4f', '16k', '16k2', '8j', '8j2', '4e', '4c', '4g'], [4, 4, 16, 16, 8, 8, 4, 4, 4]]
585	B4Ce4Fe44Mn12Nd4	68	ce4nd4fe44mn12b4	e-h	136	4	272.472	26.24	1.3	40.0	26.0	0.058	21.49	-0.14	[['Ce', 'Nd', 'Fe', 'Fe', 'Mn', 'Fe', 'Fe', 'Mn', 'B'], ['a', 'b', 'c', 'd', 'e', 'f', 'g', 'h', 'i'], ['4g', '4f', '16k', '16k2', '8j', '8j2', '4e', '4c', '4g'], [4, 4, 16, 16, 8, 8, 4, 4, 4]]
586	B4Ce4Fe40Mn16Nd4	68	ce4nd4fe40mn16b4	e-g-h	136	4	264.153	25.95	1.28	39.0625	25.0	0.074	21.17	-0.12	[['Ce', 'Nd', 'Fe', 'Fe', 'Mn', 'Fe', 'Mn', 'Mn', 'B'], ['a', 'b', 'c', 'd', 'e', 'f', 'g', 'h', 'i'], ['4g', '4f', '16k', '16k2', '8j', '8j2', '4e', '4c', '4g'], [4, 4, 16, 16, 8, 8, 4, 4, 4]]
587	B4Ce4Fe40Mn16Nd4	68	ce4nd4fe40mn16b4	e-f	136	4	302.605	27.67	1.37	39.41605839416058	27.0	0.059	22.93	-0.14	[['Ce', 'Nd', 'Fe', 'Fe', 'Mn', 'Mn', 'Fe', 'Fe', 'B'], ['a', 'b', 'c', 'd', 'e', 'f', 'g', 'h', 'i'], ['4g', '4f', '16k', '16k2', '8j', '8j2', '4e', '4c', '4g'], [4, 4, 16, 16, 8, 8, 4, 4, 4]]
588	B4Ce4Fe48Mo8Nd4	68	ce4nd4fe48mo8b4	e	136	4	320.534	28.59	1.41	39.71631205673759	28.0	0.049	23.95	-0.13	[['Ce', 'Nd', 'Fe', 'Fe', 'Mo', 'Fe', 'Fe', 'Fe', 'B'], ['a', 'b', 'c', 'd', 'e', 'f', 'g', 'h', 'i'], ['4g', '4f', '16k', '16k2', '8j', '8j2', '4e', '4c', '4g'], [4, 4, 16, 16, 8, 8, 4, 4, 4]]
589	B4Ce4Fe44Mo12Nd4	68	ce4nd4fe44mo12b4	e-h	136	4	205.87	22.98	1.13	31.85840707964602	18.0	0.056	18.17	-0.12	[['Ce', 'Nd', 'Fe', 'Fe', 'Mo', 'Fe', 'Fe', 'Mo', 'B'], ['a', 'b', 'c', 'd', 'e', 'f', 'g', 'h', 'i'], ['4g', '4f', '16k', '16k2', '8j', '8j2', '4e', '4c', '4g'], [4, 4, 16, 16, 8, 8, 4, 4, 4]]
590	B4Ce4Fe44Mo12Nd4	68	ce4nd4fe44mo12b4	e-g	136	4	276.68	26.49	1.31	45.80152671755725	30.0	0.156	21.76	-0.07	[['Ce', 'Nd', 'Fe', 'Fe', 'Mo', 'Fe', 'Mo', 'Fe', 'B'], ['a', 'b', 'c', 'd', 'e', 'f', 'g', 'h', 'i'], ['4g', '4f', '16k', '16k2', '8j', '8j2', '4e', '4c', '4g'], [4, 4, 16, 16, 8, 8, 4, 4, 4]]
591	B4Ce4Fe40Mo16Nd4	68	ce4nd4fe40mo16b4	e-g-h	136	4	171.045	20.8	1.03	42.71844660194175	22.0	0.148	15.91	-0.06	[['Ce', 'Nd', 'Fe', 'Fe', 'Mo', 'Fe', 'Mo', 'Mo', 'B'], ['a', 'b', 'c', 'd', 'e', 'f', 'g', 'h', 'i'], ['4g', '4f', '16k', '16k2', '8j', '8j2', '4e', '4c', '4g'], [4, 4, 16, 16, 8, 8, 4, 4, 4]]
592	B4Ce4Fe40Mo16Nd4	68	ce4nd4fe40mo16b4	e-f	136	4	177.752	21.27	1.05	102.85714285714285	54.0	0.205	16.33	-0.1	[['Ce', 'Nd', 'Fe', 'Fe', 'Mo', 'Mo', 'Fe', 'Fe', 'B'], ['a', 'b', 'c', 'd', 'e', 'f', 'g', 'h', 'i'], ['4g', '4f', '16k', '16k2', '8j', '8j2', '4e', '4c', '4g'], [4, 4, 16, 16, 8, 8, 4, 4, 4]]
593	B4Ce4Fe48Nd4Ni8	68	ce4nd4fe48ni8b4	e	136	4	444.275	33.65	1.66	38.55421686746988	32.0	-0.009	29.27	-0.16	[['Ce', 'Nd', 'Fe', 'Fe', 'Ni', 'Fe', 'Fe', 'Fe', 'B'], ['a', 'b', 'c', 'd', 'e', 'f', 'g', 'h', 'i'], ['4g', '4f', '16k', '16k2', '8j', '8j2', '4e', '4c', '4g'], [4, 4, 16, 16, 8, 8, 4, 4, 4]]
594	B4Ce4Fe44Nd4Ni12	68	ce4nd4fe44ni12b4	e-g	136	4	407.596	32.26	1.59	38.9937106918239	31.0	-0.006	27.81	-0.14	[['Ce', 'Nd', 'Fe', 'Fe', 'Ni', 'Fe', 'Ni', 'Fe', 'B'], ['a', 'b', 'c', 'd', 'e', 'f', 'g', 'h', 'i'], ['4g', '4f', '16k', '16k2', '8j', '8j2', '4e', '4c', '4g'], [4, 4, 16, 16, 8, 8, 4, 4, 4]]
595	B4Ce4Fe40Nd4Ni16	68	ce4nd4fe40ni16b4	e-g-h	136	4	362.759	30.44	1.5	57.333333333333336	43.0	-0.013	25.93	-0.15	[['Ce', 'Nd', 'Fe', 'Fe', 'Ni', 'Fe', 'Ni', 'Ni', 'B'], ['a', 'b', 'c', 'd', 'e', 'f', 'g', 'h', 'i'], ['4g', '4f', '16k', '16k2', '8j', '8j2', '4e', '4c', '4g'], [4, 4, 16, 16, 8, 8, 4, 4, 4]]
596	B4Ce4Fe40Nd4Ni16	68	ce4nd4fe40ni16b4	e-f	136	4	348.394	29.7	1.47	29.931972789115648	22.0	-0.028	25.25	-0.16	[['Ce', 'Nd', 'Fe', 'Fe', 'Ni', 'Ni', 'Fe', 'Fe', 'B'], ['a', 'b', 'c', 'd', 'e', 'f', 'g', 'h', 'i'], ['4g', '4f', '16k', '16k2', '8j', '8j2', '4e', '4c', '4g'], [4, 4, 16, 16, 8, 8, 4, 4, 4]]
597	B4Ce4Fe48Nd4Ti8	68	ce4nd4fe48ti8b4	e	136	4	320.534	28.59	1.41	36.87943262411348	26.0	-0.04	24.07	-0.14	[['Ce', 'Nd', 'Fe', 'Fe', 'Ti', 'Fe', 'Fe', 'Fe', 'B'], ['a', 'b', 'c', 'd', 'e', 'f', 'g', 'h', 'i'], ['4g', '4f', '16k', '16k2', '8j', '8j2', '4e', '4c', '4g'], [4, 4, 16, 16, 8, 8, 4, 4, 4]]
598	B4Ce4Fe44Nd4Ti12	68	ce4nd4fe44ti12b4	e-h	136	4	220.702	23.63	1.17	30.76923076923077	18.0	-0.083	19.02	-0.13	[['Ce', 'Nd', 'Fe', 'Fe', 'Ti', 'Fe', 'Fe', 'Ti', 'B'], ['a', 'b', 'c', 'd', 'e', 'f', 'g', 'h', 'i'], ['4g', '4f', '16k', '16k2', '8j', '8j2', '4e', '4c', '4g'], [4, 4, 16, 16, 8, 8, 4, 4, 4]]
599	B4Ce4Fe44Nd4Ti12	68	ce4nd4fe44ti12b4	e-g	136	4	268.296	26.06	1.29	49.61240310077519	32.0	0.016	21.47	-0.07	[['Ce', 'Nd', 'Fe', 'Fe', 'Ti', 'Fe', 'Ti', 'Fe', 'B'], ['a', 'b', 'c', 'd', 'e', 'f', 'g', 'h', 'i'], ['4g', '4f', '16k', '16k2', '8j', '8j2', '4e', '4c', '4g'], [4, 4, 16, 16, 8, 8, 4, 4, 4]]
600	B4Ce4Fe40Nd4Ti16	68	ce4nd4fe40ti16b4	e-g-h	136	4	181.154	21.38	1.06	47.16981132075472	25.0	-0.031	16.71	-0.07	[['Ce', 'Nd', 'Fe', 'Fe', 'Ti', 'Fe', 'Ti', 'Ti', 'B'], ['a', 'b', 'c', 'd', 'e', 'f', 'g', 'h', 'i'], ['4g', '4f', '16k', '16k2', '8j', '8j2', '4e', '4c', '4g'], [4, 4, 16, 16, 8, 8, 4, 4, 4]]
601	B4Ce4Fe40Nd4Ti16	68	ce4nd4fe40ti16b4	e-f	136	4	154.842	19.89	0.98	57.142857142857146	28.0	-0.034	15.22	-0.1	[['Ce', 'Nd', 'Fe', 'Fe', 'Ti', 'Ti', 'Fe', 'Fe', 'B'], ['a', 'b', 'c', 'd', 'e', 'f', 'g', 'h', 'i'], ['4g', '4f', '16k', '16k2', '8j', '8j2', '4e', '4c', '4g'], [4, 4, 16, 16, 8, 8, 4, 4, 4]]
602	B4Ce4Fe48Nd4V8	68	ce4nd4fe48v8b4	e	136	4	302.605	27.72	1.37	46.715328467153284	32.0	-0.014	23.15	-0.14	[['Ce', 'Nd', 'Fe', 'Fe', 'V', 'Fe', 'Fe', 'Fe', 'B'], ['a', 'b', 'c', 'd', 'e', 'f', 'g', 'h', 'i'], ['4g', '4f', '16k', '16k2', '8j', '8j2', '4e', '4c', '4g'], [4, 4, 16, 16, 8, 8, 4, 4, 4]]
603	B4Ce4Fe44Nd4V12	68	ce4nd4fe44v12b4	e-h	136	4	198.647	22.52	1.11	50.45045045045045	28.0	-0.029	17.81	-0.13	[['Ce', 'Nd', 'Fe', 'Fe', 'V', 'Fe', 'Fe', 'V', 'B'], ['a', 'b', 'c', 'd', 'e', 'f', 'g', 'h', 'i'], ['4g', '4f', '16k', '16k2', '8j', '8j2', '4e', '4c', '4g'], [4, 4, 16, 16, 8, 8, 4, 4, 4]]
604	B4Ce4Fe44Nd4V12	68	ce4nd4fe44v12b4	e-g	136	4	264.153	25.89	1.28	54.6875	35.0	0.016	21.22	-0.07	[['Ce', 'Nd', 'Fe', 'Fe', 'V', 'Fe', 'V', 'Fe', 'B'], ['a', 'b', 'c', 'd', 'e', 'f', 'g', 'h', 'i'], ['4g', '4f', '16k', '16k2', '8j', '8j2', '4e', '4c', '4g'], [4, 4, 16, 16, 8, 8, 4, 4, 4]]
605	B4Ce4Fe40Nd4V16	68	ce4nd4fe40v16b4	e-g-h	136	4	167.74	20.7	1.02	50.98039215686274	26.0	-0.001	15.89	-0.07	[['Ce', 'Nd', 'Fe', 'Fe', 'V', 'Fe', 'V', 'V', 'B'], ['a', 'b', 'c', 'd', 'e', 'f', 'g', 'h', 'i'], ['4g', '4f', '16k', '16k2', '8j', '8j2', '4e', '4c', '4g'], [4, 4, 16, 16, 8, 8, 4, 4, 4]]
606	B4Ce4Fe40Nd4V16	68	ce4nd4fe40v16b4	e-f	136	4	154.842	19.75	0.98	77.55102040816327	38.0	0.011	15.03	-0.11	[['Ce', 'Nd', 'Fe', 'Fe', 'V', 'V', 'Fe', 'Fe', 'B'], ['a', 'b', 'c', 'd', 'e', 'f', 'g', 'h', 'i'], ['4g', '4f', '16k', '16k2', '8j', '8j2', '4e', '4c', '4g'], [4, 4, 16, 16, 8, 8, 4, 4, 4]]
607	B4Ce4Fe44Nd4Zn12	68	ce4nd4fe44zn12b4	e-h	136	4	307.039	27.9	1.38	73.91304347826087	51.0	-0.048	23.5	-0.16	[['Ce', 'Nd', 'Fe', 'Fe', 'Zn', 'Fe', 'Fe', 'Zn', 'B'], ['a', 'b', 'c', 'd', 'e', 'f', 'g', 'h', 'i'], ['4g', '4f', '16k', '16k2', '8j', '8j2', '4e', '4c', '4g'], [4, 4, 16, 16, 8, 8, 4, 4, 4]]
608	B4Ce4Fe44Nd4Zn12	68	ce4nd4fe44zn12b4	e-g	136	4	316.003	28.3	1.4	57.142857142857146	40.0	-0.005	23.9	-0.13	[['Ce', 'Nd', 'Fe', 'Fe', 'Zn', 'Fe', 'Zn', 'Fe', 'B'], ['a', 'b', 'c', 'd', 'e', 'f', 'g', 'h', 'i'], ['4g', '4f', '16k', '16k2', '8j', '8j2', '4e', '4c', '4g'], [4, 4, 16, 16, 8, 8, 4, 4, 4]]
609	B4Ce4Fe40Nd4Zn16	68	ce4nd4fe40zn16b4	e-g-h	136	4	251.916	25.28	1.25	88.0	55.0	-0.019	20.86	-0.13	[['Ce', 'Nd', 'Fe', 'Fe', 'Zn', 'Fe', 'Zn', 'Zn', 'B'], ['a', 'b', 'c', 'd', 'e', 'f', 'g', 'h', 'i'], ['4g', '4f', '16k', '16k2', '8j', '8j2', '4e', '4c', '4g'], [4, 4, 16, 16, 8, 8, 4, 4, 4]]
610	B4Ce4Fe40Mn16Nd4	68	ce4nd4fe40mn16b4	d	136	4	113.761	16.95	0.84	66.66666666666667	28.0	0.061	12.23	-0.14	[['Ce', 'Nd', 'Fe', 'Mn', 'Fe', 'Fe', 'Fe', 'Fe', 'B'], ['a', 'b', 'c', 'd', 'e', 'f', 'g', 'h', 'i'], ['4g', '4f', '16k', '16k2', '8j', '8j2', '4e', '4c', '4g'], [4, 4, 16, 16, 8, 8, 4, 4, 4]]
611	B4Ce4Fe40Mo16Nd4	68	ce4nd4fe40mo16b4	d	136	4	151.698	19.71	0.97	65.97938144329898	32.0	0.125	14.9	-0.13	[['Ce', 'Nd', 'Fe', 'Mo', 'Fe', 'Fe', 'Fe', 'Fe', 'B'], ['a', 'b', 'c', 'd', 'e', 'f', 'g', 'h', 'i'], ['4g', '4f', '16k', '16k2', '8j', '8j2', '4e', '4c', '4g'], [4, 4, 16, 16, 8, 8, 4, 4, 4]]
612	B4Ce4Fe40Nd4Ni16	68	ce4nd4fe40ni16b4	d	136	4	362.759	30.46	1.5	38.666666666666664	29.0	0.002	26.14	-0.17	[['Ce', 'Nd', 'Fe', 'Ni', 'Fe', 'Fe', 'Fe', 'Fe', 'B'], ['a', 'b', 'c', 'd', 'e', 'f', 'g', 'h', 'i'], ['4g', '4f', '16k', '16k2', '8j', '8j2', '4e', '4c', '4g'], [4, 4, 16, 16, 8, 8, 4, 4, 4]]
613	B4Ce4Fe40Nd4Ti16	68	ce4nd4fe40ti16b4	d	136	4	148.586	19.51	0.96	58.333333333333336	28.0	-0.096	14.97	-0.14	[['Ce', 'Nd', 'Fe', 'Ti', 'Fe', 'Fe', 'Fe', 'Fe', 'B'], ['a', 'b', 'c', 'd', 'e', 'f', 'g', 'h', 'i'], ['4g', '4f', '16k', '16k2', '8j', '8j2', '4e', '4c', '4g'], [4, 4, 16, 16, 8, 8, 4, 4, 4]]
614	B4Ce4Fe40Nd4V16	68	ce4nd4fe40v16b4	d	136	4	148.586	19.38	0.96	66.66666666666667	32.0	-0.053	14.73	-0.13	[['Ce', 'Nd', 'Fe', 'V', 'Fe', 'Fe', 'Fe', 'Fe', 'B'], ['a', 'b', 'c', 'd', 'e', 'f', 'g', 'h', 'i'], ['4g', '4f', '16k', '16k2', '8j', '8j2', '4e', '4c', '4g'], [4, 4, 16, 16, 8, 8, 4, 4, 4]]
615	B4Ce4Fe40Nd4Zn16	68	ce4nd4fe40zn16b4	d	136	4	260.042	25.73	1.27	45.669291338582674	29.0	-0.036	21.37	-0.16	[['Ce', 'Nd', 'Fe', 'Zn', 'Fe', 'Fe', 'Fe', 'Fe', 'B'], ['a', 'b', 'c', 'd', 'e', 'f', 'g', 'h', 'i'], ['4g', '4f', '16k', '16k2', '8j', '8j2', '4e', '4c', '4g'], [4, 4, 16, 16, 8, 8, 4, 4, 4]]
616	B4Ce4Fe40Mn16Nd4	68	ce4nd4mn16fe40b4	c	136	4	428.362	33.06	1.63	45.398773006134974	37.0	0.101	28.6	-0.12	[['Ce', 'Nd', 'Mn', 'Fe', 'Fe', 'Fe', 'Fe', 'Fe', 'B'], ['a', 'b', 'c', 'd', 'e', 'f', 'g', 'h', 'i'], ['4g', '4f', '16k', '16k2', '8j', '8j2', '4e', '4c', '4g'], [4, 4, 16, 16, 8, 8, 4, 4, 4]]
617	B4Ce4Fe40Mo16Nd4	68	ce4nd4mo16fe40b4	c	136	4	158.018	20.08	0.99	80.8080808080808	40.0	0.219	15.24	0.01	[['Ce', 'Nd', 'Mo', 'Fe', 'Fe', 'Fe', 'Fe', 'Fe', 'B'], ['a', 'b', 'c', 'd', 'e', 'f', 'g', 'h', 'i'], ['4g', '4f', '16k', '16k2', '8j', '8j2', '4e', '4c', '4g'], [4, 4, 16, 16, 8, 8, 4, 4, 4]]
618	B4Ce4Fe40Nd4Ni16	68	ce4nd4ni16fe40b4	c	136	4	343.67	29.62	1.46	39.726027397260275	29.0	-0.015	25.26	-0.11	[['Ce', 'Nd', 'Ni', 'Fe', 'Fe', 'Fe', 'Fe', 'Fe', 'B'], ['a', 'b', 'c', 'd', 'e', 'f', 'g', 'h', 'i'], ['4g', '4f', '16k', '16k2', '8j', '8j2', '4e', '4c', '4g'], [4, 4, 16, 16, 8, 8, 4, 4, 4]]
619	B4Ce4Fe40Nd4Ti16	68	ce4nd4ti16fe40b4	c	136	4	154.842	19.93	0.98	89.79591836734694	44.0	-0.034	15.23	-0.01	[['Ce', 'Nd', 'Ti', 'Fe', 'Fe', 'Fe', 'Fe', 'Fe', 'B'], ['a', 'b', 'c', 'd', 'e', 'f', 'g', 'h', 'i'], ['4g', '4f', '16k', '16k2', '8j', '8j2', '4e', '4c', '4g'], [4, 4, 16, 16, 8, 8, 4, 4, 4]]
620	B4Ce4Fe40Nd4V16	68	ce4nd4v16fe40b4	c	136	4	151.698	19.7	0.97	84.5360824742268	41.0	0.009	14.95	0.01	[['Ce', 'Nd', 'V', 'Fe', 'Fe', 'Fe', 'Fe', 'Fe', 'B'], ['a', 'b', 'c', 'd', 'e', 'f', 'g', 'h', 'i'], ['4g', '4f', '16k', '16k2', '8j', '8j2', '4e', '4c', '4g'], [4, 4, 16, 16, 8, 8, 4, 4, 4]]
621	B4Ce4Fe40Nd4Zn16	68	ce4nd4zn16fe40b4	c	136	4	243.919	25.0	1.23	55.28455284552846	34.0	0.039	20.55	-0.03	[['Ce', 'Nd', 'Zn', 'Fe', 'Fe', 'Fe', 'Fe', 'Fe', 'B'], ['a', 'b', 'c', 'd', 'e', 'f', 'g', 'h', 'i'], ['4g', '4f', '16k', '16k2', '8j', '8j2', '4e', '4c', '4g'], [4, 4, 16, 16, 8, 8, 4, 4, 4]]
622	B4Ce4Fe56Nd4	68	nd4ce4fe56b4	init	136	4	528.193	36.7	1.81	38.67403314917127	35.0	0.007	32.49	-0.17	[['Nd', 'Ce', 'Fe', 'Fe', 'Fe', 'Fe', 'Fe', 'Fe', 'B'], ['a', 'b', 'c', 'd', 'e', 'f', 'g', 'h', 'i'], ['4g', '4f', '16k', '16k2', '8j', '8j2', '4e', '4c', '4g'], [4, 4, 16, 16, 8, 8, 4, 4, 4]]
623	Al16B4Ce4Fe40Nd4	68	nd4ce4al16fe40b4	c	136	4	184.588	21.72	1.07	78.50467289719626	42.0	-0.135	17.18	-0.02	[['Nd', 'Ce', 'Al', 'Fe', 'Fe', 'Fe', 'Fe', 'Fe', 'B'], ['a', 'b', 'c', 'd', 'e', 'f', 'g', 'h', 'i'], ['4g', '4f', '16k', '16k2', '8j', '8j2', '4e', '4c', '4g'], [4, 4, 16, 16, 8, 8, 4, 4, 4]]
624	B4Ce4Co16Fe40Nd4	68	nd4ce4co16fe40b4	c	136	4	444.275	33.53	1.66	34.93975903614458	29.0	0.004	29.29	-0.15	[['Nd', 'Ce', 'Co', 'Fe', 'Fe', 'Fe', 'Fe', 'Fe', 'B'], ['a', 'b', 'c', 'd', 'e', 'f', 'g', 'h', 'i'], ['4g', '4f', '16k', '16k2', '8j', '8j2', '4e', '4c', '4g'], [4, 4, 16, 16, 8, 8, 4, 4, 4]]
625	B4Ce4Cr16Fe40Nd4	68	nd4ce4cr16fe40b4	c	136	4	130.593	18.29	0.9	82.22222222222221	37.0	0.11	13.53	0.03	[['Nd', 'Ce', 'Cr', 'Fe', 'Fe', 'Fe', 'Fe', 'Fe', 'B'], ['a', 'b', 'c', 'd', 'e', 'f', 'g', 'h', 'i'], ['4g', '4f', '16k', '16k2', '8j', '8j2', '4e', '4c', '4g'], [4, 4, 16, 16, 8, 8, 4, 4, 4]]
626	B4Ce4Cu16Fe40Nd4	68	nd4ce4cu16fe40b4	c	136	4	289.498	27.12	1.34	50.74626865671642	34.0	0.093	22.72	-0.08	[['Nd', 'Ce', 'Cu', 'Fe', 'Fe', 'Fe', 'Fe', 'Fe', 'B'], ['a', 'b', 'c', 'd', 'e', 'f', 'g', 'h', 'i'], ['4g', '4f', '16k', '16k2', '8j', '8j2', '4e', '4c', '4g'], [4, 4, 16, 16, 8, 8, 4, 4, 4]]
627	Al16B4Ce4Fe40Nd4	68	nd4ce4fe40al16b4	d	136	4	202.242	22.75	1.12	62.49999999999999	35.0	-0.22	18.32	-0.14	[['Nd', 'Ce', 'Fe', 'Al', 'Fe', 'Fe', 'Fe', 'Fe', 'B'], ['a', 'b', 'c', 'd', 'e', 'f', 'g', 'h', 'i'], ['4g', '4f', '16k', '16k2', '8j', '8j2', '4e', '4c', '4g'], [4, 4, 16, 16, 8, 8, 4, 4, 4]]
628	B4Ce4Co16Fe40Nd4	68	nd4ce4fe40co16b4	d	136	4	449.644	33.75	1.67	40.7185628742515	34.0	0.007	29.5	-0.17	[['Nd', 'Ce', 'Fe', 'Co', 'Fe', 'Fe', 'Fe', 'Fe', 'B'], ['a', 'b', 'c', 'd', 'e', 'f', 'g', 'h', 'i'], ['4g', '4f', '16k', '16k2', '8j', '8j2', '4e', '4c', '4g'], [4, 4, 16, 16, 8, 8, 4, 4, 4]]
629	B4Ce4Cr16Fe40Nd4	68	nd4ce4fe40cr16b4	d	136	4	148.586	19.41	0.96	64.58333333333334	31.0	0.054	14.73	-0.14	[['Nd', 'Ce', 'Fe', 'Cr', 'Fe', 'Fe', 'Fe', 'Fe', 'B'], ['a', 'b', 'c', 'd', 'e', 'f', 'g', 'h', 'i'], ['4g', '4f', '16k', '16k2', '8j', '8j2', '4e', '4c', '4g'], [4, 4, 16, 16, 8, 8, 4, 4, 4]]
630	B4Ce4Cu16Fe40Nd4	68	nd4ce4fe40cu16b4	d	136	4	298.204	27.5	1.36	45.588235294117645	31.0	0.09	23.17	-0.17	[['Nd', 'Ce', 'Fe', 'Cu', 'Fe', 'Fe', 'Fe', 'Fe', 'B'], ['a', 'b', 'c', 'd', 'e', 'f', 'g', 'h', 'i'], ['4g', '4f', '16k', '16k2', '8j', '8j2', '4e', '4c', '4g'], [4, 4, 16, 16, 8, 8, 4, 4, 4]]
631	Al16B4Ce4Fe40Nd4	68	nd4ce4fe40al16b4	e-f	136	4	202.242	22.76	1.12	46.42857142857142	26.0	-0.162	18.18	-0.1	[['Nd', 'Ce', 'Fe', 'Fe', 'Al', 'Al', 'Fe', 'Fe', 'B'], ['a', 'b', 'c', 'd', 'e', 'f', 'g', 'h', 'i'], ['4g', '4f', '16k', '16k2', '8j', '8j2', '4e', '4c', '4g'], [4, 4, 16, 16, 8, 8, 4, 4, 4]]
632	Al16B4Ce4Fe40Nd4	68	nd4ce4fe40al16b4	e-g-h	136	4	224.491	23.91	1.18	76.27118644067797	45.0	-0.182	19.37	-0.11	[['Nd', 'Ce', 'Fe', 'Fe', 'Al', 'Fe', 'Al', 'Al', 'B'], ['a', 'b', 'c', 'd', 'e', 'f', 'g', 'h', 'i'], ['4g', '4f', '16k', '16k2', '8j', '8j2', '4e', '4c', '4g'], [4, 4, 16, 16, 8, 8, 4, 4, 4]]
633	Al12B4Ce4Fe44Nd4	68	nd4ce4fe44al12b4	e-g	136	4	289.498	27.04	1.34	59.70149253731343	40.0	-0.114	22.6	-0.11	[['Nd', 'Ce', 'Fe', 'Fe', 'Al', 'Fe', 'Al', 'Fe', 'B'], ['a', 'b', 'c', 'd', 'e', 'f', 'g', 'h', 'i'], ['4g', '4f', '16k', '16k2', '8j', '8j2', '4e', '4c', '4g'], [4, 4, 16, 16, 8, 8, 4, 4, 4]]
634	Al12B4Ce4Fe44Nd4	68	nd4ce4fe44al12b4	e-h	136	4	280.92	26.74	1.32	51.515151515151516	34.0	-0.193	22.3	-0.15	[['Nd', 'Ce', 'Fe', 'Fe', 'Al', 'Fe', 'Fe', 'Al', 'B'], ['a', 'b', 'c', 'd', 'e', 'f', 'g', 'h', 'i'], ['4g', '4f', '16k', '16k2', '8j', '8j2', '4e', '4c', '4g'], [4, 4, 16, 16, 8, 8, 4, 4, 4]]
635	Al8B4Ce4Fe48Nd4	68	nd4ce4fe48al8b4	e	136	4	357.938	30.14	1.49	46.97986577181208	35.0	-0.124	25.76	-0.15	[['Nd', 'Ce', 'Fe', 'Fe', 'Al', 'Fe', 'Fe', 'Fe', 'B'], ['a', 'b', 'c', 'd', 'e', 'f', 'g', 'h', 'i'], ['4g', '4f', '16k', '16k2', '8j', '8j2', '4e', '4c', '4g'], [4, 4, 16, 16, 8, 8, 4, 4, 4]]
636	B4Ce4Co16Fe40Nd4	68	nd4ce4fe40co16b4	e-f	136	4	438.938	33.42	1.65	37.57575757575758	31.0	0.009	29.12	-0.17	[['Nd', 'Ce', 'Fe', 'Fe', 'Co', 'Co', 'Fe', 'Fe', 'B'], ['a', 'b', 'c', 'd', 'e', 'f', 'g', 'h', 'i'], ['4g', '4f', '16k', '16k2', '8j', '8j2', '4e', '4c', '4g'], [4, 4, 16, 16, 8, 8, 4, 4, 4]]
637	B4Ce4Co16Fe40Nd4	68	nd4ce4fe40co16b4	e-g-h	136	4	449.644	33.85	1.67	43.11377245508982	36.0	-0.008	29.49	-0.15	[['Nd', 'Ce', 'Fe', 'Fe', 'Co', 'Fe', 'Co', 'Co', 'B'], ['a', 'b', 'c', 'd', 'e', 'f', 'g', 'h', 'i'], ['4g', '4f', '16k', '16k2', '8j', '8j2', '4e', '4c', '4g'], [4, 4, 16, 16, 8, 8, 4, 4, 4]]
638	B4Ce4Co12Fe44Nd4	68	nd4ce4fe44co12b4	e-g	136	4	460.478	34.26	1.69	34.319526627218934	29.0	-0.0	29.96	-0.15	[['Nd', 'Ce', 'Fe', 'Fe', 'Co', 'Fe', 'Co', 'Fe', 'B'], ['a', 'b', 'c', 'd', 'e', 'f', 'g', 'h', 'i'], ['4g', '4f', '16k', '16k2', '8j', '8j2', '4e', '4c', '4g'], [4, 4, 16, 16, 8, 8, 4, 4, 4]]
639	B4Ce4Co12Fe44Nd4	68	nd4ce4fe44co12b4	e-h	136	4	476.971	34.83	1.72	43.02325581395349	37.0	-0.009	30.49	-0.17	[['Nd', 'Ce', 'Fe', 'Fe', 'Co', 'Fe', 'Fe', 'Co', 'B'], ['a', 'b', 'c', 'd', 'e', 'f', 'g', 'h', 'i'], ['4g', '4f', '16k', '16k2', '8j', '8j2', '4e', '4c', '4g'], [4, 4, 16, 16, 8, 8, 4, 4, 4]]
640	B4Ce4Co8Fe48Nd4	68	nd4ce4fe48co8b4	e	136	4	493.755	35.38	1.75	34.285714285714285	30.0	-0.001	31.09	-0.17	[['Nd', 'Ce', 'Fe', 'Fe', 'Co', 'Fe', 'Fe', 'Fe', 'B'], ['a', 'b', 'c', 'd', 'e', 'f', 'g', 'h', 'i'], ['4g', '4f', '16k', '16k2', '8j', '8j2', '4e', '4c', '4g'], [4, 4, 16, 16, 8, 8, 4, 4, 4]]
641	B4Ce4Cr16Fe40Nd4	68	nd4ce4fe40cr16b4	e-f	136	4	236.051	24.42	1.21	61.15702479338843	37.0	0.103	19.57	-0.12	[['Nd', 'Ce', 'Fe', 'Fe', 'Cr', 'Cr', 'Fe', 'Fe', 'B'], ['a', 'b', 'c', 'd', 'e', 'f', 'g', 'h', 'i'], ['4g', '4f', '16k', '16k2', '8j', '8j2', '4e', '4c', '4g'], [4, 4, 16, 16, 8, 8, 4, 4, 4]]
642	B4Ce4Cr16Fe40Nd4	68	nd4ce4fe40cr16b4	e-g-h	136	4	171.045	20.78	1.03	56.310679611650485	29.0	0.076	15.89	-0.08	[['Nd', 'Ce', 'Fe', 'Fe', 'Cr', 'Fe', 'Cr', 'Cr', 'B'], ['a', 'b', 'c', 'd', 'e', 'f', 'g', 'h', 'i'], ['4g', '4f', '16k', '16k2', '8j', '8j2', '4e', '4c', '4g'], [4, 4, 16, 16, 8, 8, 4, 4, 4]]
643	B4Ce4Cr12Fe44Nd4	68	nd4ce4fe44cr12b4	e-g	136	4	264.153	25.89	1.28	43.75	28.0	0.063	21.17	-0.08	[['Nd', 'Ce', 'Fe', 'Fe', 'Cr', 'Fe', 'Cr', 'Fe', 'B'], ['a', 'b', 'c', 'd', 'e', 'f', 'g', 'h', 'i'], ['4g', '4f', '16k', '16k2', '8j', '8j2', '4e', '4c', '4g'], [4, 4, 16, 16, 8, 8, 4, 4, 4]]
644	B4Ce4Cr12Fe44Nd4	68	nd4ce4fe44cr12b4	e-h	136	4	195.084	22.33	1.1	56.36363636363636	31.0	0.047	17.48	-0.14	[['Nd', 'Ce', 'Fe', 'Fe', 'Cr', 'Fe', 'Fe', 'Cr', 'B'], ['a', 'b', 'c', 'd', 'e', 'f', 'g', 'h', 'i'], ['4g', '4f', '16k', '16k2', '8j', '8j2', '4e', '4c', '4g'], [4, 4, 16, 16, 8, 8, 4, 4, 4]]
645	B4Ce4Cr8Fe48Nd4	68	nd4ce4fe48cr8b4	e	136	4	298.204	27.48	1.36	38.23529411764706	26.0	0.03	22.82	-0.14	[['Nd', 'Ce', 'Fe', 'Fe', 'Cr', 'Fe', 'Fe', 'Fe', 'B'], ['a', 'b', 'c', 'd', 'e', 'f', 'g', 'h', 'i'], ['4g', '4f', '16k', '16k2', '8j', '8j2', '4e', '4c', '4g'], [4, 4, 16, 16, 8, 8, 4, 4, 4]]
646	B4Ce4Cu16Fe40Nd4	68	nd4ce4fe40cu16b4	e-f	136	4	280.92	26.7	1.32	24.242424242424242	16.0	0.033	22.25	-0.15	[['Nd', 'Ce', 'Fe', 'Fe', 'Cu', 'Cu', 'Fe', 'Fe', 'B'], ['a', 'b', 'c', 'd', 'e', 'f', 'g', 'h', 'i'], ['4g', '4f', '16k', '16k2', '8j', '8j2', '4e', '4c', '4g'], [4, 4, 16, 16, 8, 8, 4, 4, 4]]
647	B4Ce4Cu16Fe40Nd4	68	nd4ce4fe40cu16b4	e-g-h	136	4	298.204	27.47	1.36	70.58823529411764	48.0	0.084	23.01	-0.15	[['Nd', 'Ce', 'Fe', 'Fe', 'Cu', 'Fe', 'Cu', 'Cu', 'B'], ['a', 'b', 'c', 'd', 'e', 'f', 'g', 'h', 'i'], ['4g', '4f', '16k', '16k2', '8j', '8j2', '4e', '4c', '4g'], [4, 4, 16, 16, 8, 8, 4, 4, 4]]
648	B4Ce4Cu12Fe44Nd4	68	nd4ce4fe44cu12b4	e-g	136	4	353.15	29.93	1.48	43.24324324324324	32.0	0.073	25.52	-0.15	[['Nd', 'Ce', 'Fe', 'Fe', 'Cu', 'Fe', 'Cu', 'Fe', 'B'], ['a', 'b', 'c', 'd', 'e', 'f', 'g', 'h', 'i'], ['4g', '4f', '16k', '16k2', '8j', '8j2', '4e', '4c', '4g'], [4, 4, 16, 16, 8, 8, 4, 4, 4]]
649	B4Ce4Cu12Fe44Nd4	68	nd4ce4fe44cu12b4	e-h	136	4	343.67	29.63	1.46	76.7123287671233	56.0	0.054	25.16	-0.16	[['Nd', 'Ce', 'Fe', 'Fe', 'Cu', 'Fe', 'Fe', 'Cu', 'B'], ['a', 'b', 'c', 'd', 'e', 'f', 'g', 'h', 'i'], ['4g', '4f', '16k', '16k2', '8j', '8j2', '4e', '4c', '4g'], [4, 4, 16, 16, 8, 8, 4, 4, 4]]
650	B4Ce4Cu8Fe48Nd4	68	nd4ce4fe48cu8b4	e	136	4	402.485	32.04	1.58	46.835443037974684	37.0	0.041	27.63	-0.16	[['Nd', 'Ce', 'Fe', 'Fe', 'Cu', 'Fe', 'Fe', 'Fe', 'B'], ['a', 'b', 'c', 'd', 'e', 'f', 'g', 'h', 'i'], ['4g', '4f', '16k', '16k2', '8j', '8j2', '4e', '4c', '4g'], [4, 4, 16, 16, 8, 8, 4, 4, 4]]
651	Al16B4Ce4Fe40Nd4	68	nd4ce4fe40al16b4	f-g-h	136	4	151.698	19.7	0.97	76.28865979381443	37.0	-0.192	15.19	-0.09	[['Nd', 'Ce', 'Fe', 'Fe', 'Fe', 'Al', 'Al', 'Al', 'B'], ['a', 'b', 'c', 'd', 'e', 'f', 'g', 'h', 'i'], ['4g', '4f', '16k', '16k2', '8j', '8j2', '4e', '4c', '4g'], [4, 4, 16, 16, 8, 8, 4, 4, 4]]
652	Al12B4Ce4Fe44Nd4	68	nd4ce4fe44al12b4	f-g	136	4	224.491	23.96	1.18	66.10169491525424	39.0	-0.11	19.51	-0.1	[['Nd', 'Ce', 'Fe', 'Fe', 'Fe', 'Al', 'Al', 'Fe', 'B'], ['a', 'b', 'c', 'd', 'e', 'f', 'g', 'h', 'i'], ['4g', '4f', '16k', '16k2', '8j', '8j2', '4e', '4c', '4g'], [4, 4, 16, 16, 8, 8, 4, 4, 4]]
653	Al12B4Ce4Fe44Nd4	68	nd4ce4fe44al12b4	f-h	136	4	216.946	23.58	1.16	58.62068965517242	34.0	-0.178	19.16	-0.13	[['Nd', 'Ce', 'Fe', 'Fe', 'Fe', 'Al', 'Fe', 'Al', 'B'], ['a', 'b', 'c', 'd', 'e', 'f', 'g', 'h', 'i'], ['4g', '4f', '16k', '16k2', '8j', '8j2', '4e', '4c', '4g'], [4, 4, 16, 16, 8, 8, 4, 4, 4]]
654	Al8B4Ce4Fe48Nd4	68	nd4ce4fe48al8b4	f	136	4	293.835	27.4	1.35	51.85185185185185	35.0	-0.102	23.05	-0.14	[['Nd', 'Ce', 'Fe', 'Fe', 'Fe', 'Al', 'Fe', 'Fe', 'B'], ['a', 'b', 'c', 'd', 'e', 'f', 'g', 'h', 'i'], ['4g', '4f', '16k', '16k2', '8j', '8j2', '4e', '4c', '4g'], [4, 4, 16, 16, 8, 8, 4, 4, 4]]
655	B4Ce4Co16Fe40Nd4	68	nd4ce4fe40co16b4	f-g-h	136	4	444.275	33.58	1.66	44.57831325301205	37.0	0.012	29.29	-0.15	[['Nd', 'Ce', 'Fe', 'Fe', 'Fe', 'Co', 'Co', 'Co', 'B'], ['a', 'b', 'c', 'd', 'e', 'f', 'g', 'h', 'i'], ['4g', '4f', '16k', '16k2', '8j', '8j2', '4e', '4c', '4g'], [4, 4, 16, 16, 8, 8, 4, 4, 4]]
656	B4Ce4Co12Fe44Nd4	68	nd4ce4fe44co12b4	f-g	136	4	460.478	34.32	1.69	36.68639053254438	31.0	0.018	30.07	-0.15	[['Nd', 'Ce', 'Fe', 'Fe', 'Fe', 'Co', 'Co', 'Fe', 'B'], ['a', 'b', 'c', 'd', 'e', 'f', 'g', 'h', 'i'], ['4g', '4f', '16k', '16k2', '8j', '8j2', '4e', '4c', '4g'], [4, 4, 16, 16, 8, 8, 4, 4, 4]]
657	B4Ce4Co12Fe44Nd4	68	nd4ce4fe44co12b4	f-h	136	4	465.943	34.49	1.7	45.88235294117647	39.0	0.01	30.2	-0.17	[['Nd', 'Ce', 'Fe', 'Fe', 'Fe', 'Co', 'Fe', 'Co', 'B'], ['a', 'b', 'c', 'd', 'e', 'f', 'g', 'h', 'i'], ['4g', '4f', '16k', '16k2', '8j', '8j2', '4e', '4c', '4g'], [4, 4, 16, 16, 8, 8, 4, 4, 4]]
658	B4Ce4Co8Fe48Nd4	68	nd4ce4fe48co8b4	f	136	4	482.534	35.07	1.73	38.15028901734104	33.0	0.016	30.84	-0.17	[['Nd', 'Ce', 'Fe', 'Fe', 'Fe', 'Co', 'Fe', 'Fe', 'B'], ['a', 'b', 'c', 'd', 'e', 'f', 'g', 'h', 'i'], ['4g', '4f', '16k', '16k2', '8j', '8j2', '4e', '4c', '4g'], [4, 4, 16, 16, 8, 8, 4, 4, 4]]
659	B4Ce4Cr16Fe40Nd4	68	nd4ce4fe40cr16b4	f-g-h	136	4	220.702	23.69	1.17	80.34188034188034	47.0	0.117	18.9	-0.08	[['Nd', 'Ce', 'Fe', 'Fe', 'Fe', 'Cr', 'Cr', 'Cr', 'B'], ['a', 'b', 'c', 'd', 'e', 'f', 'g', 'h', 'i'], ['4g', '4f', '16k', '16k2', '8j', '8j2', '4e', '4c', '4g'], [4, 4, 16, 16, 8, 8, 4, 4, 4]]
660	B4Ce4Cr12Fe44Nd4	68	nd4ce4fe44cr12b4	f-g	136	4	334.318	29.06	1.44	66.66666666666667	48.0	0.117	24.43	-0.08	[['Nd', 'Ce', 'Fe', 'Fe', 'Fe', 'Cr', 'Cr', 'Fe', 'B'], ['a', 'b', 'c', 'd', 'e', 'f', 'g', 'h', 'i'], ['4g', '4f', '16k', '16k2', '8j', '8j2', '4e', '4c', '4g'], [4, 4, 16, 16, 8, 8, 4, 4, 4]]
661	B4Ce4Cr12Fe44Nd4	68	nd4ce4fe44cr12b4	f-h	136	4	255.963	25.55	1.26	80.95238095238095	51.0	0.1	20.86	-0.14	[['Nd', 'Ce', 'Fe', 'Fe', 'Fe', 'Cr', 'Fe', 'Cr', 'B'], ['a', 'b', 'c', 'd', 'e', 'f', 'g', 'h', 'i'], ['4g', '4f', '16k', '16k2', '8j', '8j2', '4e', '4c', '4g'], [4, 4, 16, 16, 8, 8, 4, 4, 4]]
662	B4Ce4Cr8Fe48Nd4	68	nd4ce4fe48cr8b4	f	136	4	216.946	23.52	1.16	51.724137931034484	30.0	0.077	19.11	-0.13	[['Nd', 'Ce', 'Fe', 'Fe', 'Fe', 'Cr', 'Fe', 'Fe', 'B'], ['a', 'b', 'c', 'd', 'e', 'f', 'g', 'h', 'i'], ['4g', '4f', '16k', '16k2', '8j', '8j2', '4e', '4c', '4g'], [4, 4, 16, 16, 8, 8, 4, 4, 4]]
663	B4Ce4Cu16Fe40Nd4	68	nd4ce4fe40cu16b4	f-g-h	136	4	268.296	26.2	1.29	44.96124031007752	29.0	0.075	21.71	-0.15	[['Nd', 'Ce', 'Fe', 'Fe', 'Fe', 'Cu', 'Cu', 'Cu', 'B'], ['a', 'b', 'c', 'd', 'e', 'f', 'g', 'h', 'i'], ['4g', '4f', '16k', '16k2', '8j', '8j2', '4e', '4c', '4g'], [4, 4, 16, 16, 8, 8, 4, 4, 4]]
664	B4Ce4Cu12Fe44Nd4	68	nd4ce4fe44cu12b4	f-g	136	4	316.003	28.34	1.4	20.0	14.0	0.067	23.96	-0.15	[['Nd', 'Ce', 'Fe', 'Fe', 'Fe', 'Cu', 'Cu', 'Fe', 'B'], ['a', 'b', 'c', 'd', 'e', 'f', 'g', 'h', 'i'], ['4g', '4f', '16k', '16k2', '8j', '8j2', '4e', '4c', '4g'], [4, 4, 16, 16, 8, 8, 4, 4, 4]]
665	B4Ce4Cu12Fe44Nd4	68	nd4ce4fe44cu12b4	f-h	136	4	320.534	28.64	1.41	48.22695035460993	34.0	0.05	24.17	-0.16	[['Nd', 'Ce', 'Fe', 'Fe', 'Fe', 'Cu', 'Fe', 'Cu', 'B'], ['a', 'b', 'c', 'd', 'e', 'f', 'g', 'h', 'i'], ['4g', '4f', '16k', '16k2', '8j', '8j2', '4e', '4c', '4g'], [4, 4, 16, 16, 8, 8, 4, 4, 4]]
666	B4Ce4Cu8Fe48Nd4	68	nd4ce4fe48cu8b4	f	136	4	377.414	30.88	1.53	20.915032679738562	16.0	0.044	26.51	-0.16	[['Nd', 'Ce', 'Fe', 'Fe', 'Fe', 'Cu', 'Fe', 'Fe', 'B'], ['a', 'b', 'c', 'd', 'e', 'f', 'g', 'h', 'i'], ['4g', '4f', '16k', '16k2', '8j', '8j2', '4e', '4c', '4g'], [4, 4, 16, 16, 8, 8, 4, 4, 4]]
667	Al8B4Ce4Fe48Nd4	68	nd4ce4fe48al8b4	g-h	136	4	334.318	29.12	1.44	68.05555555555556	49.0	-0.086	24.75	-0.12	[['Nd', 'Ce', 'Fe', 'Fe', 'Fe', 'Fe', 'Al', 'Al', 'B'], ['a', 'b', 'c', 'd', 'e', 'f', 'g', 'h', 'i'], ['4g', '4f', '16k', '16k2', '8j', '8j2', '4e', '4c', '4g'], [4, 4, 16, 16, 8, 8, 4, 4, 4]]
668	Al4B4Ce4Fe52Nd4	68	nd4ce4fe52al4b4	g	136	4	438.938	33.32	1.65	46.06060606060606	38.0	-0.012	29.02	-0.12	[['Nd', 'Ce', 'Fe', 'Fe', 'Fe', 'Fe', 'Al', 'Fe', 'B'], ['a', 'b', 'c', 'd', 'e', 'f', 'g', 'h', 'i'], ['4g', '4f', '16k', '16k2', '8j', '8j2', '4e', '4c', '4g'], [4, 4, 16, 16, 8, 8, 4, 4, 4]]
669	B4Ce4Co8Fe48Nd4	68	nd4ce4fe48co8b4	g-h	136	4	482.534	35.1	1.73	46.24277456647399	40.0	0.002	30.84	-0.16	[['Nd', 'Ce', 'Fe', 'Fe', 'Fe', 'Fe', 'Co', 'Co', 'B'], ['a', 'b', 'c', 'd', 'e', 'f', 'g', 'h', 'i'], ['4g', '4f', '16k', '16k2', '8j', '8j2', '4e', '4c', '4g'], [4, 4, 16, 16, 8, 8, 4, 4, 4]]
670	B4Ce4Co4Fe52Nd4	68	nd4ce4fe52co4b4	g	136	4	499.414	35.67	1.76	40.90909090909091	36.0	0.01	31.46	-0.16	[['Nd', 'Ce', 'Fe', 'Fe', 'Fe', 'Fe', 'Co', 'Fe', 'B'], ['a', 'b', 'c', 'd', 'e', 'f', 'g', 'h', 'i'], ['4g', '4f', '16k', '16k2', '8j', '8j2', '4e', '4c', '4g'], [4, 4, 16, 16, 8, 8, 4, 4, 4]]
671	B4Ce4Cr8Fe48Nd4	68	nd4ce4fe48cr8b4	g-h	136	4	276.68	26.49	1.31	53.43511450381679	35.0	0.053	21.93	-0.07	[['Nd', 'Ce', 'Fe', 'Fe', 'Fe', 'Fe', 'Cr', 'Cr', 'B'], ['a', 'b', 'c', 'd', 'e', 'f', 'g', 'h', 'i'], ['4g', '4f', '16k', '16k2', '8j', '8j2', '4e', '4c', '4g'], [4, 4, 16, 16, 8, 8, 4, 4, 4]]
672	B4Ce4Cr4Fe52Nd4	68	nd4ce4fe52cr4b4	g	136	4	428.362	32.98	1.63	40.490797546012274	33.0	0.038	28.59	-0.07	[['Nd', 'Ce', 'Fe', 'Fe', 'Fe', 'Fe', 'Cr', 'Fe', 'B'], ['a', 'b', 'c', 'd', 'e', 'f', 'g', 'h', 'i'], ['4g', '4f', '16k', '16k2', '8j', '8j2', '4e', '4c', '4g'], [4, 4, 16, 16, 8, 8, 4, 4, 4]]
673	B4Ce4Cu8Fe48Nd4	68	nd4ce4fe48cu8b4	g-h	136	4	392.36	31.66	1.56	58.97435897435897	46.0	0.058	27.31	-0.17	[['Nd', 'Ce', 'Fe', 'Fe', 'Fe', 'Fe', 'Cu', 'Cu', 'B'], ['a', 'b', 'c', 'd', 'e', 'f', 'g', 'h', 'i'], ['4g', '4f', '16k', '16k2', '8j', '8j2', '4e', '4c', '4g'], [4, 4, 16, 16, 8, 8, 4, 4, 4]]
674	B4Ce4Cu4Fe52Nd4	68	nd4ce4fe52cu4b4	g	136	4	449.644	33.78	1.67	37.125748502994014	31.0	0.041	29.56	-0.16	[['Nd', 'Ce', 'Fe', 'Fe', 'Fe', 'Fe', 'Cu', 'Fe', 'B'], ['a', 'b', 'c', 'd', 'e', 'f', 'g', 'h', 'i'], ['4g', '4f', '16k', '16k2', '8j', '8j2', '4e', '4c', '4g'], [4, 4, 16, 16, 8, 8, 4, 4, 4]]
675	Al4B4Ce4Fe52Nd4	68	nd4ce4fe52al4b4	h	136	4	417.914	32.67	1.61	53.41614906832298	43.0	-0.066	28.42	-0.17	[['Nd', 'Ce', 'Fe', 'Fe', 'Fe', 'Fe', 'Fe', 'Al', 'B'], ['a', 'b', 'c', 'd', 'e', 'f', 'g', 'h', 'i'], ['4g', '4f', '16k', '16k2', '8j', '8j2', '4e', '4c', '4g'], [4, 4, 16, 16, 8, 8, 4, 4, 4]]
676	B4Ce4Fe52Mn4Nd4	68	nd4ce4fe52mn4b4	g	136	4	522.373	36.51	1.8	36.666666666666664	33.0	0.029	32.26	-0.15	[['Nd', 'Ce', 'Fe', 'Fe', 'Fe', 'Fe', 'Mn', 'Fe', 'B'], ['a', 'b', 'c', 'd', 'e', 'f', 'g', 'h', 'i'], ['4g', '4f', '16k', '16k2', '8j', '8j2', '4e', '4c', '4g'], [4, 4, 16, 16, 8, 8, 4, 4, 4]]
677	B4Ce4Fe48Mn8Nd4	68	nd4ce4fe48mn8b4	g-h	136	4	362.759	30.31	1.5	61.333333333333336	46.0	0.05	25.79	-0.15	[['Nd', 'Ce', 'Fe', 'Fe', 'Fe', 'Fe', 'Mn', 'Mn', 'B'], ['a', 'b', 'c', 'd', 'e', 'f', 'g', 'h', 'i'], ['4g', '4f', '16k', '16k2', '8j', '8j2', '4e', '4c', '4g'], [4, 4, 16, 16, 8, 8, 4, 4, 4]]
678	B4Ce4Fe52Mo4Nd4	68	nd4ce4fe52mo4b4	g	136	4	433.634	33.11	1.64	40.243902439024396	33.0	0.086	28.7	-0.07	[['Nd', 'Ce', 'Fe', 'Fe', 'Fe', 'Fe', 'Mo', 'Fe', 'B'], ['a', 'b', 'c', 'd', 'e', 'f', 'g', 'h', 'i'], ['4g', '4f', '16k', '16k2', '8j', '8j2', '4e', '4c', '4g'], [4, 4, 16, 16, 8, 8, 4, 4, 4]]
679	B4Ce4Fe48Mo8Nd4	68	nd4ce4fe48mo8b4	g-h	136	4	289.498	27.06	1.34	28.35820895522388	19.0	0.114	22.47	-0.07	[['Nd', 'Ce', 'Fe', 'Fe', 'Fe', 'Fe', 'Mo', 'Mo', 'B'], ['a', 'b', 'c', 'd', 'e', 'f', 'g', 'h', 'i'], ['4g', '4f', '16k', '16k2', '8j', '8j2', '4e', '4c', '4g'], [4, 4, 16, 16, 8, 8, 4, 4, 4]]
680	B4Ce4Fe52Nd4Ni4	68	nd4ce4fe52ni4b4	g	136	4	471.441	34.71	1.71	35.08771929824562	30.0	0.011	30.48	-0.15	[['Nd', 'Ce', 'Fe', 'Fe', 'Fe', 'Fe', 'Ni', 'Fe', 'B'], ['a', 'b', 'c', 'd', 'e', 'f', 'g', 'h', 'i'], ['4g', '4f', '16k', '16k2', '8j', '8j2', '4e', '4c', '4g'], [4, 4, 16, 16, 8, 8, 4, 4, 4]]
681	B4Ce4Fe48Nd4Ti8	68	nd4ce4fe48ti8b4	g-h	136	4	311.505	28.14	1.39	44.60431654676259	31.0	-0.01	23.73	-0.08	[['Nd', 'Ce', 'Fe', 'Fe', 'Fe', 'Fe', 'Ti', 'Ti', 'B'], ['a', 'b', 'c', 'd', 'e', 'f', 'g', 'h', 'i'], ['4g', '4f', '16k', '16k2', '8j', '8j2', '4e', '4c', '4g'], [4, 4, 16, 16, 8, 8, 4, 4, 4]]
682	B4Ce4Fe52Nd4V4	68	nd4ce4fe52v4b4	g	136	4	433.634	33.23	1.64	40.243902439024396	33.0	0.019	28.83	-0.07	[['Nd', 'Ce', 'Fe', 'Fe', 'Fe', 'Fe', 'V', 'Fe', 'B'], ['a', 'b', 'c', 'd', 'e', 'f', 'g', 'h', 'i'], ['4g', '4f', '16k', '16k2', '8j', '8j2', '4e', '4c', '4g'], [4, 4, 16, 16, 8, 8, 4, 4, 4]]
683	B4Ce4Fe48Nd4V8	68	nd4ce4fe48v8b4	g-h	136	4	298.204	27.51	1.36	45.588235294117645	31.0	0.007	23.04	-0.08	[['Nd', 'Ce', 'Fe', 'Fe', 'Fe', 'Fe', 'V', 'V', 'B'], ['a', 'b', 'c', 'd', 'e', 'f', 'g', 'h', 'i'], ['4g', '4f', '16k', '16k2', '8j', '8j2', '4e', '4c', '4g'], [4, 4, 16, 16, 8, 8, 4, 4, 4]]
684	B4Ce4Fe52Nd4Zn4	68	nd4ce4fe52zn4b4	g	136	4	438.938	33.36	1.65	42.42424242424243	35.0	0.034	29.11	-0.15	[['Nd', 'Ce', 'Fe', 'Fe', 'Fe', 'Fe', 'Zn', 'Fe', 'B'], ['a', 'b', 'c', 'd', 'e', 'f', 'g', 'h', 'i'], ['4g', '4f', '16k', '16k2', '8j', '8j2', '4e', '4c', '4g'], [4, 4, 16, 16, 8, 8, 4, 4, 4]]
685	B4Ce4Fe48Nd4Zn8	68	nd4ce4fe48zn8b4	g-h	136	4	357.938	30.18	1.49	69.79865771812081	52.0	0.015	25.86	-0.15	[['Nd', 'Ce', 'Fe', 'Fe', 'Fe', 'Fe', 'Zn', 'Zn', 'B'], ['a', 'b', 'c', 'd', 'e', 'f', 'g', 'h', 'i'], ['4g', '4f', '16k', '16k2', '8j', '8j2', '4e', '4c', '4g'], [4, 4, 16, 16, 8, 8, 4, 4, 4]]
686	B4Ce4Fe48Mn8Nd4	68	nd4ce4fe48mn8b4	f	136	4	499.414	35.72	1.76	43.18181818181818	38.0	0.058	31.41	-0.16	[['Nd', 'Ce', 'Fe', 'Fe', 'Fe', 'Mn', 'Fe', 'Fe', 'B'], ['a', 'b', 'c', 'd', 'e', 'f', 'g', 'h', 'i'], ['4g', '4f', '16k', '16k2', '8j', '8j2', '4e', '4c', '4g'], [4, 4, 16, 16, 8, 8, 4, 4, 4]]
687	B4Ce4Fe44Mn12Nd4	68	nd4ce4fe44mn12b4	f-h	136	4	455.045	34.02	1.68	42.85714285714286	36.0	0.086	29.64	-0.16	[['Nd', 'Ce', 'Fe', 'Fe', 'Fe', 'Mn', 'Fe', 'Mn', 'B'], ['a', 'b', 'c', 'd', 'e', 'f', 'g', 'h', 'i'], ['4g', '4f', '16k', '16k2', '8j', '8j2', '4e', '4c', '4g'], [4, 4, 16, 16, 8, 8, 4, 4, 4]]
688	B4Ce4Fe40Mn16Nd4	68	nd4ce4fe40mn16b4	f-g-h	136	4	320.534	28.53	1.41	62.4113475177305	44.0	0.086	23.91	-0.14	[['Nd', 'Ce', 'Fe', 'Fe', 'Fe', 'Mn', 'Mn', 'Mn', 'B'], ['a', 'b', 'c', 'd', 'e', 'f', 'g', 'h', 'i'], ['4g', '4f', '16k', '16k2', '8j', '8j2', '4e', '4c', '4g'], [4, 4, 16, 16, 8, 8, 4, 4, 4]]
689	B4Ce4Fe48Mo8Nd4	68	nd4ce4fe48mo8b4	f	136	4	307.039	27.9	1.38	82.60869565217392	57.0	0.115	23.29	-0.13	[['Nd', 'Ce', 'Fe', 'Fe', 'Fe', 'Mo', 'Fe', 'Fe', 'B'], ['a', 'b', 'c', 'd', 'e', 'f', 'g', 'h', 'i'], ['4g', '4f', '16k', '16k2', '8j', '8j2', '4e', '4c', '4g'], [4, 4, 16, 16, 8, 8, 4, 4, 4]]
690	B4Ce4Fe44Mo12Nd4	68	nd4ce4fe44mo12b4	f-h	136	4	191.553	22.08	1.09	86.23853211009174	47.0	0.102	17.31	-0.11	[['Nd', 'Ce', 'Fe', 'Fe', 'Fe', 'Mo', 'Fe', 'Mo', 'B'], ['a', 'b', 'c', 'd', 'e', 'f', 'g', 'h', 'i'], ['4g', '4f', '16k', '16k2', '8j', '8j2', '4e', '4c', '4g'], [4, 4, 16, 16, 8, 8, 4, 4, 4]]
691	B4Ce4Fe44Mo12Nd4	68	nd4ce4fe44mo12b4	f-g	136	4	268.296	26.08	1.29	86.82170542635659	56.0	0.201	21.34	-0.06	[['Nd', 'Ce', 'Fe', 'Fe', 'Fe', 'Mo', 'Mo', 'Fe', 'B'], ['a', 'b', 'c', 'd', 'e', 'f', 'g', 'h', 'i'], ['4g', '4f', '16k', '16k2', '8j', '8j2', '4e', '4c', '4g'], [4, 4, 16, 16, 8, 8, 4, 4, 4]]
692	B4Ce4Fe40Mo16Nd4	68	nd4ce4fe40mo16b4	f-g-h	136	4	167.74	20.55	1.02	88.23529411764706	45.0	0.175	15.64	-0.06	[['Nd', 'Ce', 'Fe', 'Fe', 'Fe', 'Mo', 'Mo', 'Mo', 'B'], ['a', 'b', 'c', 'd', 'e', 'f', 'g', 'h', 'i'], ['4g', '4f', '16k', '16k2', '8j', '8j2', '4e', '4c', '4g'], [4, 4, 16, 16, 8, 8, 4, 4, 4]]
693	B4Ce4Fe48Nd4Ni8	68	nd4ce4fe48ni8b4	f	136	4	428.362	32.94	1.63	28.220858895705522	23.0	0.009	28.62	-0.16	[['Nd', 'Ce', 'Fe', 'Fe', 'Fe', 'Ni', 'Fe', 'Fe', 'B'], ['a', 'b', 'c', 'd', 'e', 'f', 'g', 'h', 'i'], ['4g', '4f', '16k', '16k2', '8j', '8j2', '4e', '4c', '4g'], [4, 4, 16, 16, 8, 8, 4, 4, 4]]
694	B4Ce4Fe44Nd4Ni12	68	nd4ce4fe44ni12b4	f-h	136	4	387.346	31.37	1.55	49.03225806451613	38.0	-0.002	26.95	-0.17	[['Nd', 'Ce', 'Fe', 'Fe', 'Fe', 'Ni', 'Fe', 'Ni', 'B'], ['a', 'b', 'c', 'd', 'e', 'f', 'g', 'h', 'i'], ['4g', '4f', '16k', '16k2', '8j', '8j2', '4e', '4c', '4g'], [4, 4, 16, 16, 8, 8, 4, 4, 4]]
695	B4Ce4Fe44Nd4Ni12	68	nd4ce4fe44ni12b4	f-g	136	4	382.364	31.17	1.54	25.974025974025974	20.0	0.007	26.82	-0.14	[['Nd', 'Ce', 'Fe', 'Fe', 'Fe', 'Ni', 'Ni', 'Fe', 'B'], ['a', 'b', 'c', 'd', 'e', 'f', 'g', 'h', 'i'], ['4g', '4f', '16k', '16k2', '8j', '8j2', '4e', '4c', '4g'], [4, 4, 16, 16, 8, 8, 4, 4, 4]]
696	B4Ce4Fe40Nd4Ni16	68	nd4ce4fe40ni16b4	f-g-h	136	4	343.67	29.55	1.46	47.945205479452056	35.0	-0.001	25.11	-0.14	[['Nd', 'Ce', 'Fe', 'Fe', 'Fe', 'Ni', 'Ni', 'Ni', 'B'], ['a', 'b', 'c', 'd', 'e', 'f', 'g', 'h', 'i'], ['4g', '4f', '16k', '16k2', '8j', '8j2', '4e', '4c', '4g'], [4, 4, 16, 16, 8, 8, 4, 4, 4]]
697	B4Ce4Fe48Nd4Ti8	68	nd4ce4fe48ti8b4	f	136	4	276.68	26.44	1.31	30.534351145038165	20.0	-0.066	22.1	-0.13	[['Nd', 'Ce', 'Fe', 'Fe', 'Fe', 'Ti', 'Fe', 'Fe', 'B'], ['a', 'b', 'c', 'd', 'e', 'f', 'g', 'h', 'i'], ['4g', '4f', '16k', '16k2', '8j', '8j2', '4e', '4c', '4g'], [4, 4, 16, 16, 8, 8, 4, 4, 4]]
698	B4Ce4Fe44Nd4Ti12	68	nd4ce4fe44ti12b4	f-h	136	4	181.154	21.41	1.06	28.30188679245283	15.0	-0.108	17.0	-0.12	[['Nd', 'Ce', 'Fe', 'Fe', 'Fe', 'Ti', 'Fe', 'Ti', 'B'], ['a', 'b', 'c', 'd', 'e', 'f', 'g', 'h', 'i'], ['4g', '4f', '16k', '16k2', '8j', '8j2', '4e', '4c', '4g'], [4, 4, 16, 16, 8, 8, 4, 4, 4]]
699	B4Ce4Fe44Nd4Ti12	68	nd4ce4fe44ti12b4	f-g	136	4	205.87	22.93	1.13	40.707964601769916	23.0	-0.023	18.44	-0.07	[['Nd', 'Ce', 'Fe', 'Fe', 'Fe', 'Ti', 'Ti', 'Fe', 'B'], ['a', 'b', 'c', 'd', 'e', 'f', 'g', 'h', 'i'], ['4g', '4f', '16k', '16k2', '8j', '8j2', '4e', '4c', '4g'], [4, 4, 16, 16, 8, 8, 4, 4, 4]]
700	B4Ce4Fe40Nd4Ti16	68	nd4ce4fe40ti16b4	f-g-h	136	4	139.444	18.74	0.93	40.86021505376344	19.0	-0.069	14.21	-0.07	[['Nd', 'Ce', 'Fe', 'Fe', 'Fe', 'Ti', 'Ti', 'Ti', 'B'], ['a', 'b', 'c', 'd', 'e', 'f', 'g', 'h', 'i'], ['4g', '4f', '16k', '16k2', '8j', '8j2', '4e', '4c', '4g'], [4, 4, 16, 16, 8, 8, 4, 4, 4]]
701	B4Ce4Fe48Nd4V8	68	nd4ce4fe48v8b4	f	136	4	264.153	25.99	1.28	50.0	32.0	0.01	21.63	-0.13	[['Nd', 'Ce', 'Fe', 'Fe', 'Fe', 'V', 'Fe', 'Fe', 'B'], ['a', 'b', 'c', 'd', 'e', 'f', 'g', 'h', 'i'], ['4g', '4f', '16k', '16k2', '8j', '8j2', '4e', '4c', '4g'], [4, 4, 16, 16, 8, 8, 4, 4, 4]]
702	B4Ce4Fe44Nd4V12	68	nd4ce4fe44v12b4	f-h	136	4	177.752	21.28	1.05	47.61904761904762	25.0	-0.006	16.81	-0.13	[['Nd', 'Ce', 'Fe', 'Fe', 'Fe', 'V', 'Fe', 'V', 'B'], ['a', 'b', 'c', 'd', 'e', 'f', 'g', 'h', 'i'], ['4g', '4f', '16k', '16k2', '8j', '8j2', '4e', '4c', '4g'], [4, 4, 16, 16, 8, 8, 4, 4, 4]]
703	B4Ce4Fe44Nd4V12	68	nd4ce4fe44v12b4	f-g	136	4	220.702	23.76	1.17	52.991452991452995	31.0	0.032	19.24	-0.07	[['Nd', 'Ce', 'Fe', 'Fe', 'Fe', 'V', 'V', 'Fe', 'B'], ['a', 'b', 'c', 'd', 'e', 'f', 'g', 'h', 'i'], ['4g', '4f', '16k', '16k2', '8j', '8j2', '4e', '4c', '4g'], [4, 4, 16, 16, 8, 8, 4, 4, 4]]
704	B4Ce4Fe40Nd4V16	68	nd4ce4fe40v16b4	f-g-h	136	4	148.586	19.43	0.96	56.25	27.0	0.012	14.8	-0.07	[['Nd', 'Ce', 'Fe', 'Fe', 'Fe', 'V', 'V', 'V', 'B'], ['a', 'b', 'c', 'd', 'e', 'f', 'g', 'h', 'i'], ['4g', '4f', '16k', '16k2', '8j', '8j2', '4e', '4c', '4g'], [4, 4, 16, 16, 8, 8, 4, 4, 4]]
705	B4Ce4Fe48Nd4Zn8	68	nd4ce4fe48zn8b4	f	136	4	329.691	29.0	1.43	26.573426573426573	19.0	-0.008	24.62	-0.15	[['Nd', 'Ce', 'Fe', 'Fe', 'Fe', 'Zn', 'Fe', 'Fe', 'B'], ['a', 'b', 'c', 'd', 'e', 'f', 'g', 'h', 'i'], ['4g', '4f', '16k', '16k2', '8j', '8j2', '4e', '4c', '4g'], [4, 4, 16, 16, 8, 8, 4, 4, 4]]
706	B4Ce4Fe44Nd4Zn12	68	nd4ce4fe44zn12b4	f-h	136	4	264.153	25.99	1.28	45.3125	29.0	-0.027	21.55	-0.15	[['Nd', 'Ce', 'Fe', 'Fe', 'Fe', 'Zn', 'Fe', 'Zn', 'B'], ['a', 'b', 'c', 'd', 'e', 'f', 'g', 'h', 'i'], ['4g', '4f', '16k', '16k2', '8j', '8j2', '4e', '4c', '4g'], [4, 4, 16, 16, 8, 8, 4, 4, 4]]
707	B4Ce4Fe44Nd4Zn12	68	nd4ce4fe44zn12b4	f-g	136	4	268.296	26.21	1.29	26.356589147286822	17.0	0.011	21.78	-0.12	[['Nd', 'Ce', 'Fe', 'Fe', 'Fe', 'Zn', 'Zn', 'Fe', 'B'], ['a', 'b', 'c', 'd', 'e', 'f', 'g', 'h', 'i'], ['4g', '4f', '16k', '16k2', '8j', '8j2', '4e', '4c', '4g'], [4, 4, 16, 16, 8, 8, 4, 4, 4]]
708	B4Ce4Fe40Nd4Zn16	68	nd4ce4fe40zn16b4	f-g-h	136	4	213.222	23.26	1.15	55.652173913043484	32.0	-0.008	18.74	-0.12	[['Nd', 'Ce', 'Fe', 'Fe', 'Fe', 'Zn', 'Zn', 'Zn', 'B'], ['a', 'b', 'c', 'd', 'e', 'f', 'g', 'h', 'i'], ['4g', '4f', '16k', '16k2', '8j', '8j2', '4e', '4c', '4g'], [4, 4, 16, 16, 8, 8, 4, 4, 4]]
709	B4Ce4Fe48Mn8Nd4	68	nd4ce4fe48mn8b4	e	136	4	289.498	27.19	1.34	41.7910447761194	28.0	0.032	22.47	-0.14	[['Nd', 'Ce', 'Fe', 'Fe', 'Mn', 'Fe', 'Fe', 'Fe', 'B'], ['a', 'b', 'c', 'd', 'e', 'f', 'g', 'h', 'i'], ['4g', '4f', '16k', '16k2', '8j', '8j2', '4e', '4c', '4g'], [4, 4, 16, 16, 8, 8, 4, 4, 4]]
710	B4Ce4Fe44Mn12Nd4	68	nd4ce4fe44mn12b4	e-h	136	4	272.472	26.23	1.3	38.46153846153846	25.0	0.06	21.47	-0.14	[['Nd', 'Ce', 'Fe', 'Fe', 'Mn', 'Fe', 'Fe', 'Mn', 'B'], ['a', 'b', 'c', 'd', 'e', 'f', 'g', 'h', 'i'], ['4g', '4f', '16k', '16k2', '8j', '8j2', '4e', '4c', '4g'], [4, 4, 16, 16, 8, 8, 4, 4, 4]]
711	B4Ce4Fe40Mn16Nd4	68	nd4ce4fe40mn16b4	e-g-h	136	4	184.588	21.76	1.07	65.42056074766354	35.0	0.073	16.82	-0.13	[['Nd', 'Ce', 'Fe', 'Fe', 'Mn', 'Fe', 'Mn', 'Mn', 'B'], ['a', 'b', 'c', 'd', 'e', 'f', 'g', 'h', 'i'], ['4g', '4f', '16k', '16k2', '8j', '8j2', '4e', '4c', '4g'], [4, 4, 16, 16, 8, 8, 4, 4, 4]]
712	B4Ce4Fe40Mn16Nd4	68	nd4ce4fe40mn16b4	e-f	136	4	302.605	27.73	1.37	36.4963503649635	25.0	0.062	22.99	-0.14	[['Nd', 'Ce', 'Fe', 'Fe', 'Mn', 'Mn', 'Fe', 'Fe', 'B'], ['a', 'b', 'c', 'd', 'e', 'f', 'g', 'h', 'i'], ['4g', '4f', '16k', '16k2', '8j', '8j2', '4e', '4c', '4g'], [4, 4, 16, 16, 8, 8, 4, 4, 4]]
713	B4Ce4Fe48Mo8Nd4	68	nd4ce4fe48mo8b4	e	136	4	325.096	28.67	1.42	36.61971830985916	26.0	0.047	24.03	-0.13	[['Nd', 'Ce', 'Fe', 'Fe', 'Mo', 'Fe', 'Fe', 'Fe', 'B'], ['a', 'b', 'c', 'd', 'e', 'f', 'g', 'h', 'i'], ['4g', '4f', '16k', '16k2', '8j', '8j2', '4e', '4c', '4g'], [4, 4, 16, 16, 8, 8, 4, 4, 4]]
714	B4Ce4Fe44Mo12Nd4	68	nd4ce4fe44mo12b4	e-h	136	4	209.529	23.08	1.14	26.315789473684212	15.0	0.056	18.27	-0.12	[['Nd', 'Ce', 'Fe', 'Fe', 'Mo', 'Fe', 'Fe', 'Mo', 'B'], ['a', 'b', 'c', 'd', 'e', 'f', 'g', 'h', 'i'], ['4g', '4f', '16k', '16k2', '8j', '8j2', '4e', '4c', '4g'], [4, 4, 16, 16, 8, 8, 4, 4, 4]]
715	B4Ce4Fe44Mo12Nd4	68	nd4ce4fe44mo12b4	e-g	136	4	280.92	26.7	1.32	36.36363636363636	24.0	0.157	21.96	-0.07	[['Nd', 'Ce', 'Fe', 'Fe', 'Mo', 'Fe', 'Mo', 'Fe', 'B'], ['a', 'b', 'c', 'd', 'e', 'f', 'g', 'h', 'i'], ['4g', '4f', '16k', '16k2', '8j', '8j2', '4e', '4c', '4g'], [4, 4, 16, 16, 8, 8, 4, 4, 4]]
716	B4Ce4Fe40Mo16Nd4	68	nd4ce4fe40mo16b4	e-g-h	136	4	171.045	20.76	1.03	25.24271844660194	13.0	0.151	15.88	-0.06	[['Nd', 'Ce', 'Fe', 'Fe', 'Mo', 'Fe', 'Mo', 'Mo', 'B'], ['a', 'b', 'c', 'd', 'e', 'f', 'g', 'h', 'i'], ['4g', '4f', '16k', '16k2', '8j', '8j2', '4e', '4c', '4g'], [4, 4, 16, 16, 8, 8, 4, 4, 4]]
717	B4Ce4Fe40Mo16Nd4	68	nd4ce4fe40mo16b4	e-f	136	4	177.752	21.27	1.05	93.33333333333333	49.0	0.204	16.34	-0.1	[['Nd', 'Ce', 'Fe', 'Fe', 'Mo', 'Mo', 'Fe', 'Fe', 'B'], ['a', 'b', 'c', 'd', 'e', 'f', 'g', 'h', 'i'], ['4g', '4f', '16k', '16k2', '8j', '8j2', '4e', '4c', '4g'], [4, 4, 16, 16, 8, 8, 4, 4, 4]]
718	B4Ce4Fe48Nd4Ni8	68	nd4ce4fe48ni8b4	e	136	4	444.275	33.67	1.66	38.55421686746988	32.0	-0.005	29.3	-0.16	[['Nd', 'Ce', 'Fe', 'Fe', 'Ni', 'Fe', 'Fe', 'Fe', 'B'], ['a', 'b', 'c', 'd', 'e', 'f', 'g', 'h', 'i'], ['4g', '4f', '16k', '16k2', '8j', '8j2', '4e', '4c', '4g'], [4, 4, 16, 16, 8, 8, 4, 4, 4]]
719	B4Ce4Fe44Nd4Ni12	68	nd4ce4fe44ni12b4	e-h	136	4	407.596	32.16	1.59	60.37735849056603	48.0	-0.013	27.68	-0.16	[['Nd', 'Ce', 'Fe', 'Fe', 'Ni', 'Fe', 'Fe', 'Ni', 'B'], ['a', 'b', 'c', 'd', 'e', 'f', 'g', 'h', 'i'], ['4g', '4f', '16k', '16k2', '8j', '8j2', '4e', '4c', '4g'], [4, 4, 16, 16, 8, 8, 4, 4, 4]]
720	B4Ce4Fe44Nd4Ni12	68	nd4ce4fe44ni12b4	e-g	136	4	407.596	32.25	1.59	36.477987421383645	29.0	-0.003	27.81	-0.14	[['Nd', 'Ce', 'Fe', 'Fe', 'Ni', 'Fe', 'Ni', 'Fe', 'B'], ['a', 'b', 'c', 'd', 'e', 'f', 'g', 'h', 'i'], ['4g', '4f', '16k', '16k2', '8j', '8j2', '4e', '4c', '4g'], [4, 4, 16, 16, 8, 8, 4, 4, 4]]
721	B4Ce4Fe40Nd4Ni16	68	nd4ce4fe40ni16b4	e-f	136	4	348.394	29.68	1.47	28.571428571428573	21.0	-0.024	25.24	-0.16	[['Nd', 'Ce', 'Fe', 'Fe', 'Ni', 'Ni', 'Fe', 'Fe', 'B'], ['a', 'b', 'c', 'd', 'e', 'f', 'g', 'h', 'i'], ['4g', '4f', '16k', '16k2', '8j', '8j2', '4e', '4c', '4g'], [4, 4, 16, 16, 8, 8, 4, 4, 4]]
722	B4Ce4Fe48Nd4Ti8	68	nd4ce4fe48ti8b4	e	136	4	316.003	28.44	1.4	37.142857142857146	26.0	-0.041	23.94	-0.14	[['Nd', 'Ce', 'Fe', 'Fe', 'Ti', 'Fe', 'Fe', 'Fe', 'B'], ['a', 'b', 'c', 'd', 'e', 'f', 'g', 'h', 'i'], ['4g', '4f', '16k', '16k2', '8j', '8j2', '4e', '4c', '4g'], [4, 4, 16, 16, 8, 8, 4, 4, 4]]
723	B4Ce4Fe44Nd4Ti12	68	nd4ce4fe44ti12b4	e-h	136	4	220.702	23.66	1.17	37.60683760683761	22.0	-0.084	19.05	-0.13	[['Nd', 'Ce', 'Fe', 'Fe', 'Ti', 'Fe', 'Fe', 'Ti', 'B'], ['a', 'b', 'c', 'd', 'e', 'f', 'g', 'h', 'i'], ['4g', '4f', '16k', '16k2', '8j', '8j2', '4e', '4c', '4g'], [4, 4, 16, 16, 8, 8, 4, 4, 4]]
724	B4Ce4Fe44Nd4Ti12	68	nd4ce4fe44ti12b4	e-g	136	4	268.296	26.15	1.29	48.06201550387597	31.0	0.017	21.55	-0.07	[['Nd', 'Ce', 'Fe', 'Fe', 'Ti', 'Fe', 'Ti', 'Fe', 'B'], ['a', 'b', 'c', 'd', 'e', 'f', 'g', 'h', 'i'], ['4g', '4f', '16k', '16k2', '8j', '8j2', '4e', '4c', '4g'], [4, 4, 16, 16, 8, 8, 4, 4, 4]]
725	B4Ce4Fe40Nd4Ti16	68	nd4ce4fe40ti16b4	e-g-h	136	4	177.752	21.35	1.05	55.238095238095234	29.0	-0.03	16.68	-0.07	[['Nd', 'Ce', 'Fe', 'Fe', 'Ti', 'Fe', 'Ti', 'Ti', 'B'], ['a', 'b', 'c', 'd', 'e', 'f', 'g', 'h', 'i'], ['4g', '4f', '16k', '16k2', '8j', '8j2', '4e', '4c', '4g'], [4, 4, 16, 16, 8, 8, 4, 4, 4]]
726	B4Ce4Fe40Nd4Ti16	68	nd4ce4fe40ti16b4	e-f	136	4	148.586	19.54	0.96	33.333333333333336	16.0	-0.035	14.91	-0.1	[['Nd', 'Ce', 'Fe', 'Fe', 'Ti', 'Ti', 'Fe', 'Fe', 'B'], ['a', 'b', 'c', 'd', 'e', 'f', 'g', 'h', 'i'], ['4g', '4f', '16k', '16k2', '8j', '8j2', '4e', '4c', '4g'], [4, 4, 16, 16, 8, 8, 4, 4, 4]]
727	B4Ce4Fe44Nd4V12	68	nd4ce4fe44v12b4	e-h	136	4	202.242	22.61	1.12	48.21428571428571	27.0	-0.028	17.9	-0.13	[['Nd', 'Ce', 'Fe', 'Fe', 'V', 'Fe', 'Fe', 'V', 'B'], ['a', 'b', 'c', 'd', 'e', 'f', 'g', 'h', 'i'], ['4g', '4f', '16k', '16k2', '8j', '8j2', '4e', '4c', '4g'], [4, 4, 16, 16, 8, 8, 4, 4, 4]]
728	B4Ce4Fe44Nd4V12	68	nd4ce4fe44v12b4	e-g	136	4	264.153	25.86	1.28	50.0	32.0	0.018	21.2	-0.07	[['Nd', 'Ce', 'Fe', 'Fe', 'V', 'Fe', 'V', 'Fe', 'B'], ['a', 'b', 'c', 'd', 'e', 'f', 'g', 'h', 'i'], ['4g', '4f', '16k', '16k2', '8j', '8j2', '4e', '4c', '4g'], [4, 4, 16, 16, 8, 8, 4, 4, 4]]
729	B4Ce4Fe40Nd4V16	68	nd4ce4fe40v16b4	e-g-h	136	4	167.74	20.7	1.02	45.09803921568627	23.0	0.001	15.89	-0.07	[['Nd', 'Ce', 'Fe', 'Fe', 'V', 'Fe', 'V', 'V', 'B'], ['a', 'b', 'c', 'd', 'e', 'f', 'g', 'h', 'i'], ['4g', '4f', '16k', '16k2', '8j', '8j2', '4e', '4c', '4g'], [4, 4, 16, 16, 8, 8, 4, 4, 4]]
730	B4Ce4Fe40Nd4V16	68	nd4ce4fe40v16b4	e-f	136	4	154.842	19.81	0.98	59.183673469387756	29.0	0.011	15.1	-0.11	[['Nd', 'Ce', 'Fe', 'Fe', 'V', 'V', 'Fe', 'Fe', 'B'], ['a', 'b', 'c', 'd', 'e', 'f', 'g', 'h', 'i'], ['4g', '4f', '16k', '16k2', '8j', '8j2', '4e', '4c', '4g'], [4, 4, 16, 16, 8, 8, 4, 4, 4]]
731	B4Ce4Fe48Nd4Zn8	68	nd4ce4fe48zn8b4	e	136	4	382.364	31.23	1.54	51.94805194805195	40.0	-0.028	26.84	-0.15	[['Nd', 'Ce', 'Fe', 'Fe', 'Zn', 'Fe', 'Fe', 'Fe', 'B'], ['a', 'b', 'c', 'd', 'e', 'f', 'g', 'h', 'i'], ['4g', '4f', '16k', '16k2', '8j', '8j2', '4e', '4c', '4g'], [4, 4, 16, 16, 8, 8, 4, 4, 4]]
732	B4Ce4Fe44Nd4Zn12	68	nd4ce4fe44zn12b4	e-h	136	4	307.039	27.84	1.38	71.01449275362319	49.0	-0.045	23.45	-0.16	[['Nd', 'Ce', 'Fe', 'Fe', 'Zn', 'Fe', 'Fe', 'Zn', 'B'], ['a', 'b', 'c', 'd', 'e', 'f', 'g', 'h', 'i'], ['4g', '4f', '16k', '16k2', '8j', '8j2', '4e', '4c', '4g'], [4, 4, 16, 16, 8, 8, 4, 4, 4]]
733	B4Ce4Fe44Nd4Zn12	68	nd4ce4fe44zn12b4	e-g	136	4	316.003	28.28	1.4	55.714285714285715	39.0	0.0	23.89	-0.13	[['Nd', 'Ce', 'Fe', 'Fe', 'Zn', 'Fe', 'Zn', 'Fe', 'B'], ['a', 'b', 'c', 'd', 'e', 'f', 'g', 'h', 'i'], ['4g', '4f', '16k', '16k2', '8j', '8j2', '4e', '4c', '4g'], [4, 4, 16, 16, 8, 8, 4, 4, 4]]
734	B4Ce4Fe40Nd4Zn16	68	nd4ce4fe40zn16b4	e-g-h	136	4	251.916	25.34	1.25	78.4	49.0	-0.016	20.92	-0.13	[['Nd', 'Ce', 'Fe', 'Fe', 'Zn', 'Fe', 'Zn', 'Zn', 'B'], ['a', 'b', 'c', 'd', 'e', 'f', 'g', 'h', 'i'], ['4g', '4f', '16k', '16k2', '8j', '8j2', '4e', '4c', '4g'], [4, 4, 16, 16, 8, 8, 4, 4, 4]]
735	B4Ce4Fe40Nd4Zn16	68	nd4ce4fe40zn16b4	e-f	136	4	251.916	25.34	1.25	16.0	10.0	-0.055	20.83	-0.12	[['Nd', 'Ce', 'Fe', 'Fe', 'Zn', 'Zn', 'Fe', 'Fe', 'B'], ['a', 'b', 'c', 'd', 'e', 'f', 'g', 'h', 'i'], ['4g', '4f', '16k', '16k2', '8j', '8j2', '4e', '4c', '4g'], [4, 4, 16, 16, 8, 8, 4, 4, 4]]
736	B4Ce4Fe40Mn16Nd4	68	nd4ce4fe40mn16b4	d	136	4	113.761	16.94	0.84	69.04761904761905	29.0	0.064	12.23	-0.14	[['Nd', 'Ce', 'Fe', 'Mn', 'Fe', 'Fe', 'Fe', 'Fe', 'B'], ['a', 'b', 'c', 'd', 'e', 'f', 'g', 'h', 'i'], ['4g', '4f', '16k', '16k2', '8j', '8j2', '4e', '4c', '4g'], [4, 4, 16, 16, 8, 8, 4, 4, 4]]
737	B4Ce4Fe40Mo16Nd4	68	nd4ce4fe40mo16b4	d	136	4	154.842	19.75	0.98	61.224489795918366	30.0	0.129	14.94	-0.13	[['Nd', 'Ce', 'Fe', 'Mo', 'Fe', 'Fe', 'Fe', 'Fe', 'B'], ['a', 'b', 'c', 'd', 'e', 'f', 'g', 'h', 'i'], ['4g', '4f', '16k', '16k2', '8j', '8j2', '4e', '4c', '4g'], [4, 4, 16, 16, 8, 8, 4, 4, 4]]
738	B4Ce4Fe40Nd4Ni16	68	nd4ce4fe40ni16b4	d	136	4	367.612	30.5	1.51	39.735099337748345	30.0	0.003	26.18	-0.17	[['Nd', 'Ce', 'Fe', 'Ni', 'Fe', 'Fe', 'Fe', 'Fe', 'B'], ['a', 'b', 'c', 'd', 'e', 'f', 'g', 'h', 'i'], ['4g', '4f', '16k', '16k2', '8j', '8j2', '4e', '4c', '4g'], [4, 4, 16, 16, 8, 8, 4, 4, 4]]
739	B4Ce4Fe40Nd4Ti16	68	nd4ce4fe40ti16b4	d	136	4	148.586	19.46	0.96	50.0	24.0	-0.094	14.92	-0.14	[['Nd', 'Ce', 'Fe', 'Ti', 'Fe', 'Fe', 'Fe', 'Fe', 'B'], ['a', 'b', 'c', 'd', 'e', 'f', 'g', 'h', 'i'], ['4g', '4f', '16k', '16k2', '8j', '8j2', '4e', '4c', '4g'], [4, 4, 16, 16, 8, 8, 4, 4, 4]]
740	B4Ce4Fe40Nd4V16	68	nd4ce4fe40v16b4	d	136	4	148.586	19.42	0.96	60.41666666666667	29.0	-0.051	14.76	-0.13	[['Nd', 'Ce', 'Fe', 'V', 'Fe', 'Fe', 'Fe', 'Fe', 'B'], ['a', 'b', 'c', 'd', 'e', 'f', 'g', 'h', 'i'], ['4g', '4f', '16k', '16k2', '8j', '8j2', '4e', '4c', '4g'], [4, 4, 16, 16, 8, 8, 4, 4, 4]]
741	B4Ce4Fe40Nd4Zn16	68	nd4ce4fe40zn16b4	d	136	4	264.153	25.83	1.28	45.3125	29.0	-0.034	21.46	-0.16	[['Nd', 'Ce', 'Fe', 'Zn', 'Fe', 'Fe', 'Fe', 'Fe', 'B'], ['a', 'b', 'c', 'd', 'e', 'f', 'g', 'h', 'i'], ['4g', '4f', '16k', '16k2', '8j', '8j2', '4e', '4c', '4g'], [4, 4, 16, 16, 8, 8, 4, 4, 4]]
742	B4Ce4Fe40Mn16Nd4	68	nd4ce4mn16fe40b4	c	136	4	438.938	33.41	1.65	41.21212121212121	34.0	0.103	28.95	-0.12	[['Nd', 'Ce', 'Mn', 'Fe', 'Fe', 'Fe', 'Fe', 'Fe', 'B'], ['a', 'b', 'c', 'd', 'e', 'f', 'g', 'h', 'i'], ['4g', '4f', '16k', '16k2', '8j', '8j2', '4e', '4c', '4g'], [4, 4, 16, 16, 8, 8, 4, 4, 4]]
743	B4Ce4Fe40Mo16Nd4	68	nd4ce4mo16fe40b4	c	136	4	161.226	20.16	1.0	84.0	42.0	0.222	15.33	0.01	[['Nd', 'Ce', 'Mo', 'Fe', 'Fe', 'Fe', 'Fe', 'Fe', 'B'], ['a', 'b', 'c', 'd', 'e', 'f', 'g', 'h', 'i'], ['4g', '4f', '16k', '16k2', '8j', '8j2', '4e', '4c', '4g'], [4, 4, 16, 16, 8, 8, 4, 4, 4]]
744	B4Ce4Fe40Nd4Ni16	68	nd4ce4ni16fe40b4	c	136	4	343.67	29.65	1.46	38.35616438356165	28.0	-0.013	25.3	-0.11	[['Nd', 'Ce', 'Ni', 'Fe', 'Fe', 'Fe', 'Fe', 'Fe', 'B'], ['a', 'b', 'c', 'd', 'e', 'f', 'g', 'h', 'i'], ['4g', '4f', '16k', '16k2', '8j', '8j2', '4e', '4c', '4g'], [4, 4, 16, 16, 8, 8, 4, 4, 4]]
745	B4Ce4Fe40Nd4Ti16	68	nd4ce4ti16fe40b4	c	136	4	161.226	20.2	1.0	100.0	50.0	-0.033	15.5	-0.01	[['Nd', 'Ce', 'Ti', 'Fe', 'Fe', 'Fe', 'Fe', 'Fe', 'B'], ['a', 'b', 'c', 'd', 'e', 'f', 'g', 'h', 'i'], ['4g', '4f', '16k', '16k2', '8j', '8j2', '4e', '4c', '4g'], [4, 4, 16, 16, 8, 8, 4, 4, 4]]
746	B4Ce4Fe40Nd4V16	68	nd4ce4v16fe40b4	c	136	4	154.842	19.82	0.98	87.75510204081633	43.0	0.012	15.07	0.01	[['Nd', 'Ce', 'V', 'Fe', 'Fe', 'Fe', 'Fe', 'Fe', 'B'], ['a', 'b', 'c', 'd', 'e', 'f', 'g', 'h', 'i'], ['4g', '4f', '16k', '16k2', '8j', '8j2', '4e', '4c', '4g'], [4, 4, 16, 16, 8, 8, 4, 4, 4]]
747	B4Ce4Fe40Nd4Zn16	68	nd4ce4zn16fe40b4	c	136	4	251.916	25.25	1.25	57.6	36.0	0.04	20.79	-0.03	[['Nd', 'Ce', 'Zn', 'Fe', 'Fe', 'Fe', 'Fe', 'Fe', 'B'], ['a', 'b', 'c', 'd', 'e', 'f', 'g', 'h', 'i'], ['4g', '4f', '16k', '16k2', '8j', '8j2', '4e', '4c', '4g'], [4, 4, 16, 16, 8, 8, 4, 4, 4]]
748	B4Dy4Fe56Nd4	68	dy4nd4fe56b4	init	136	4	239.969	24.61	1.22	49.18032786885246	30.0	-0.049	32.67	-0.17	[['Dy', 'Nd', 'Fe', 'Fe', 'Fe', 'Fe', 'Fe', 'Fe', 'B'], ['a', 'b', 'c', 'd', 'e', 'f', 'g', 'h', 'i'], ['4g', '4f', '16k', '16k2', '8j', '8j2', '4e', '4c', '4g'], [4, 4, 16, 16, 8, 8, 4, 4, 4]]
749	Al16B4Dy4Fe40Nd4	68	dy4nd4al16fe40b4	c	136	4	35.615	9.54	0.47	127.65957446808511	30.0	-0.189	17.27	-0.02	[['Dy', 'Nd', 'Al', 'Fe', 'Fe', 'Fe', 'Fe', 'Fe', 'B'], ['a', 'b', 'c', 'd', 'e', 'f', 'g', 'h', 'i'], ['4g', '4f', '16k', '16k2', '8j', '8j2', '4e', '4c', '4g'], [4, 4, 16, 16, 8, 8, 4, 4, 4]]
750	B4Co16Dy4Fe40Nd4	68	dy4nd4co16fe40b4	c	136	4	181.154	21.49	1.06	45.283018867924525	24.0	-0.049	29.52	-0.15	[['Dy', 'Nd', 'Co', 'Fe', 'Fe', 'Fe', 'Fe', 'Fe', 'B'], ['a', 'b', 'c', 'd', 'e', 'f', 'g', 'h', 'i'], ['4g', '4f', '16k', '16k2', '8j', '8j2', '4e', '4c', '4g'], [4, 4, 16, 16, 8, 8, 4, 4, 4]]
751	B4Cr16Dy4Fe40Nd4	68	dy4nd4cr16fe40b4	c	136	4	18.638	6.84	0.34	176.47058823529412	30.0	0.054	14.34	0.02	[['Dy', 'Nd', 'Cr', 'Fe', 'Fe', 'Fe', 'Fe', 'Fe', 'B'], ['a', 'b', 'c', 'd', 'e', 'f', 'g', 'h', 'i'], ['4g', '4f', '16k', '16k2', '8j', '8j2', '4e', '4c', '4g'], [4, 4, 16, 16, 8, 8, 4, 4, 4]]
752	B4Cu16Dy4Fe40Nd4	68	dy4nd4cu16fe40b4	c	136	4	90.69	15.15	0.75	77.33333333333333	29.0	0.045	23.02	-0.08	[['Dy', 'Nd', 'Cu', 'Fe', 'Fe', 'Fe', 'Fe', 'Fe', 'B'], ['a', 'b', 'c', 'd', 'e', 'f', 'g', 'h', 'i'], ['4g', '4f', '16k', '16k2', '8j', '8j2', '4e', '4c', '4g'], [4, 4, 16, 16, 8, 8, 4, 4, 4]]
753	Al16B4Dy4Fe40Nd4	68	dy4nd4fe40al16b4	d	136	4	45.288	10.76	0.53	86.79245283018868	23.0	-0.276	18.59	-0.14	[['Dy', 'Nd', 'Fe', 'Al', 'Fe', 'Fe', 'Fe', 'Fe', 'B'], ['a', 'b', 'c', 'd', 'e', 'f', 'g', 'h', 'i'], ['4g', '4f', '16k', '16k2', '8j', '8j2', '4e', '4c', '4g'], [4, 4, 16, 16, 8, 8, 4, 4, 4]]
754	B4Co16Dy4Fe40Nd4	68	dy4nd4fe40co16b4	d	136	4	184.588	21.75	1.07	52.336448598130836	28.0	-0.046	29.77	-0.17	[['Dy', 'Nd', 'Fe', 'Co', 'Fe', 'Fe', 'Fe', 'Fe', 'B'], ['a', 'b', 'c', 'd', 'e', 'f', 'g', 'h', 'i'], ['4g', '4f', '16k', '16k2', '8j', '8j2', '4e', '4c', '4g'], [4, 4, 16, 16, 8, 8, 4, 4, 4]]
755	B4Cr16Dy4Fe40Nd4	68	dy4nd4fe40cr16b4	d	136	4	20.895	7.3	0.36	133.33333333333334	24.0	-0.001	14.89	-0.14	[['Dy', 'Nd', 'Fe', 'Cr', 'Fe', 'Fe', 'Fe', 'Fe', 'B'], ['a', 'b', 'c', 'd', 'e', 'f', 'g', 'h', 'i'], ['4g', '4f', '16k', '16k2', '8j', '8j2', '4e', '4c', '4g'], [4, 4, 16, 16, 8, 8, 4, 4, 4]]
756	B4Cu16Dy4Fe40Nd4	68	dy4nd4fe40cu16b4	d	136	4	95.591	15.49	0.77	64.93506493506493	25.0	0.041	23.43	-0.16	[['Dy', 'Nd', 'Fe', 'Cu', 'Fe', 'Fe', 'Fe', 'Fe', 'B'], ['a', 'b', 'c', 'd', 'e', 'f', 'g', 'h', 'i'], ['4g', '4f', '16k', '16k2', '8j', '8j2', '4e', '4c', '4g'], [4, 4, 16, 16, 8, 8, 4, 4, 4]]
757	Al16B4Dy4Fe40Nd4	68	dy4nd4fe40al16b4	e-f	136	4	45.288	10.65	0.53	33.9622641509434	9.0	-0.217	18.34	-0.1	[['Dy', 'Nd', 'Fe', 'Fe', 'Al', 'Al', 'Fe', 'Fe', 'B'], ['a', 'b', 'c', 'd', 'e', 'f', 'g', 'h', 'i'], ['4g', '4f', '16k', '16k2', '8j', '8j2', '4e', '4c', '4g'], [4, 4, 16, 16, 8, 8, 4, 4, 4]]
758	Al16B4Dy4Fe40Nd4	68	dy4nd4fe40al16b4	e-g-h	136	4	54.236	11.84	0.58	134.48275862068965	39.0	-0.238	19.56	-0.11	[['Dy', 'Nd', 'Fe', 'Fe', 'Al', 'Fe', 'Al', 'Al', 'B'], ['a', 'b', 'c', 'd', 'e', 'f', 'g', 'h', 'i'], ['4g', '4f', '16k', '16k2', '8j', '8j2', '4e', '4c', '4g'], [4, 4, 16, 16, 8, 8, 4, 4, 4]]
759	Al12B4Dy4Fe44Nd4	68	dy4nd4fe44al12b4	e-g	136	4	88.287	15.05	0.74	78.37837837837839	29.0	-0.169	22.88	-0.11	[['Dy', 'Nd', 'Fe', 'Fe', 'Al', 'Fe', 'Al', 'Fe', 'B'], ['a', 'b', 'c', 'd', 'e', 'f', 'g', 'h', 'i'], ['4g', '4f', '16k', '16k2', '8j', '8j2', '4e', '4c', '4g'], [4, 4, 16, 16, 8, 8, 4, 4, 4]]
760	Al12B4Dy4Fe44Nd4	68	dy4nd4fe44al12b4	e-h	136	4	85.917	14.7	0.73	90.41095890410959	33.0	-0.25	22.52	-0.14	[['Dy', 'Nd', 'Fe', 'Fe', 'Al', 'Fe', 'Fe', 'Al', 'B'], ['a', 'b', 'c', 'd', 'e', 'f', 'g', 'h', 'i'], ['4g', '4f', '16k', '16k2', '8j', '8j2', '4e', '4c', '4g'], [4, 4, 16, 16, 8, 8, 4, 4, 4]]
761	Al8B4Dy4Fe48Nd4	68	dy4nd4fe48al8b4	e	136	4	130.593	18.14	0.9	62.22222222222222	28.0	-0.179	26.03	-0.14	[['Dy', 'Nd', 'Fe', 'Fe', 'Al', 'Fe', 'Fe', 'Fe', 'B'], ['a', 'b', 'c', 'd', 'e', 'f', 'g', 'h', 'i'], ['4g', '4f', '16k', '16k2', '8j', '8j2', '4e', '4c', '4g'], [4, 4, 16, 16, 8, 8, 4, 4, 4]]
762	B4Co16Dy4Fe40Nd4	68	dy4nd4fe40co16b4	e-f	136	4	177.752	21.35	1.05	43.80952380952381	23.0	-0.041	29.32	-0.17	[['Dy', 'Nd', 'Fe', 'Fe', 'Co', 'Co', 'Fe', 'Fe', 'B'], ['a', 'b', 'c', 'd', 'e', 'f', 'g', 'h', 'i'], ['4g', '4f', '16k', '16k2', '8j', '8j2', '4e', '4c', '4g'], [4, 4, 16, 16, 8, 8, 4, 4, 4]]
763	B4Co16Dy4Fe40Nd4	68	dy4nd4fe40co16b4	e-g-h	136	4	188.054	21.79	1.08	55.55555555555555	30.0	-0.058	29.69	-0.15	[['Dy', 'Nd', 'Fe', 'Fe', 'Co', 'Fe', 'Co', 'Co', 'B'], ['a', 'b', 'c', 'd', 'e', 'f', 'g', 'h', 'i'], ['4g', '4f', '16k', '16k2', '8j', '8j2', '4e', '4c', '4g'], [4, 4, 16, 16, 8, 8, 4, 4, 4]]
764	B4Co12Dy4Fe44Nd4	68	dy4nd4fe44co12b4	e-g	136	4	195.084	22.25	1.1	45.45454545454545	25.0	-0.053	30.22	-0.15	[['Dy', 'Nd', 'Fe', 'Fe', 'Co', 'Fe', 'Co', 'Fe', 'B'], ['a', 'b', 'c', 'd', 'e', 'f', 'g', 'h', 'i'], ['4g', '4f', '16k', '16k2', '8j', '8j2', '4e', '4c', '4g'], [4, 4, 16, 16, 8, 8, 4, 4, 4]]
765	B4Co12Dy4Fe44Nd4	68	dy4nd4fe44co12b4	e-h	136	4	205.87	22.81	1.13	53.09734513274337	30.0	-0.06	30.73	-0.17	[['Dy', 'Nd', 'Fe', 'Fe', 'Co', 'Fe', 'Fe', 'Co', 'B'], ['a', 'b', 'c', 'd', 'e', 'f', 'g', 'h', 'i'], ['4g', '4f', '16k', '16k2', '8j', '8j2', '4e', '4c', '4g'], [4, 4, 16, 16, 8, 8, 4, 4, 4]]
766	B4Co8Dy4Fe48Nd4	68	dy4nd4fe48co8b4	e	136	4	213.222	23.33	1.15	43.47826086956522	25.0	-0.054	31.31	-0.17	[['Dy', 'Nd', 'Fe', 'Fe', 'Co', 'Fe', 'Fe', 'Fe', 'B'], ['a', 'b', 'c', 'd', 'e', 'f', 'g', 'h', 'i'], ['4g', '4f', '16k', '16k2', '8j', '8j2', '4e', '4c', '4g'], [4, 4, 16, 16, 8, 8, 4, 4, 4]]
767	B4Cr16Dy4Fe40Nd4	68	dy4nd4fe40cr16b4	e-f	136	4	59.992	12.37	0.61	118.0327868852459	36.0	0.042	19.8	-0.12	[['Dy', 'Nd', 'Fe', 'Fe', 'Cr', 'Cr', 'Fe', 'Fe', 'B'], ['a', 'b', 'c', 'd', 'e', 'f', 'g', 'h', 'i'], ['4g', '4f', '16k', '16k2', '8j', '8j2', '4e', '4c', '4g'], [4, 4, 16, 16, 8, 8, 4, 4, 4]]
768	B4Cr16Dy4Fe40Nd4	68	dy4nd4fe40cr16b4	e-g-h	136	4	28.44	8.58	0.42	128.57142857142858	27.0	0.015	15.95	-0.08	[['Dy', 'Nd', 'Fe', 'Fe', 'Cr', 'Fe', 'Cr', 'Cr', 'B'], ['a', 'b', 'c', 'd', 'e', 'f', 'g', 'h', 'i'], ['4g', '4f', '16k', '16k2', '8j', '8j2', '4e', '4c', '4g'], [4, 4, 16, 16, 8, 8, 4, 4, 4]]
769	B4Cr12Dy4Fe44Nd4	68	dy4nd4fe44cr12b4	e-h	136	4	41.935	10.4	0.51	98.0392156862745	25.0	-0.014	17.81	-0.14	[['Dy', 'Nd', 'Fe', 'Fe', 'Cr', 'Fe', 'Fe', 'Cr', 'B'], ['a', 'b', 'c', 'd', 'e', 'f', 'g', 'h', 'i'], ['4g', '4f', '16k', '16k2', '8j', '8j2', '4e', '4c', '4g'], [4, 4, 16, 16, 8, 8, 4, 4, 4]]
770	B4Cr8Dy4Fe48Nd4	68	dy4nd4fe48cr8b4	e	136	4	95.591	15.59	0.77	57.14285714285714	22.0	-0.03	23.2	-0.14	[['Dy', 'Nd', 'Fe', 'Fe', 'Cr', 'Fe', 'Fe', 'Fe', 'B'], ['a', 'b', 'c', 'd', 'e', 'f', 'g', 'h', 'i'], ['4g', '4f', '16k', '16k2', '8j', '8j2', '4e', '4c', '4g'], [4, 4, 16, 16, 8, 8, 4, 4, 4]]
771	B4Cu16Dy4Fe40Nd4	68	dy4nd4fe40cu16b4	e-f	136	4	85.917	14.72	0.73	27.397260273972602	10.0	-0.013	22.54	-0.15	[['Dy', 'Nd', 'Fe', 'Fe', 'Cu', 'Cu', 'Fe', 'Fe', 'B'], ['a', 'b', 'c', 'd', 'e', 'f', 'g', 'h', 'i'], ['4g', '4f', '16k', '16k2', '8j', '8j2', '4e', '4c', '4g'], [4, 4, 16, 16, 8, 8, 4, 4, 4]]
772	B4Cu16Dy4Fe40Nd4	68	dy4nd4fe40cu16b4	e-g-h	136	4	93.124	15.41	0.76	105.26315789473684	40.0	0.04	23.22	-0.15	[['Dy', 'Nd', 'Fe', 'Fe', 'Cu', 'Fe', 'Cu', 'Cu', 'B'], ['a', 'b', 'c', 'd', 'e', 'f', 'g', 'h', 'i'], ['4g', '4f', '16k', '16k2', '8j', '8j2', '4e', '4c', '4g'], [4, 4, 16, 16, 8, 8, 4, 4, 4]]
773	B4Cu12Dy4Fe44Nd4	68	dy4nd4fe44cu12b4	e-g	136	4	124.854	17.77	0.88	59.09090909090909	26.0	0.026	25.66	-0.15	[['Dy', 'Nd', 'Fe', 'Fe', 'Cu', 'Fe', 'Cu', 'Fe', 'B'], ['a', 'b', 'c', 'd', 'e', 'f', 'g', 'h', 'i'], ['4g', '4f', '16k', '16k2', '8j', '8j2', '4e', '4c', '4g'], [4, 4, 16, 16, 8, 8, 4, 4, 4]]
774	B4Cu12Dy4Fe44Nd4	68	dy4nd4fe44cu12b4	e-h	136	4	122.032	17.67	0.87	103.44827586206897	45.0	0.008	25.47	-0.16	[['Dy', 'Nd', 'Fe', 'Fe', 'Cu', 'Fe', 'Fe', 'Cu', 'B'], ['a', 'b', 'c', 'd', 'e', 'f', 'g', 'h', 'i'], ['4g', '4f', '16k', '16k2', '8j', '8j2', '4e', '4c', '4g'], [4, 4, 16, 16, 8, 8, 4, 4, 4]]
775	B4Cu8Dy4Fe48Nd4	68	dy4nd4fe48cu8b4	e	136	4	154.842	19.93	0.98	57.142857142857146	28.0	-0.007	27.82	-0.16	[['Dy', 'Nd', 'Fe', 'Fe', 'Cu', 'Fe', 'Fe', 'Fe', 'B'], ['a', 'b', 'c', 'd', 'e', 'f', 'g', 'h', 'i'], ['4g', '4f', '16k', '16k2', '8j', '8j2', '4e', '4c', '4g'], [4, 4, 16, 16, 8, 8, 4, 4, 4]]
776	Al16B4Dy4Fe40Nd4	68	dy4nd4fe40al16b4	f-g-h	136	4	23.281	7.61	0.38	157.89473684210526	30.0	-0.249	15.36	-0.09	[['Dy', 'Nd', 'Fe', 'Fe', 'Fe', 'Al', 'Al', 'Al', 'B'], ['a', 'b', 'c', 'd', 'e', 'f', 'g', 'h', 'i'], ['4g', '4f', '16k', '16k2', '8j', '8j2', '4e', '4c', '4g'], [4, 4, 16, 16, 8, 8, 4, 4, 4]]
777	Al12B4Dy4Fe44Nd4	68	dy4nd4fe44al12b4	f-g	136	4	56.123	11.86	0.59	91.52542372881356	27.0	-0.165	19.68	-0.1	[['Dy', 'Nd', 'Fe', 'Fe', 'Fe', 'Al', 'Al', 'Fe', 'B'], ['a', 'b', 'c', 'd', 'e', 'f', 'g', 'h', 'i'], ['4g', '4f', '16k', '16k2', '8j', '8j2', '4e', '4c', '4g'], [4, 4, 16, 16, 8, 8, 4, 4, 4]]
778	Al12B4Dy4Fe44Nd4	68	dy4nd4fe44al12b4	f-h	136	4	52.382	11.5	0.57	98.24561403508773	28.0	-0.236	19.35	-0.13	[['Dy', 'Nd', 'Fe', 'Fe', 'Fe', 'Al', 'Fe', 'Al', 'B'], ['a', 'b', 'c', 'd', 'e', 'f', 'g', 'h', 'i'], ['4g', '4f', '16k', '16k2', '8j', '8j2', '4e', '4c', '4g'], [4, 4, 16, 16, 8, 8, 4, 4, 4]]
779	Al8B4Dy4Fe48Nd4	68	dy4nd4fe48al8b4	f	136	4	93.124	15.3	0.76	60.526315789473685	23.0	-0.157	23.22	-0.14	[['Dy', 'Nd', 'Fe', 'Fe', 'Fe', 'Al', 'Fe', 'Fe', 'B'], ['a', 'b', 'c', 'd', 'e', 'f', 'g', 'h', 'i'], ['4g', '4f', '16k', '16k2', '8j', '8j2', '4e', '4c', '4g'], [4, 4, 16, 16, 8, 8, 4, 4, 4]]
780	B4Co8Dy4Fe48Nd4	68	dy4nd4fe48co8b4	f	136	4	209.529	23.06	1.14	45.6140350877193	26.0	-0.037	31.09	-0.17	[['Dy', 'Nd', 'Fe', 'Fe', 'Fe', 'Co', 'Fe', 'Fe', 'B'], ['a', 'b', 'c', 'd', 'e', 'f', 'g', 'h', 'i'], ['4g', '4f', '16k', '16k2', '8j', '8j2', '4e', '4c', '4g'], [4, 4, 16, 16, 8, 8, 4, 4, 4]]
781	B4Cr16Dy4Fe40Nd4	68	dy4nd4fe40cr16b4	f-g-h	136	4	52.382	11.61	0.57	147.3684210526316	42.0	0.061	19.1	-0.08	[['Dy', 'Nd', 'Fe', 'Fe', 'Fe', 'Cr', 'Cr', 'Cr', 'B'], ['a', 'b', 'c', 'd', 'e', 'f', 'g', 'h', 'i'], ['4g', '4f', '16k', '16k2', '8j', '8j2', '4e', '4c', '4g'], [4, 4, 16, 16, 8, 8, 4, 4, 4]]
782	B4Cr12Dy4Fe44Nd4	68	dy4nd4fe44cr12b4	f-g	136	4	111.069	16.9	0.83	103.61445783132531	43.0	0.062	24.54	-0.08	[['Dy', 'Nd', 'Fe', 'Fe', 'Fe', 'Cr', 'Cr', 'Fe', 'B'], ['a', 'b', 'c', 'd', 'e', 'f', 'g', 'h', 'i'], ['4g', '4f', '16k', '16k2', '8j', '8j2', '4e', '4c', '4g'], [4, 4, 16, 16, 8, 8, 4, 4, 4]]
783	B4Cr12Dy4Fe44Nd4	68	dy4nd4fe44cr12b4	f-h	136	4	16.51	6.53	0.32	175.0	28.0	0.037	14.23	-0.13	[['Dy', 'Nd', 'Fe', 'Fe', 'Fe', 'Cr', 'Fe', 'Cr', 'B'], ['a', 'b', 'c', 'd', 'e', 'f', 'g', 'h', 'i'], ['4g', '4f', '16k', '16k2', '8j', '8j2', '4e', '4c', '4g'], [4, 4, 16, 16, 8, 8, 4, 4, 4]]
784	B4Cr8Dy4Fe48Nd4	68	dy4nd4fe48cr8b4	f	136	4	52.382	11.55	0.57	87.71929824561404	25.0	0.022	19.4	-0.13	[['Dy', 'Nd', 'Fe', 'Fe', 'Fe', 'Cr', 'Fe', 'Fe', 'B'], ['a', 'b', 'c', 'd', 'e', 'f', 'g', 'h', 'i'], ['4g', '4f', '16k', '16k2', '8j', '8j2', '4e', '4c', '4g'], [4, 4, 16, 16, 8, 8, 4, 4, 4]]
785	B4Cu16Dy4Fe40Nd4	68	dy4nd4fe40cu16b4	f-g-h	136	4	79.001	14.23	0.7	77.14285714285715	27.0	0.029	21.99	-0.15	[['Dy', 'Nd', 'Fe', 'Fe', 'Fe', 'Cu', 'Cu', 'Cu', 'B'], ['a', 'b', 'c', 'd', 'e', 'f', 'g', 'h', 'i'], ['4g', '4f', '16k', '16k2', '8j', '8j2', '4e', '4c', '4g'], [4, 4, 16, 16, 8, 8, 4, 4, 4]]
786	B4Cu12Dy4Fe44Nd4	68	dy4nd4fe44cu12b4	f-g	136	4	105.78	16.38	0.81	32.098765432098766	13.0	0.017	24.26	-0.15	[['Dy', 'Nd', 'Fe', 'Fe', 'Fe', 'Cu', 'Cu', 'Fe', 'B'], ['a', 'b', 'c', 'd', 'e', 'f', 'g', 'h', 'i'], ['4g', '4f', '16k', '16k2', '8j', '8j2', '4e', '4c', '4g'], [4, 4, 16, 16, 8, 8, 4, 4, 4]]
787	B4Cu12Dy4Fe44Nd4	68	dy4nd4fe44cu12b4	f-h	136	4	108.408	16.62	0.82	68.29268292682927	28.0	0.003	24.41	-0.16	[['Dy', 'Nd', 'Fe', 'Fe', 'Fe', 'Cu', 'Fe', 'Cu', 'B'], ['a', 'b', 'c', 'd', 'e', 'f', 'g', 'h', 'i'], ['4g', '4f', '16k', '16k2', '8j', '8j2', '4e', '4c', '4g'], [4, 4, 16, 16, 8, 8, 4, 4, 4]]
788	B4Cu8Dy4Fe48Nd4	68	dy4nd4fe48cu8b4	f	136	4	139.444	18.81	0.93	25.806451612903224	12.0	-0.006	26.7	-0.16	[['Dy', 'Nd', 'Fe', 'Fe', 'Fe', 'Cu', 'Fe', 'Fe', 'B'], ['a', 'b', 'c', 'd', 'e', 'f', 'g', 'h', 'i'], ['4g', '4f', '16k', '16k2', '8j', '8j2', '4e', '4c', '4g'], [4, 4, 16, 16, 8, 8, 4, 4, 4]]
789	Al8B4Dy4Fe48Nd4	68	dy4nd4fe48al8b4	g-h	136	4	113.761	17.01	0.84	109.52380952380953	46.0	-0.142	24.91	-0.12	[['Dy', 'Nd', 'Fe', 'Fe', 'Fe', 'Fe', 'Al', 'Al', 'B'], ['a', 'b', 'c', 'd', 'e', 'f', 'g', 'h', 'i'], ['4g', '4f', '16k', '16k2', '8j', '8j2', '4e', '4c', '4g'], [4, 4, 16, 16, 8, 8, 4, 4, 4]]
790	Al4B4Dy4Fe52Nd4	68	dy4nd4fe52al4b4	g	136	4	177.752	21.18	1.05	60.95238095238095	32.0	-0.066	29.15	-0.12	[['Dy', 'Nd', 'Fe', 'Fe', 'Fe', 'Fe', 'Al', 'Fe', 'B'], ['a', 'b', 'c', 'd', 'e', 'f', 'g', 'h', 'i'], ['4g', '4f', '16k', '16k2', '8j', '8j2', '4e', '4c', '4g'], [4, 4, 16, 16, 8, 8, 4, 4, 4]]
791	B4Co8Dy4Fe48Nd4	68	dy4nd4fe48co8b4	g-h	136	4	209.529	23.11	1.14	59.64912280701755	34.0	-0.052	31.1	-0.15	[['Dy', 'Nd', 'Fe', 'Fe', 'Fe', 'Fe', 'Co', 'Co', 'B'], ['a', 'b', 'c', 'd', 'e', 'f', 'g', 'h', 'i'], ['4g', '4f', '16k', '16k2', '8j', '8j2', '4e', '4c', '4g'], [4, 4, 16, 16, 8, 8, 4, 4, 4]]
792	B4Co4Dy4Fe52Nd4	68	dy4nd4fe52co4b4	g	136	4	216.946	23.55	1.16	51.724137931034484	30.0	-0.045	31.61	-0.16	[['Dy', 'Nd', 'Fe', 'Fe', 'Fe', 'Fe', 'Co', 'Fe', 'B'], ['a', 'b', 'c', 'd', 'e', 'f', 'g', 'h', 'i'], ['4g', '4f', '16k', '16k2', '8j', '8j2', '4e', '4c', '4g'], [4, 4, 16, 16, 8, 8, 4, 4, 4]]
793	B4Cr8Dy4Fe48Nd4	68	dy4nd4fe48cr8b4	g-h	136	4	83.58	14.49	0.72	83.33333333333334	30.0	-0.003	22.19	-0.07	[['Dy', 'Nd', 'Fe', 'Fe', 'Fe', 'Fe', 'Cr', 'Cr', 'B'], ['a', 'b', 'c', 'd', 'e', 'f', 'g', 'h', 'i'], ['4g', '4f', '16k', '16k2', '8j', '8j2', '4e', '4c', '4g'], [4, 4, 16, 16, 8, 8, 4, 4, 4]]
794	B4Cr4Dy4Fe52Nd4	68	dy4nd4fe52cr4b4	g	136	4	171.045	20.88	1.03	54.36893203883495	28.0	-0.016	28.76	-0.07	[['Dy', 'Nd', 'Fe', 'Fe', 'Fe', 'Fe', 'Cr', 'Fe', 'B'], ['a', 'b', 'c', 'd', 'e', 'f', 'g', 'h', 'i'], ['4g', '4f', '16k', '16k2', '8j', '8j2', '4e', '4c', '4g'], [4, 4, 16, 16, 8, 8, 4, 4, 4]]
795	B4Cu8Dy4Fe48Nd4	68	dy4nd4fe48cu8b4	g-h	136	4	151.698	19.61	0.97	88.65979381443299	43.0	0.007	27.53	-0.17	[['Dy', 'Nd', 'Fe', 'Fe', 'Fe', 'Fe', 'Cu', 'Cu', 'B'], ['a', 'b', 'c', 'd', 'e', 'f', 'g', 'h', 'i'], ['4g', '4f', '16k', '16k2', '8j', '8j2', '4e', '4c', '4g'], [4, 4, 16, 16, 8, 8, 4, 4, 4]]
796	B4Cu4Dy4Fe52Nd4	68	dy4nd4fe52cu4b4	g	136	4	184.588	21.65	1.07	54.205607476635514	29.0	-0.013	29.69	-0.16	[['Dy', 'Nd', 'Fe', 'Fe', 'Fe', 'Fe', 'Cu', 'Fe', 'B'], ['a', 'b', 'c', 'd', 'e', 'f', 'g', 'h', 'i'], ['4g', '4f', '16k', '16k2', '8j', '8j2', '4e', '4c', '4g'], [4, 4, 16, 16, 8, 8, 4, 4, 4]]
797	Al4B4Dy4Fe52Nd4	68	dy4nd4fe52al4b4	h	136	4	167.74	20.63	1.02	78.43137254901961	40.0	-0.123	28.65	-0.17	[['Dy', 'Nd', 'Fe', 'Fe', 'Fe', 'Fe', 'Fe', 'Al', 'B'], ['a', 'b', 'c', 'd', 'e', 'f', 'g', 'h', 'i'], ['4g', '4f', '16k', '16k2', '8j', '8j2', '4e', '4c', '4g'], [4, 4, 16, 16, 8, 8, 4, 4, 4]]
798	B4Dy4Fe52Mn4Nd4	68	dy4nd4fe52mn4b4	g	136	4	232.166	24.35	1.2	48.333333333333336	29.0	-0.026	32.35	-0.14	[['Dy', 'Nd', 'Fe', 'Fe', 'Fe', 'Fe', 'Mn', 'Fe', 'B'], ['a', 'b', 'c', 'd', 'e', 'f', 'g', 'h', 'i'], ['4g', '4f', '16k', '16k2', '8j', '8j2', '4e', '4c', '4g'], [4, 4, 16, 16, 8, 8, 4, 4, 4]]
799	B4Dy4Fe48Mn8Nd4	68	dy4nd4fe48mn8b4	g-h	136	4	213.222	23.24	1.15	45.21739130434783	26.0	0.006	31.19	-0.14	[['Dy', 'Nd', 'Fe', 'Fe', 'Fe', 'Fe', 'Mn', 'Mn', 'B'], ['a', 'b', 'c', 'd', 'e', 'f', 'g', 'h', 'i'], ['4g', '4f', '16k', '16k2', '8j', '8j2', '4e', '4c', '4g'], [4, 4, 16, 16, 8, 8, 4, 4, 4]]
800	B4Dy4Fe52Mo4Nd4	68	dy4nd4fe52mo4b4	g	136	4	174.382	21.05	1.04	55.76923076923077	29.0	0.031	28.9	-0.07	[['Dy', 'Nd', 'Fe', 'Fe', 'Fe', 'Fe', 'Mo', 'Fe', 'B'], ['a', 'b', 'c', 'd', 'e', 'f', 'g', 'h', 'i'], ['4g', '4f', '16k', '16k2', '8j', '8j2', '4e', '4c', '4g'], [4, 4, 16, 16, 8, 8, 4, 4, 4]]
801	B4Dy4Fe48Mo8Nd4	68	dy4nd4fe48mo8b4	g-h	136	4	88.287	15.08	0.74	45.945945945945944	17.0	0.052	22.77	-0.07	[['Dy', 'Nd', 'Fe', 'Fe', 'Fe', 'Fe', 'Mo', 'Mo', 'B'], ['a', 'b', 'c', 'd', 'e', 'f', 'g', 'h', 'i'], ['4g', '4f', '16k', '16k2', '8j', '8j2', '4e', '4c', '4g'], [4, 4, 16, 16, 8, 8, 4, 4, 4]]
802	B4Dy4Fe52Nd4Ni4	68	dy4nd4fe52ni4b4	g	136	4	202.242	22.6	1.12	49.99999999999999	28.0	-0.044	30.64	-0.15	[['Dy', 'Nd', 'Fe', 'Fe', 'Fe', 'Fe', 'Ni', 'Fe', 'B'], ['a', 'b', 'c', 'd', 'e', 'f', 'g', 'h', 'i'], ['4g', '4f', '16k', '16k2', '8j', '8j2', '4e', '4c', '4g'], [4, 4, 16, 16, 8, 8, 4, 4, 4]]
803	B4Dy4Fe48Nd4Ni8	68	dy4nd4fe48ni8b4	g-h	136	4	181.154	21.43	1.06	75.47169811320754	40.0	-0.05	29.33	-0.15	[['Dy', 'Nd', 'Fe', 'Fe', 'Fe', 'Fe', 'Ni', 'Ni', 'B'], ['a', 'b', 'c', 'd', 'e', 'f', 'g', 'h', 'i'], ['4g', '4f', '16k', '16k2', '8j', '8j2', '4e', '4c', '4g'], [4, 4, 16, 16, 8, 8, 4, 4, 4]]
804	B4Dy4Fe52Nd4Ti4	68	dy4nd4fe52ti4b4	g	136	4	171.045	20.79	1.03	56.310679611650485	29.0	-0.03	28.7	-0.08	[['Dy', 'Nd', 'Fe', 'Fe', 'Fe', 'Fe', 'Ti', 'Fe', 'B'], ['a', 'b', 'c', 'd', 'e', 'f', 'g', 'h', 'i'], ['4g', '4f', '16k', '16k2', '8j', '8j2', '4e', '4c', '4g'], [4, 4, 16, 16, 8, 8, 4, 4, 4]]
805	B4Dy4Fe48Nd4Ti8	68	dy4nd4fe48ti8b4	g-h	136	4	100.621	15.97	0.79	53.164556962025316	21.0	-0.07	23.84	-0.08	[['Dy', 'Nd', 'Fe', 'Fe', 'Fe', 'Fe', 'Ti', 'Ti', 'B'], ['a', 'b', 'c', 'd', 'e', 'f', 'g', 'h', 'i'], ['4g', '4f', '16k', '16k2', '8j', '8j2', '4e', '4c', '4g'], [4, 4, 16, 16, 8, 8, 4, 4, 4]]
806	B4Dy4Fe52Nd4V4	68	dy4nd4fe52v4b4	g	136	4	174.382	21.07	1.04	51.92307692307692	27.0	-0.035	28.94	-0.07	[['Dy', 'Nd', 'Fe', 'Fe', 'Fe', 'Fe', 'V', 'Fe', 'B'], ['a', 'b', 'c', 'd', 'e', 'f', 'g', 'h', 'i'], ['4g', '4f', '16k', '16k2', '8j', '8j2', '4e', '4c', '4g'], [4, 4, 16, 16, 8, 8, 4, 4, 4]]
807	B4Dy4Fe48Nd4V8	68	dy4nd4fe48v8b4	g-h	136	4	93.124	15.44	0.76	65.78947368421052	25.0	-0.052	23.24	-0.07	[['Dy', 'Nd', 'Fe', 'Fe', 'Fe', 'Fe', 'V', 'V', 'B'], ['a', 'b', 'c', 'd', 'e', 'f', 'g', 'h', 'i'], ['4g', '4f', '16k', '16k2', '8j', '8j2', '4e', '4c', '4g'], [4, 4, 16, 16, 8, 8, 4, 4, 4]]
808	B4Dy4Fe52Nd4Zn4	68	dy4nd4fe52zn4b4	g	136	4	177.752	21.27	1.05	60.95238095238095	32.0	-0.02	29.29	-0.15	[['Dy', 'Nd', 'Fe', 'Fe', 'Fe', 'Fe', 'Zn', 'Fe', 'B'], ['a', 'b', 'c', 'd', 'e', 'f', 'g', 'h', 'i'], ['4g', '4f', '16k', '16k2', '8j', '8j2', '4e', '4c', '4g'], [4, 4, 16, 16, 8, 8, 4, 4, 4]]
809	B4Dy4Fe48Nd4Zn8	68	dy4nd4fe48zn8b4	g-h	136	4	127.707	18.09	0.89	110.11235955056179	49.0	-0.038	26.04	-0.15	[['Dy', 'Nd', 'Fe', 'Fe', 'Fe', 'Fe', 'Zn', 'Zn', 'B'], ['a', 'b', 'c', 'd', 'e', 'f', 'g', 'h', 'i'], ['4g', '4f', '16k', '16k2', '8j', '8j2', '4e', '4c', '4g'], [4, 4, 16, 16, 8, 8, 4, 4, 4]]
810	B4Dy4Fe48Mn8Nd4	68	dy4nd4fe48mn8b4	f	136	4	216.946	23.54	1.16	56.896551724137936	33.0	0.003	31.51	-0.16	[['Dy', 'Nd', 'Fe', 'Fe', 'Fe', 'Mn', 'Fe', 'Fe', 'B'], ['a', 'b', 'c', 'd', 'e', 'f', 'g', 'h', 'i'], ['4g', '4f', '16k', '16k2', '8j', '8j2', '4e', '4c', '4g'], [4, 4, 16, 16, 8, 8, 4, 4, 4]]
811	B4Dy4Fe44Mn12Nd4	68	dy4nd4fe44mn12b4	f-h	136	4	184.588	21.71	1.07	57.943925233644855	31.0	0.031	29.6	-0.16	[['Dy', 'Nd', 'Fe', 'Fe', 'Fe', 'Mn', 'Fe', 'Mn', 'B'], ['a', 'b', 'c', 'd', 'e', 'f', 'g', 'h', 'i'], ['4g', '4f', '16k', '16k2', '8j', '8j2', '4e', '4c', '4g'], [4, 4, 16, 16, 8, 8, 4, 4, 4]]
812	B4Dy4Fe44Mn12Nd4	68	dy4nd4fe44mn12b4	f-g	136	4	195.084	22.36	1.1	58.18181818181818	32.0	0.024	30.25	-0.13	[['Dy', 'Nd', 'Fe', 'Fe', 'Fe', 'Mn', 'Mn', 'Fe', 'B'], ['a', 'b', 'c', 'd', 'e', 'f', 'g', 'h', 'i'], ['4g', '4f', '16k', '16k2', '8j', '8j2', '4e', '4c', '4g'], [4, 4, 16, 16, 8, 8, 4, 4, 4]]
813	B4Dy4Fe48Mo8Nd4	68	dy4nd4fe48mo8b4	f	136	4	98.09	15.86	0.78	130.76923076923077	51.0	0.057	23.52	-0.13	[['Dy', 'Nd', 'Fe', 'Fe', 'Fe', 'Mo', 'Fe', 'Fe', 'B'], ['a', 'b', 'c', 'd', 'e', 'f', 'g', 'h', 'i'], ['4g', '4f', '16k', '16k2', '8j', '8j2', '4e', '4c', '4g'], [4, 4, 16, 16, 8, 8, 4, 4, 4]]
814	B4Dy4Fe44Mo12Nd4	68	dy4nd4fe44mo12b4	f-g	136	4	76.76	14.02	0.69	144.92753623188406	50.0	0.142	21.55	-0.06	[['Dy', 'Nd', 'Fe', 'Fe', 'Fe', 'Mo', 'Mo', 'Fe', 'B'], ['a', 'b', 'c', 'd', 'e', 'f', 'g', 'h', 'i'], ['4g', '4f', '16k', '16k2', '8j', '8j2', '4e', '4c', '4g'], [4, 4, 16, 16, 8, 8, 4, 4, 4]]
815	B4Dy4Fe40Mo16Nd4	68	dy4nd4fe40mo16b4	f-g-h	136	4	28.44	8.5	0.42	190.47619047619048	40.0	0.11	15.86	-0.06	[['Dy', 'Nd', 'Fe', 'Fe', 'Fe', 'Mo', 'Mo', 'Mo', 'B'], ['a', 'b', 'c', 'd', 'e', 'f', 'g', 'h', 'i'], ['4g', '4f', '16k', '16k2', '8j', '8j2', '4e', '4c', '4g'], [4, 4, 16, 16, 8, 8, 4, 4, 4]]
816	B4Dy4Fe48Nd4Ni8	68	dy4nd4fe48ni8b4	f	136	4	171.045	20.89	1.03	38.83495145631068	20.0	-0.042	28.83	-0.16	[['Dy', 'Nd', 'Fe', 'Fe', 'Fe', 'Ni', 'Fe', 'Fe', 'B'], ['a', 'b', 'c', 'd', 'e', 'f', 'g', 'h', 'i'], ['4g', '4f', '16k', '16k2', '8j', '8j2', '4e', '4c', '4g'], [4, 4, 16, 16, 8, 8, 4, 4, 4]]
817	B4Dy4Fe44Nd4Ni12	68	dy4nd4fe44ni12b4	f-h	136	4	145.507	19.33	0.95	67.36842105263158	32.0	-0.05	27.16	-0.16	[['Dy', 'Nd', 'Fe', 'Fe', 'Fe', 'Ni', 'Fe', 'Ni', 'B'], ['a', 'b', 'c', 'd', 'e', 'f', 'g', 'h', 'i'], ['4g', '4f', '16k', '16k2', '8j', '8j2', '4e', '4c', '4g'], [4, 4, 16, 16, 8, 8, 4, 4, 4]]
818	B4Dy4Fe44Nd4Ni12	68	dy4nd4fe44ni12b4	f-g	136	4	142.459	19.09	0.94	40.42553191489362	19.0	-0.044	27.01	-0.14	[['Dy', 'Nd', 'Fe', 'Fe', 'Fe', 'Ni', 'Ni', 'Fe', 'B'], ['a', 'b', 'c', 'd', 'e', 'f', 'g', 'h', 'i'], ['4g', '4f', '16k', '16k2', '8j', '8j2', '4e', '4c', '4g'], [4, 4, 16, 16, 8, 8, 4, 4, 4]]
819	B4Dy4Fe40Nd4Ni16	68	dy4nd4fe40ni16b4	f-g-h	136	4	122.032	17.55	0.87	71.26436781609195	31.0	-0.048	25.36	-0.14	[['Dy', 'Nd', 'Fe', 'Fe', 'Fe', 'Ni', 'Ni', 'Ni', 'B'], ['a', 'b', 'c', 'd', 'e', 'f', 'g', 'h', 'i'], ['4g', '4f', '16k', '16k2', '8j', '8j2', '4e', '4c', '4g'], [4, 4, 16, 16, 8, 8, 4, 4, 4]]
820	B4Dy4Fe48Nd4Ti8	68	dy4nd4fe48ti8b4	f	136	4	81.274	14.38	0.71	61.971830985915496	22.0	-0.124	22.32	-0.13	[['Dy', 'Nd', 'Fe', 'Fe', 'Fe', 'Ti', 'Fe', 'Fe', 'B'], ['a', 'b', 'c', 'd', 'e', 'f', 'g', 'h', 'i'], ['4g', '4f', '16k', '16k2', '8j', '8j2', '4e', '4c', '4g'], [4, 4, 16, 16, 8, 8, 4, 4, 4]]
821	B4Dy4Fe44Nd4Ti12	68	dy4nd4fe44ti12b4	f-h	136	4	35.615	9.43	0.47	63.829787234042556	15.0	-0.171	17.3	-0.12	[['Dy', 'Nd', 'Fe', 'Fe', 'Fe', 'Ti', 'Fe', 'Ti', 'B'], ['a', 'b', 'c', 'd', 'e', 'f', 'g', 'h', 'i'], ['4g', '4f', '16k', '16k2', '8j', '8j2', '4e', '4c', '4g'], [4, 4, 16, 16, 8, 8, 4, 4, 4]]
822	B4Dy4Fe44Nd4Ti12	68	dy4nd4fe44ti12b4	f-g	136	4	47.014	10.94	0.54	85.18518518518518	23.0	-0.081	18.73	-0.07	[['Dy', 'Nd', 'Fe', 'Fe', 'Fe', 'Ti', 'Ti', 'Fe', 'B'], ['a', 'b', 'c', 'd', 'e', 'f', 'g', 'h', 'i'], ['4g', '4f', '16k', '16k2', '8j', '8j2', '4e', '4c', '4g'], [4, 4, 16, 16, 8, 8, 4, 4, 4]]
823	B4Dy4Fe40Nd4Ti16	68	dy4nd4fe40ti16b4	f-g-h	136	4	17.558	6.71	0.33	90.9090909090909	15.0	-0.132	14.44	-0.07	[['Dy', 'Nd', 'Fe', 'Fe', 'Fe', 'Ti', 'Ti', 'Ti', 'B'], ['a', 'b', 'c', 'd', 'e', 'f', 'g', 'h', 'i'], ['4g', '4f', '16k', '16k2', '8j', '8j2', '4e', '4c', '4g'], [4, 4, 16, 16, 8, 8, 4, 4, 4]]
824	B4Dy4Fe48Nd4V8	68	dy4nd4fe48v8b4	f	136	4	76.76	13.95	0.69	81.15942028985508	28.0	-0.047	21.86	-0.13	[['Dy', 'Nd', 'Fe', 'Fe', 'Fe', 'V', 'Fe', 'Fe', 'B'], ['a', 'b', 'c', 'd', 'e', 'f', 'g', 'h', 'i'], ['4g', '4f', '16k', '16k2', '8j', '8j2', '4e', '4c', '4g'], [4, 4, 16, 16, 8, 8, 4, 4, 4]]
825	B4Dy4Fe44Nd4V12	68	dy4nd4fe44v12b4	f-h	136	4	34.115	9.29	0.46	100.0	23.0	-0.068	17.09	-0.13	[['Dy', 'Nd', 'Fe', 'Fe', 'Fe', 'V', 'Fe', 'V', 'B'], ['a', 'b', 'c', 'd', 'e', 'f', 'g', 'h', 'i'], ['4g', '4f', '16k', '16k2', '8j', '8j2', '4e', '4c', '4g'], [4, 4, 16, 16, 8, 8, 4, 4, 4]]
826	B4Dy4Fe44Nd4V12	68	dy4nd4fe44v12b4	f-g	136	4	54.236	11.84	0.58	100.0	29.0	-0.025	19.6	-0.07	[['Dy', 'Nd', 'Fe', 'Fe', 'Fe', 'V', 'V', 'Fe', 'B'], ['a', 'b', 'c', 'd', 'e', 'f', 'g', 'h', 'i'], ['4g', '4f', '16k', '16k2', '8j', '8j2', '4e', '4c', '4g'], [4, 4, 16, 16, 8, 8, 4, 4, 4]]
827	B4Dy4Fe40Nd4V16	68	dy4nd4fe40v16b4	f-g-h	136	4	22.072	7.48	0.37	129.72972972972974	24.0	-0.049	15.14	-0.07	[['Dy', 'Nd', 'Fe', 'Fe', 'Fe', 'V', 'V', 'V', 'B'], ['a', 'b', 'c', 'd', 'e', 'f', 'g', 'h', 'i'], ['4g', '4f', '16k', '16k2', '8j', '8j2', '4e', '4c', '4g'], [4, 4, 16, 16, 8, 8, 4, 4, 4]]
828	B4Dy4Fe44Nd4Zn12	68	dy4nd4fe44zn12b4	f-h	136	4	76.76	14.01	0.69	66.66666666666667	23.0	-0.078	21.82	-0.15	[['Dy', 'Nd', 'Fe', 'Fe', 'Fe', 'Zn', 'Fe', 'Zn', 'B'], ['a', 'b', 'c', 'd', 'e', 'f', 'g', 'h', 'i'], ['4g', '4f', '16k', '16k2', '8j', '8j2', '4e', '4c', '4g'], [4, 4, 16, 16, 8, 8, 4, 4, 4]]
829	B4Dy4Fe44Nd4Zn12	68	dy4nd4fe44zn12b4	f-g	136	4	76.76	14.03	0.69	34.78260869565218	12.0	-0.041	21.87	-0.12	[['Dy', 'Nd', 'Fe', 'Fe', 'Fe', 'Zn', 'Zn', 'Fe', 'B'], ['a', 'b', 'c', 'd', 'e', 'f', 'g', 'h', 'i'], ['4g', '4f', '16k', '16k2', '8j', '8j2', '4e', '4c', '4g'], [4, 4, 16, 16, 8, 8, 4, 4, 4]]
830	B4Dy4Fe40Nd4Zn16	68	dy4nd4fe40zn16b4	f-g-h	136	4	47.014	11.01	0.54	103.7037037037037	28.0	-0.058	18.75	-0.12	[['Dy', 'Nd', 'Fe', 'Fe', 'Fe', 'Zn', 'Zn', 'Zn', 'B'], ['a', 'b', 'c', 'd', 'e', 'f', 'g', 'h', 'i'], ['4g', '4f', '16k', '16k2', '8j', '8j2', '4e', '4c', '4g'], [4, 4, 16, 16, 8, 8, 4, 4, 4]]
831	B4Dy4Fe48Mn8Nd4	68	dy4nd4fe48mn8b4	e	136	4	90.69	15.15	0.75	58.666666666666664	22.0	-0.024	22.69	-0.14	[['Dy', 'Nd', 'Fe', 'Fe', 'Mn', 'Fe', 'Fe', 'Fe', 'B'], ['a', 'b', 'c', 'd', 'e', 'f', 'g', 'h', 'i'], ['4g', '4f', '16k', '16k2', '8j', '8j2', '4e', '4c', '4g'], [4, 4, 16, 16, 8, 8, 4, 4, 4]]
832	B4Dy4Fe44Mn12Nd4	68	dy4nd4fe44mn12b4	e-h	136	4	31.213	8.93	0.44	140.9090909090909	31.0	0.004	16.27	-0.14	[['Dy', 'Nd', 'Fe', 'Fe', 'Mn', 'Fe', 'Fe', 'Mn', 'B'], ['a', 'b', 'c', 'd', 'e', 'f', 'g', 'h', 'i'], ['4g', '4f', '16k', '16k2', '8j', '8j2', '4e', '4c', '4g'], [4, 4, 16, 16, 8, 8, 4, 4, 4]]
833	B4Dy4Fe44Mn12Nd4	68	dy4nd4fe44mn12b4	e-g	136	4	83.58	14.58	0.72	58.333333333333336	21.0	-0.007	22.1	-0.12	[['Dy', 'Nd', 'Fe', 'Fe', 'Mn', 'Fe', 'Mn', 'Fe', 'B'], ['a', 'b', 'c', 'd', 'e', 'f', 'g', 'h', 'i'], ['4g', '4f', '16k', '16k2', '8j', '8j2', '4e', '4c', '4g'], [4, 4, 16, 16, 8, 8, 4, 4, 4]]
834	B4Dy4Fe40Mn16Nd4	68	dy4nd4fe40mn16b4	e-g-h	136	4	74.551	13.85	0.68	52.94117647058823	18.0	0.02	21.34	-0.12	[['Dy', 'Nd', 'Fe', 'Fe', 'Mn', 'Fe', 'Mn', 'Mn', 'B'], ['a', 'b', 'c', 'd', 'e', 'f', 'g', 'h', 'i'], ['4g', '4f', '16k', '16k2', '8j', '8j2', '4e', '4c', '4g'], [4, 4, 16, 16, 8, 8, 4, 4, 4]]
835	B4Dy4Fe40Mn16Nd4	68	dy4nd4fe40mn16b4	e-f	136	4	98.09	15.78	0.78	56.41025641025641	22.0	0.005	23.3	-0.13	[['Dy', 'Nd', 'Fe', 'Fe', 'Mn', 'Mn', 'Fe', 'Fe', 'B'], ['a', 'b', 'c', 'd', 'e', 'f', 'g', 'h', 'i'], ['4g', '4f', '16k', '16k2', '8j', '8j2', '4e', '4c', '4g'], [4, 4, 16, 16, 8, 8, 4, 4, 4]]
836	B4Dy4Fe48Mo8Nd4	68	dy4nd4fe48mo8b4	e	136	4	108.408	16.6	0.82	56.09756097560976	23.0	-0.021	24.23	-0.13	[['Dy', 'Nd', 'Fe', 'Fe', 'Mo', 'Fe', 'Fe', 'Fe', 'B'], ['a', 'b', 'c', 'd', 'e', 'f', 'g', 'h', 'i'], ['4g', '4f', '16k', '16k2', '8j', '8j2', '4e', '4c', '4g'], [4, 4, 16, 16, 8, 8, 4, 4, 4]]
837	B4Dy4Fe44Mo12Nd4	68	dy4nd4fe44mo12b4	e-h	136	4	47.014	10.97	0.54	44.44444444444444	12.0	-0.019	18.43	-0.12	[['Dy', 'Nd', 'Fe', 'Fe', 'Mo', 'Fe', 'Fe', 'Mo', 'B'], ['a', 'b', 'c', 'd', 'e', 'f', 'g', 'h', 'i'], ['4g', '4f', '16k', '16k2', '8j', '8j2', '4e', '4c', '4g'], [4, 4, 16, 16, 8, 8, 4, 4, 4]]
838	B4Dy4Fe44Mo12Nd4	68	dy4nd4fe44mo12b4	e-g	136	4	83.58	14.65	0.72	69.44444444444444	25.0	0.089	22.18	-0.06	[['Dy', 'Nd', 'Fe', 'Fe', 'Mo', 'Fe', 'Mo', 'Fe', 'B'], ['a', 'b', 'c', 'd', 'e', 'f', 'g', 'h', 'i'], ['4g', '4f', '16k', '16k2', '8j', '8j2', '4e', '4c', '4g'], [4, 4, 16, 16, 8, 8, 4, 4, 4]]
839	B4Dy4Fe40Mo16Nd4	68	dy4nd4fe40mo16b4	e-g-h	136	4	28.44	8.58	0.42	76.19047619047619	16.0	0.076	15.96	-0.06	[['Dy', 'Nd', 'Fe', 'Fe', 'Mo', 'Fe', 'Mo', 'Mo', 'B'], ['a', 'b', 'c', 'd', 'e', 'f', 'g', 'h', 'i'], ['4g', '4f', '16k', '16k2', '8j', '8j2', '4e', '4c', '4g'], [4, 4, 16, 16, 8, 8, 4, 4, 4]]
840	B4Dy4Fe40Mo16Nd4	68	dy4nd4fe40mo16b4	e-f	136	4	37.146	9.65	0.48	187.5	45.0	0.132	16.99	-0.1	[['Dy', 'Nd', 'Fe', 'Fe', 'Mo', 'Mo', 'Fe', 'Fe', 'B'], ['a', 'b', 'c', 'd', 'e', 'f', 'g', 'h', 'i'], ['4g', '4f', '16k', '16k2', '8j', '8j2', '4e', '4c', '4g'], [4, 4, 16, 16, 8, 8, 4, 4, 4]]
841	B4Dy4Fe48Nd4Ni8	68	dy4nd4fe48ni8b4	e	136	4	184.588	21.59	1.07	44.85981308411215	24.0	-0.054	29.49	-0.16	[['Dy', 'Nd', 'Fe', 'Fe', 'Ni', 'Fe', 'Fe', 'Fe', 'B'], ['a', 'b', 'c', 'd', 'e', 'f', 'g', 'h', 'i'], ['4g', '4f', '16k', '16k2', '8j', '8j2', '4e', '4c', '4g'], [4, 4, 16, 16, 8, 8, 4, 4, 4]]
842	B4Dy4Fe44Nd4Ni12	68	dy4nd4fe44ni12b4	e-h	136	4	161.226	20.22	1.0	78.0	39.0	-0.059	28.0	-0.16	[['Dy', 'Nd', 'Fe', 'Fe', 'Ni', 'Fe', 'Fe', 'Ni', 'B'], ['a', 'b', 'c', 'd', 'e', 'f', 'g', 'h', 'i'], ['4g', '4f', '16k', '16k2', '8j', '8j2', '4e', '4c', '4g'], [4, 4, 16, 16, 8, 8, 4, 4, 4]]
843	B4Dy4Fe44Nd4Ni12	68	dy4nd4fe44ni12b4	e-g	136	4	161.226	20.2	1.0	48.0	24.0	-0.051	28.02	-0.14	[['Dy', 'Nd', 'Fe', 'Fe', 'Ni', 'Fe', 'Ni', 'Fe', 'B'], ['a', 'b', 'c', 'd', 'e', 'f', 'g', 'h', 'i'], ['4g', '4f', '16k', '16k2', '8j', '8j2', '4e', '4c', '4g'], [4, 4, 16, 16, 8, 8, 4, 4, 4]]
844	B4Dy4Fe40Nd4Ni16	68	dy4nd4fe40ni16b4	e-g-h	136	4	133.511	18.48	0.91	79.12087912087912	36.0	-0.056	26.24	-0.15	[['Dy', 'Nd', 'Fe', 'Fe', 'Ni', 'Fe', 'Ni', 'Ni', 'B'], ['a', 'b', 'c', 'd', 'e', 'f', 'g', 'h', 'i'], ['4g', '4f', '16k', '16k2', '8j', '8j2', '4e', '4c', '4g'], [4, 4, 16, 16, 8, 8, 4, 4, 4]]
845	B4Dy4Fe40Nd4Ni16	68	dy4nd4fe40ni16b4	e-f	136	4	122.032	17.61	0.87	36.7816091954023	16.0	-0.071	25.43	-0.16	[['Dy', 'Nd', 'Fe', 'Fe', 'Ni', 'Ni', 'Fe', 'Fe', 'B'], ['a', 'b', 'c', 'd', 'e', 'f', 'g', 'h', 'i'], ['4g', '4f', '16k', '16k2', '8j', '8j2', '4e', '4c', '4g'], [4, 4, 16, 16, 8, 8, 4, 4, 4]]
846	B4Dy4Fe48Nd4Ti8	68	dy4nd4fe48ti8b4	e	136	4	103.185	16.28	0.8	57.5	23.0	-0.107	24.08	-0.14	[['Dy', 'Nd', 'Fe', 'Fe', 'Ti', 'Fe', 'Fe', 'Fe', 'B'], ['a', 'b', 'c', 'd', 'e', 'f', 'g', 'h', 'i'], ['4g', '4f', '16k', '16k2', '8j', '8j2', '4e', '4c', '4g'], [4, 4, 16, 16, 8, 8, 4, 4, 4]]
847	B4Dy4Fe44Nd4Ti12	68	dy4nd4fe44ti12b4	e-h	136	4	50.561	11.43	0.56	49.99999999999999	14.0	-0.156	19.12	-0.13	[['Dy', 'Nd', 'Fe', 'Fe', 'Ti', 'Fe', 'Fe', 'Ti', 'B'], ['a', 'b', 'c', 'd', 'e', 'f', 'g', 'h', 'i'], ['4g', '4f', '16k', '16k2', '8j', '8j2', '4e', '4c', '4g'], [4, 4, 16, 16, 8, 8, 4, 4, 4]]
848	B4Dy4Fe44Nd4Ti12	68	dy4nd4fe44ti12b4	e-g	136	4	76.76	13.9	0.69	75.36231884057972	26.0	-0.047	21.59	-0.07	[['Dy', 'Nd', 'Fe', 'Fe', 'Ti', 'Fe', 'Ti', 'Fe', 'B'], ['a', 'b', 'c', 'd', 'e', 'f', 'g', 'h', 'i'], ['4g', '4f', '16k', '16k2', '8j', '8j2', '4e', '4c', '4g'], [4, 4, 16, 16, 8, 8, 4, 4, 4]]
849	B4Dy4Fe40Nd4Ti16	68	dy4nd4fe40ti16b4	e-g-h	136	4	32.648	9.16	0.45	80.0	18.0	-0.101	16.77	-0.07	[['Dy', 'Nd', 'Fe', 'Fe', 'Ti', 'Fe', 'Ti', 'Ti', 'B'], ['a', 'b', 'c', 'd', 'e', 'f', 'g', 'h', 'i'], ['4g', '4f', '16k', '16k2', '8j', '8j2', '4e', '4c', '4g'], [4, 4, 16, 16, 8, 8, 4, 4, 4]]
850	B4Dy4Fe40Nd4Ti16	68	dy4nd4fe40ti16b4	e-f	136	4	20.895	7.37	0.36	150.0	27.0	-0.104	15.03	-0.1	[['Dy', 'Nd', 'Fe', 'Fe', 'Ti', 'Ti', 'Fe', 'Fe', 'B'], ['a', 'b', 'c', 'd', 'e', 'f', 'g', 'h', 'i'], ['4g', '4f', '16k', '16k2', '8j', '8j2', '4e', '4c', '4g'], [4, 4, 16, 16, 8, 8, 4, 4, 4]]
851	B4Dy4Fe48Nd4V8	68	dy4nd4fe48v8b4	e	136	4	95.591	15.63	0.77	70.12987012987013	27.0	-0.078	23.35	-0.14	[['Dy', 'Nd', 'Fe', 'Fe', 'V', 'Fe', 'Fe', 'Fe', 'B'], ['a', 'b', 'c', 'd', 'e', 'f', 'g', 'h', 'i'], ['4g', '4f', '16k', '16k2', '8j', '8j2', '4e', '4c', '4g'], [4, 4, 16, 16, 8, 8, 4, 4, 4]]
852	B4Dy4Fe44Nd4V12	68	dy4nd4fe44v12b4	e-h	136	4	43.596	10.43	0.52	88.46153846153845	23.0	-0.096	18.0	-0.13	[['Dy', 'Nd', 'Fe', 'Fe', 'V', 'Fe', 'Fe', 'V', 'B'], ['a', 'b', 'c', 'd', 'e', 'f', 'g', 'h', 'i'], ['4g', '4f', '16k', '16k2', '8j', '8j2', '4e', '4c', '4g'], [4, 4, 16, 16, 8, 8, 4, 4, 4]]
853	B4Dy4Fe44Nd4V12	68	dy4nd4fe44v12b4	e-g	136	4	74.551	13.77	0.68	85.29411764705881	29.0	-0.045	21.38	-0.06	[['Dy', 'Nd', 'Fe', 'Fe', 'V', 'Fe', 'V', 'Fe', 'B'], ['a', 'b', 'c', 'd', 'e', 'f', 'g', 'h', 'i'], ['4g', '4f', '16k', '16k2', '8j', '8j2', '4e', '4c', '4g'], [4, 4, 16, 16, 8, 8, 4, 4, 4]]
854	B4Dy4Fe40Nd4V16	68	dy4nd4fe40v16b4	e-g-h	136	4	31.213	8.82	0.44	100.0	22.0	-0.066	16.28	-0.07	[['Dy', 'Nd', 'Fe', 'Fe', 'V', 'Fe', 'V', 'V', 'B'], ['a', 'b', 'c', 'd', 'e', 'f', 'g', 'h', 'i'], ['4g', '4f', '16k', '16k2', '8j', '8j2', '4e', '4c', '4g'], [4, 4, 16, 16, 8, 8, 4, 4, 4]]
855	B4Dy4Fe40Nd4V16	68	dy4nd4fe40v16b4	e-f	136	4	22.072	7.58	0.37	183.78378378378378	34.0	-0.054	15.14	-0.11	[['Dy', 'Nd', 'Fe', 'Fe', 'V', 'V', 'Fe', 'Fe', 'B'], ['a', 'b', 'c', 'd', 'e', 'f', 'g', 'h', 'i'], ['4g', '4f', '16k', '16k2', '8j', '8j2', '4e', '4c', '4g'], [4, 4, 16, 16, 8, 8, 4, 4, 4]]
856	B4Dy4Fe44Nd4Zn12	68	dy4nd4fe44zn12b4	e-h	136	4	100.621	16.04	0.79	118.9873417721519	47.0	-0.094	23.88	-0.15	[['Dy', 'Nd', 'Fe', 'Fe', 'Zn', 'Fe', 'Fe', 'Zn', 'B'], ['a', 'b', 'c', 'd', 'e', 'f', 'g', 'h', 'i'], ['4g', '4f', '16k', '16k2', '8j', '8j2', '4e', '4c', '4g'], [4, 4, 16, 16, 8, 8, 4, 4, 4]]
857	B4Dy4Fe44Nd4Zn12	68	dy4nd4fe44zn12b4	e-g	136	4	103.185	16.25	0.8	85.0	34.0	-0.048	24.14	-0.13	[['Dy', 'Nd', 'Fe', 'Fe', 'Zn', 'Fe', 'Zn', 'Fe', 'B'], ['a', 'b', 'c', 'd', 'e', 'f', 'g', 'h', 'i'], ['4g', '4f', '16k', '16k2', '8j', '8j2', '4e', '4c', '4g'], [4, 4, 16, 16, 8, 8, 4, 4, 4]]
858	B4Dy4Fe40Nd4Zn16	68	dy4nd4fe40zn16b4	e-g-h	136	4	70.23	13.34	0.66	148.48484848484847	49.0	-0.064	21.19	-0.13	[['Dy', 'Nd', 'Fe', 'Fe', 'Zn', 'Fe', 'Zn', 'Zn', 'B'], ['a', 'b', 'c', 'd', 'e', 'f', 'g', 'h', 'i'], ['4g', '4f', '16k', '16k2', '8j', '8j2', '4e', '4c', '4g'], [4, 4, 16, 16, 8, 8, 4, 4, 4]]
859	B4Dy4Fe40Nd4Zn16	68	dy4nd4fe40zn16b4	e-f	136	4	70.23	13.28	0.66	9.09090909090909	3.0	-0.104	21.03	-0.12	[['Dy', 'Nd', 'Fe', 'Fe', 'Zn', 'Zn', 'Fe', 'Fe', 'B'], ['a', 'b', 'c', 'd', 'e', 'f', 'g', 'h', 'i'], ['4g', '4f', '16k', '16k2', '8j', '8j2', '4e', '4c', '4g'], [4, 4, 16, 16, 8, 8, 4, 4, 4]]
860	B4Dy4Fe40Mo16Nd4	68	dy4nd4fe40mo16b4	d	136	4	23.281	7.73	0.38	131.57894736842104	25.0	0.068	15.18	-0.13	[['Dy', 'Nd', 'Fe', 'Mo', 'Fe', 'Fe', 'Fe', 'Fe', 'B'], ['a', 'b', 'c', 'd', 'e', 'f', 'g', 'h', 'i'], ['4g', '4f', '16k', '16k2', '8j', '8j2', '4e', '4c', '4g'], [4, 4, 16, 16, 8, 8, 4, 4, 4]]
861	B4Dy4Fe40Nd4Ni16	68	dy4nd4fe40ni16b4	d	136	4	136.462	18.56	0.92	47.826086956521735	22.0	-0.046	26.49	-0.16	[['Dy', 'Nd', 'Fe', 'Ni', 'Fe', 'Fe', 'Fe', 'Fe', 'B'], ['a', 'b', 'c', 'd', 'e', 'f', 'g', 'h', 'i'], ['4g', '4f', '16k', '16k2', '8j', '8j2', '4e', '4c', '4g'], [4, 4, 16, 16, 8, 8, 4, 4, 4]]
862	B4Dy4Fe40Nd4Ti16	68	dy4nd4fe40ti16b4	d	136	4	20.895	7.35	0.36	122.22222222222223	22.0	-0.153	15.09	-0.14	[['Dy', 'Nd', 'Fe', 'Ti', 'Fe', 'Fe', 'Fe', 'Fe', 'B'], ['a', 'b', 'c', 'd', 'e', 'f', 'g', 'h', 'i'], ['4g', '4f', '16k', '16k2', '8j', '8j2', '4e', '4c', '4g'], [4, 4, 16, 16, 8, 8, 4, 4, 4]]
863	B4Dy4Fe40Nd4V16	68	dy4nd4fe40v16b4	d	136	4	22.072	7.41	0.37	135.13513513513513	25.0	-0.109	15.02	-0.13	[['Dy', 'Nd', 'Fe', 'V', 'Fe', 'Fe', 'Fe', 'Fe', 'B'], ['a', 'b', 'c', 'd', 'e', 'f', 'g', 'h', 'i'], ['4g', '4f', '16k', '16k2', '8j', '8j2', '4e', '4c', '4g'], [4, 4, 16, 16, 8, 8, 4, 4, 4]]
864	B4Dy4Fe40Nd4Zn16	68	dy4nd4fe40zn16b4	d	136	4	72.374	13.56	0.67	68.65671641791045	23.0	-0.087	21.48	-0.16	[['Dy', 'Nd', 'Fe', 'Zn', 'Fe', 'Fe', 'Fe', 'Fe', 'B'], ['a', 'b', 'c', 'd', 'e', 'f', 'g', 'h', 'i'], ['4g', '4f', '16k', '16k2', '8j', '8j2', '4e', '4c', '4g'], [4, 4, 16, 16, 8, 8, 4, 4, 4]]
865	B4Dy4Fe40Mn16Nd4	68	dy4nd4mn16fe40b4	c	136	4	177.752	21.3	1.05	55.238095238095234	29.0	0.049	29.1	-0.12	[['Dy', 'Nd', 'Mn', 'Fe', 'Fe', 'Fe', 'Fe', 'Fe', 'B'], ['a', 'b', 'c', 'd', 'e', 'f', 'g', 'h', 'i'], ['4g', '4f', '16k', '16k2', '8j', '8j2', '4e', '4c', '4g'], [4, 4, 16, 16, 8, 8, 4, 4, 4]]
866	B4Dy4Fe40Mo16Nd4	68	dy4nd4mo16fe40b4	c	136	4	27.102	8.27	0.41	160.97560975609758	33.0	0.157	15.7	0.01	[['Dy', 'Nd', 'Mo', 'Fe', 'Fe', 'Fe', 'Fe', 'Fe', 'B'], ['a', 'b', 'c', 'd', 'e', 'f', 'g', 'h', 'i'], ['4g', '4f', '16k', '16k2', '8j', '8j2', '4e', '4c', '4g'], [4, 4, 16, 16, 8, 8, 4, 4, 4]]
867	B4Dy4Fe40Nd4Ni16	68	dy4nd4ni16fe40b4	c	136	4	122.032	17.64	0.87	52.87356321839081	23.0	-0.062	25.55	-0.11	[['Dy', 'Nd', 'Ni', 'Fe', 'Fe', 'Fe', 'Fe', 'Fe', 'B'], ['a', 'b', 'c', 'd', 'e', 'f', 'g', 'h', 'i'], ['4g', '4f', '16k', '16k2', '8j', '8j2', '4e', '4c', '4g'], [4, 4, 16, 16, 8, 8, 4, 4, 4]]
868	B4Dy4Fe40Nd4Ti16	68	dy4nd4ti16fe40b4	c	136	4	27.102	8.37	0.41	180.4878048780488	37.0	-0.09	15.96	-0.0	[['Dy', 'Nd', 'Ti', 'Fe', 'Fe', 'Fe', 'Fe', 'Fe', 'B'], ['a', 'b', 'c', 'd', 'e', 'f', 'g', 'h', 'i'], ['4g', '4f', '16k', '16k2', '8j', '8j2', '4e', '4c', '4g'], [4, 4, 16, 16, 8, 8, 4, 4, 4]]
869	B4Dy4Fe40Nd4V16	68	dy4nd4v16fe40b4	c	136	4	27.102	8.34	0.41	165.85365853658539	34.0	-0.046	15.88	0.01	[['Dy', 'Nd', 'V', 'Fe', 'Fe', 'Fe', 'Fe', 'Fe', 'B'], ['a', 'b', 'c', 'd', 'e', 'f', 'g', 'h', 'i'], ['4g', '4f', '16k', '16k2', '8j', '8j2', '4e', '4c', '4g'], [4, 4, 16, 16, 8, 8, 4, 4, 4]]
870	B4Dy4Fe56Nd4	68	nd4dy4fe56b4	init	136	4	239.969	24.6	1.22	54.09836065573771	33.0	-0.054	32.67	-0.17	[['Nd', 'Dy', 'Fe', 'Fe', 'Fe', 'Fe', 'Fe', 'Fe', 'B'], ['a', 'b', 'c', 'd', 'e', 'f', 'g', 'h', 'i'], ['4g', '4f', '16k', '16k2', '8j', '8j2', '4e', '4c', '4g'], [4, 4, 16, 16, 8, 8, 4, 4, 4]]
871	Al16B4Dy4Fe40Nd4	68	nd4dy4al16fe40b4	c	136	4	34.115	9.26	0.46	169.56521739130434	39.0	-0.197	17.01	-0.02	[['Nd', 'Dy', 'Al', 'Fe', 'Fe', 'Fe', 'Fe', 'Fe', 'B'], ['a', 'b', 'c', 'd', 'e', 'f', 'g', 'h', 'i'], ['4g', '4f', '16k', '16k2', '8j', '8j2', '4e', '4c', '4g'], [4, 4, 16, 16, 8, 8, 4, 4, 4]]
872	B4Cr16Dy4Fe40Nd4	68	nd4dy4cr16fe40b4	c	136	4	17.558	6.74	0.33	206.06060606060606	34.0	0.048	14.23	0.03	[['Nd', 'Dy', 'Cr', 'Fe', 'Fe', 'Fe', 'Fe', 'Fe', 'B'], ['a', 'b', 'c', 'd', 'e', 'f', 'g', 'h', 'i'], ['4g', '4f', '16k', '16k2', '8j', '8j2', '4e', '4c', '4g'], [4, 4, 16, 16, 8, 8, 4, 4, 4]]
873	B4Cu16Dy4Fe40Nd4	68	nd4dy4cu16fe40b4	c	136	4	90.69	15.21	0.75	88.0	33.0	0.042	23.08	-0.08	[['Nd', 'Dy', 'Cu', 'Fe', 'Fe', 'Fe', 'Fe', 'Fe', 'B'], ['a', 'b', 'c', 'd', 'e', 'f', 'g', 'h', 'i'], ['4g', '4f', '16k', '16k2', '8j', '8j2', '4e', '4c', '4g'], [4, 4, 16, 16, 8, 8, 4, 4, 4]]
874	Al16B4Dy4Fe40Nd4	68	nd4dy4fe40al16b4	d	136	4	45.288	10.73	0.53	113.20754716981132	30.0	-0.283	18.57	-0.14	[['Nd', 'Dy', 'Fe', 'Al', 'Fe', 'Fe', 'Fe', 'Fe', 'B'], ['a', 'b', 'c', 'd', 'e', 'f', 'g', 'h', 'i'], ['4g', '4f', '16k', '16k2', '8j', '8j2', '4e', '4c', '4g'], [4, 4, 16, 16, 8, 8, 4, 4, 4]]
875	B4Co16Dy4Fe40Nd4	68	nd4dy4fe40co16b4	d	136	4	184.588	21.7	1.07	57.943925233644855	31.0	-0.051	29.72	-0.17	[['Nd', 'Dy', 'Fe', 'Co', 'Fe', 'Fe', 'Fe', 'Fe', 'B'], ['a', 'b', 'c', 'd', 'e', 'f', 'g', 'h', 'i'], ['4g', '4f', '16k', '16k2', '8j', '8j2', '4e', '4c', '4g'], [4, 4, 16, 16, 8, 8, 4, 4, 4]]
876	B4Cr16Dy4Fe40Nd4	68	nd4dy4fe40cr16b4	d	136	4	22.072	7.45	0.37	156.75675675675677	29.0	-0.008	15.02	-0.14	[['Nd', 'Dy', 'Fe', 'Cr', 'Fe', 'Fe', 'Fe', 'Fe', 'B'], ['a', 'b', 'c', 'd', 'e', 'f', 'g', 'h', 'i'], ['4g', '4f', '16k', '16k2', '8j', '8j2', '4e', '4c', '4g'], [4, 4, 16, 16, 8, 8, 4, 4, 4]]
877	B4Cu16Dy4Fe40Nd4	68	nd4dy4fe40cu16b4	d	136	4	95.591	15.5	0.77	64.93506493506493	25.0	0.04	23.44	-0.17	[['Nd', 'Dy', 'Fe', 'Cu', 'Fe', 'Fe', 'Fe', 'Fe', 'B'], ['a', 'b', 'c', 'd', 'e', 'f', 'g', 'h', 'i'], ['4g', '4f', '16k', '16k2', '8j', '8j2', '4e', '4c', '4g'], [4, 4, 16, 16, 8, 8, 4, 4, 4]]
878	Al16B4Dy4Fe40Nd4	68	nd4dy4fe40al16b4	e-f	136	4	45.288	10.71	0.53	67.9245283018868	18.0	-0.221	18.4	-0.1	[['Nd', 'Dy', 'Fe', 'Fe', 'Al', 'Al', 'Fe', 'Fe', 'B'], ['a', 'b', 'c', 'd', 'e', 'f', 'g', 'h', 'i'], ['4g', '4f', '16k', '16k2', '8j', '8j2', '4e', '4c', '4g'], [4, 4, 16, 16, 8, 8, 4, 4, 4]]
879	Al16B4Dy4Fe40Nd4	68	nd4dy4fe40al16b4	e-g-h	136	4	56.123	11.85	0.59	145.76271186440678	43.0	-0.247	19.58	-0.11	[['Nd', 'Dy', 'Fe', 'Fe', 'Al', 'Fe', 'Al', 'Al', 'B'], ['a', 'b', 'c', 'd', 'e', 'f', 'g', 'h', 'i'], ['4g', '4f', '16k', '16k2', '8j', '8j2', '4e', '4c', '4g'], [4, 4, 16, 16, 8, 8, 4, 4, 4]]
880	Al12B4Dy4Fe44Nd4	68	nd4dy4fe44al12b4	e-g	136	4	88.287	15.02	0.74	91.89189189189189	34.0	-0.178	22.86	-0.11	[['Nd', 'Dy', 'Fe', 'Fe', 'Al', 'Fe', 'Al', 'Fe', 'B'], ['a', 'b', 'c', 'd', 'e', 'f', 'g', 'h', 'i'], ['4g', '4f', '16k', '16k2', '8j', '8j2', '4e', '4c', '4g'], [4, 4, 16, 16, 8, 8, 4, 4, 4]]
881	Al12B4Dy4Fe44Nd4	68	nd4dy4fe44al12b4	e-h	136	4	83.58	14.61	0.72	91.66666666666667	33.0	-0.254	22.43	-0.14	[['Nd', 'Dy', 'Fe', 'Fe', 'Al', 'Fe', 'Fe', 'Al', 'B'], ['a', 'b', 'c', 'd', 'e', 'f', 'g', 'h', 'i'], ['4g', '4f', '16k', '16k2', '8j', '8j2', '4e', '4c', '4g'], [4, 4, 16, 16, 8, 8, 4, 4, 4]]
882	Al8B4Dy4Fe48Nd4	68	nd4dy4fe48al8b4	e	136	4	127.707	18.09	0.89	71.91011235955057	32.0	-0.185	25.98	-0.14	[['Nd', 'Dy', 'Fe', 'Fe', 'Al', 'Fe', 'Fe', 'Fe', 'B'], ['a', 'b', 'c', 'd', 'e', 'f', 'g', 'h', 'i'], ['4g', '4f', '16k', '16k2', '8j', '8j2', '4e', '4c', '4g'], [4, 4, 16, 16, 8, 8, 4, 4, 4]]
883	B4Co16Dy4Fe40Nd4	68	nd4dy4fe40co16b4	e-f	136	4	181.154	21.37	1.06	49.056603773584904	26.0	-0.048	29.34	-0.17	[['Nd', 'Dy', 'Fe', 'Fe', 'Co', 'Co', 'Fe', 'Fe', 'B'], ['a', 'b', 'c', 'd', 'e', 'f', 'g', 'h', 'i'], ['4g', '4f', '16k', '16k2', '8j', '8j2', '4e', '4c', '4g'], [4, 4, 16, 16, 8, 8, 4, 4, 4]]
884	B4Co16Dy4Fe40Nd4	68	nd4dy4fe40co16b4	e-g-h	136	4	188.054	21.8	1.08	62.96296296296296	34.0	-0.064	29.71	-0.15	[['Nd', 'Dy', 'Fe', 'Fe', 'Co', 'Fe', 'Co', 'Co', 'B'], ['a', 'b', 'c', 'd', 'e', 'f', 'g', 'h', 'i'], ['4g', '4f', '16k', '16k2', '8j', '8j2', '4e', '4c', '4g'], [4, 4, 16, 16, 8, 8, 4, 4, 4]]
885	B4Co12Dy4Fe44Nd4	68	nd4dy4fe44co12b4	e-g	136	4	195.084	22.26	1.1	47.272727272727266	26.0	-0.059	30.23	-0.15	[['Nd', 'Dy', 'Fe', 'Fe', 'Co', 'Fe', 'Co', 'Fe', 'B'], ['a', 'b', 'c', 'd', 'e', 'f', 'g', 'h', 'i'], ['4g', '4f', '16k', '16k2', '8j', '8j2', '4e', '4c', '4g'], [4, 4, 16, 16, 8, 8, 4, 4, 4]]
886	B4Co12Dy4Fe44Nd4	68	nd4dy4fe44co12b4	e-h	136	4	205.87	22.81	1.13	60.17699115044248	34.0	-0.067	30.73	-0.17	[['Nd', 'Dy', 'Fe', 'Fe', 'Co', 'Fe', 'Fe', 'Co', 'B'], ['a', 'b', 'c', 'd', 'e', 'f', 'g', 'h', 'i'], ['4g', '4f', '16k', '16k2', '8j', '8j2', '4e', '4c', '4g'], [4, 4, 16, 16, 8, 8, 4, 4, 4]]
887	B4Co8Dy4Fe48Nd4	68	nd4dy4fe48co8b4	e	136	4	213.222	23.36	1.15	46.95652173913044	27.0	-0.061	31.35	-0.17	[['Nd', 'Dy', 'Fe', 'Fe', 'Co', 'Fe', 'Fe', 'Fe', 'B'], ['a', 'b', 'c', 'd', 'e', 'f', 'g', 'h', 'i'], ['4g', '4f', '16k', '16k2', '8j', '8j2', '4e', '4c', '4g'], [4, 4, 16, 16, 8, 8, 4, 4, 4]]
888	B4Cr16Dy4Fe40Nd4	68	nd4dy4fe40cr16b4	e-f	136	4	61.975	12.45	0.62	119.35483870967742	37.0	0.039	19.88	-0.13	[['Nd', 'Dy', 'Fe', 'Fe', 'Cr', 'Cr', 'Fe', 'Fe', 'B'], ['a', 'b', 'c', 'd', 'e', 'f', 'g', 'h', 'i'], ['4g', '4f', '16k', '16k2', '8j', '8j2', '4e', '4c', '4g'], [4, 4, 16, 16, 8, 8, 4, 4, 4]]
889	B4Cr16Dy4Fe40Nd4	68	nd4dy4fe40cr16b4	e-g-h	136	4	29.811	8.65	0.43	134.88372093023256	29.0	0.009	16.02	-0.08	[['Nd', 'Dy', 'Fe', 'Fe', 'Cr', 'Fe', 'Cr', 'Cr', 'B'], ['a', 'b', 'c', 'd', 'e', 'f', 'g', 'h', 'i'], ['4g', '4f', '16k', '16k2', '8j', '8j2', '4e', '4c', '4g'], [4, 4, 16, 16, 8, 8, 4, 4, 4]]
890	B4Cr12Dy4Fe44Nd4	68	nd4dy4fe44cr12b4	e-h	136	4	41.935	10.41	0.51	121.56862745098039	31.0	-0.019	17.83	-0.14	[['Nd', 'Dy', 'Fe', 'Fe', 'Cr', 'Fe', 'Fe', 'Cr', 'B'], ['a', 'b', 'c', 'd', 'e', 'f', 'g', 'h', 'i'], ['4g', '4f', '16k', '16k2', '8j', '8j2', '4e', '4c', '4g'], [4, 4, 16, 16, 8, 8, 4, 4, 4]]
891	B4Cr8Dy4Fe48Nd4	68	nd4dy4fe48cr8b4	e	136	4	98.09	15.8	0.78	64.1025641025641	25.0	-0.033	23.42	-0.14	[['Nd', 'Dy', 'Fe', 'Fe', 'Cr', 'Fe', 'Fe', 'Fe', 'B'], ['a', 'b', 'c', 'd', 'e', 'f', 'g', 'h', 'i'], ['4g', '4f', '16k', '16k2', '8j', '8j2', '4e', '4c', '4g'], [4, 4, 16, 16, 8, 8, 4, 4, 4]]
892	B4Cu16Dy4Fe40Nd4	68	nd4dy4fe40cu16b4	e-f	136	4	85.917	14.73	0.73	27.397260273972602	10.0	-0.022	22.56	-0.15	[['Nd', 'Dy', 'Fe', 'Fe', 'Cu', 'Cu', 'Fe', 'Fe', 'B'], ['a', 'b', 'c', 'd', 'e', 'f', 'g', 'h', 'i'], ['4g', '4f', '16k', '16k2', '8j', '8j2', '4e', '4c', '4g'], [4, 4, 16, 16, 8, 8, 4, 4, 4]]
893	B4Cu16Dy4Fe40Nd4	68	nd4dy4fe40cu16b4	e-g-h	136	4	93.124	15.35	0.76	128.94736842105263	49.0	0.035	23.15	-0.15	[['Nd', 'Dy', 'Fe', 'Fe', 'Cu', 'Fe', 'Cu', 'Cu', 'B'], ['a', 'b', 'c', 'd', 'e', 'f', 'g', 'h', 'i'], ['4g', '4f', '16k', '16k2', '8j', '8j2', '4e', '4c', '4g'], [4, 4, 16, 16, 8, 8, 4, 4, 4]]
894	B4Cu12Dy4Fe44Nd4	68	nd4dy4fe44cu12b4	e-g	136	4	124.854	17.84	0.88	72.72727272727273	32.0	0.018	25.72	-0.14	[['Nd', 'Dy', 'Fe', 'Fe', 'Cu', 'Fe', 'Cu', 'Fe', 'B'], ['a', 'b', 'c', 'd', 'e', 'f', 'g', 'h', 'i'], ['4g', '4f', '16k', '16k2', '8j', '8j2', '4e', '4c', '4g'], [4, 4, 16, 16, 8, 8, 4, 4, 4]]
895	B4Cu12Dy4Fe44Nd4	68	nd4dy4fe44cu12b4	e-h	136	4	122.032	17.67	0.87	121.83908045977012	53.0	0.0	25.45	-0.16	[['Nd', 'Dy', 'Fe', 'Fe', 'Cu', 'Fe', 'Fe', 'Cu', 'B'], ['a', 'b', 'c', 'd', 'e', 'f', 'g', 'h', 'i'], ['4g', '4f', '16k', '16k2', '8j', '8j2', '4e', '4c', '4g'], [4, 4, 16, 16, 8, 8, 4, 4, 4]]
896	B4Cu8Dy4Fe48Nd4	68	nd4dy4fe48cu8b4	e	136	4	158.018	19.99	0.99	60.60606060606061	30.0	-0.018	27.88	-0.16	[['Nd', 'Dy', 'Fe', 'Fe', 'Cu', 'Fe', 'Fe', 'Fe', 'B'], ['a', 'b', 'c', 'd', 'e', 'f', 'g', 'h', 'i'], ['4g', '4f', '16k', '16k2', '8j', '8j2', '4e', '4c', '4g'], [4, 4, 16, 16, 8, 8, 4, 4, 4]]
897	Al16B4Dy4Fe40Nd4	68	nd4dy4fe40al16b4	f-g-h	136	4	23.281	7.66	0.38	184.21052631578948	35.0	-0.256	15.41	-0.09	[['Nd', 'Dy', 'Fe', 'Fe', 'Fe', 'Al', 'Al', 'Al', 'B'], ['a', 'b', 'c', 'd', 'e', 'f', 'g', 'h', 'i'], ['4g', '4f', '16k', '16k2', '8j', '8j2', '4e', '4c', '4g'], [4, 4, 16, 16, 8, 8, 4, 4, 4]]
898	Al12B4Dy4Fe44Nd4	68	nd4dy4fe44al12b4	f-g	136	4	56.123	11.98	0.59	111.86440677966102	33.0	-0.173	19.81	-0.1	[['Nd', 'Dy', 'Fe', 'Fe', 'Fe', 'Al', 'Al', 'Fe', 'B'], ['a', 'b', 'c', 'd', 'e', 'f', 'g', 'h', 'i'], ['4g', '4f', '16k', '16k2', '8j', '8j2', '4e', '4c', '4g'], [4, 4, 16, 16, 8, 8, 4, 4, 4]]
899	Al12B4Dy4Fe44Nd4	68	nd4dy4fe44al12b4	f-h	136	4	50.561	11.42	0.56	114.28571428571428	32.0	-0.242	19.27	-0.13	[['Nd', 'Dy', 'Fe', 'Fe', 'Fe', 'Al', 'Fe', 'Al', 'B'], ['a', 'b', 'c', 'd', 'e', 'f', 'g', 'h', 'i'], ['4g', '4f', '16k', '16k2', '8j', '8j2', '4e', '4c', '4g'], [4, 4, 16, 16, 8, 8, 4, 4, 4]]
900	Al8B4Dy4Fe48Nd4	68	nd4dy4fe48al8b4	f	136	4	90.69	15.24	0.75	69.33333333333333	26.0	-0.163	23.16	-0.14	[['Nd', 'Dy', 'Fe', 'Fe', 'Fe', 'Al', 'Fe', 'Fe', 'B'], ['a', 'b', 'c', 'd', 'e', 'f', 'g', 'h', 'i'], ['4g', '4f', '16k', '16k2', '8j', '8j2', '4e', '4c', '4g'], [4, 4, 16, 16, 8, 8, 4, 4, 4]]
901	B4Co16Dy4Fe40Nd4	68	nd4dy4fe40co16b4	f-g-h	136	4	181.154	21.56	1.06	62.264150943396224	33.0	-0.043	29.52	-0.15	[['Nd', 'Dy', 'Fe', 'Fe', 'Fe', 'Co', 'Co', 'Co', 'B'], ['a', 'b', 'c', 'd', 'e', 'f', 'g', 'h', 'i'], ['4g', '4f', '16k', '16k2', '8j', '8j2', '4e', '4c', '4g'], [4, 4, 16, 16, 8, 8, 4, 4, 4]]
902	B4Co12Dy4Fe44Nd4	68	nd4dy4fe44co12b4	f-g	136	4	195.084	22.2	1.1	49.090909090909086	27.0	-0.039	30.21	-0.15	[['Nd', 'Dy', 'Fe', 'Fe', 'Fe', 'Co', 'Co', 'Fe', 'B'], ['a', 'b', 'c', 'd', 'e', 'f', 'g', 'h', 'i'], ['4g', '4f', '16k', '16k2', '8j', '8j2', '4e', '4c', '4g'], [4, 4, 16, 16, 8, 8, 4, 4, 4]]
903	B4Co8Dy4Fe48Nd4	68	nd4dy4fe48co8b4	f	136	4	209.529	23.08	1.14	50.877192982456144	29.0	-0.043	31.12	-0.17	[['Nd', 'Dy', 'Fe', 'Fe', 'Fe', 'Co', 'Fe', 'Fe', 'B'], ['a', 'b', 'c', 'd', 'e', 'f', 'g', 'h', 'i'], ['4g', '4f', '16k', '16k2', '8j', '8j2', '4e', '4c', '4g'], [4, 4, 16, 16, 8, 8, 4, 4, 4]]
904	B4Cr16Dy4Fe40Nd4	68	nd4dy4fe40cr16b4	f-g-h	136	4	52.382	11.58	0.57	164.9122807017544	47.0	0.051	19.07	-0.08	[['Nd', 'Dy', 'Fe', 'Fe', 'Fe', 'Cr', 'Cr', 'Cr', 'B'], ['a', 'b', 'c', 'd', 'e', 'f', 'g', 'h', 'i'], ['4g', '4f', '16k', '16k2', '8j', '8j2', '4e', '4c', '4g'], [4, 4, 16, 16, 8, 8, 4, 4, 4]]
905	B4Cr12Dy4Fe44Nd4	68	nd4dy4fe44cr12b4	f-g	136	4	113.761	16.95	0.84	109.52380952380953	46.0	0.053	24.59	-0.08	[['Nd', 'Dy', 'Fe', 'Fe', 'Fe', 'Cr', 'Cr', 'Fe', 'B'], ['a', 'b', 'c', 'd', 'e', 'f', 'g', 'h', 'i'], ['4g', '4f', '16k', '16k2', '8j', '8j2', '4e', '4c', '4g'], [4, 4, 16, 16, 8, 8, 4, 4, 4]]
906	B4Cr12Dy4Fe44Nd4	68	nd4dy4fe44cr12b4	f-h	136	4	16.51	6.39	0.32	200.0	32.0	0.031	14.09	-0.13	[['Nd', 'Dy', 'Fe', 'Fe', 'Fe', 'Cr', 'Fe', 'Cr', 'B'], ['a', 'b', 'c', 'd', 'e', 'f', 'g', 'h', 'i'], ['4g', '4f', '16k', '16k2', '8j', '8j2', '4e', '4c', '4g'], [4, 4, 16, 16, 8, 8, 4, 4, 4]]
907	B4Cr8Dy4Fe48Nd4	68	nd4dy4fe48cr8b4	f	136	4	52.382	11.49	0.57	98.24561403508773	28.0	0.017	19.34	-0.13	[['Nd', 'Dy', 'Fe', 'Fe', 'Fe', 'Cr', 'Fe', 'Fe', 'B'], ['a', 'b', 'c', 'd', 'e', 'f', 'g', 'h', 'i'], ['4g', '4f', '16k', '16k2', '8j', '8j2', '4e', '4c', '4g'], [4, 4, 16, 16, 8, 8, 4, 4, 4]]
908	B4Cu16Dy4Fe40Nd4	68	nd4dy4fe40cu16b4	f-g-h	136	4	81.274	14.3	0.71	76.05633802816902	27.0	0.028	22.05	-0.15	[['Nd', 'Dy', 'Fe', 'Fe', 'Fe', 'Cu', 'Cu', 'Cu', 'B'], ['a', 'b', 'c', 'd', 'e', 'f', 'g', 'h', 'i'], ['4g', '4f', '16k', '16k2', '8j', '8j2', '4e', '4c', '4g'], [4, 4, 16, 16, 8, 8, 4, 4, 4]]
909	B4Cu12Dy4Fe44Nd4	68	nd4dy4fe44cu12b4	f-g	136	4	105.78	16.37	0.81	32.098765432098766	13.0	0.015	24.24	-0.15	[['Nd', 'Dy', 'Fe', 'Fe', 'Fe', 'Cu', 'Cu', 'Fe', 'B'], ['a', 'b', 'c', 'd', 'e', 'f', 'g', 'h', 'i'], ['4g', '4f', '16k', '16k2', '8j', '8j2', '4e', '4c', '4g'], [4, 4, 16, 16, 8, 8, 4, 4, 4]]
910	B4Cu12Dy4Fe44Nd4	68	nd4dy4fe44cu12b4	f-h	136	4	108.408	16.65	0.82	78.04878048780488	32.0	0.0	24.43	-0.16	[['Nd', 'Dy', 'Fe', 'Fe', 'Fe', 'Cu', 'Fe', 'Cu', 'B'], ['a', 'b', 'c', 'd', 'e', 'f', 'g', 'h', 'i'], ['4g', '4f', '16k', '16k2', '8j', '8j2', '4e', '4c', '4g'], [4, 4, 16, 16, 8, 8, 4, 4, 4]]
911	B4Cu8Dy4Fe48Nd4	68	nd4dy4fe48cu8b4	f	136	4	139.444	18.84	0.93	27.956989247311828	13.0	-0.011	26.73	-0.16	[['Nd', 'Dy', 'Fe', 'Fe', 'Fe', 'Cu', 'Fe', 'Fe', 'B'], ['a', 'b', 'c', 'd', 'e', 'f', 'g', 'h', 'i'], ['4g', '4f', '16k', '16k2', '8j', '8j2', '4e', '4c', '4g'], [4, 4, 16, 16, 8, 8, 4, 4, 4]]
912	Al8B4Dy4Fe48Nd4	68	nd4dy4fe48al8b4	g-h	136	4	113.761	17.04	0.84	116.66666666666667	49.0	-0.149	24.95	-0.12	[['Nd', 'Dy', 'Fe', 'Fe', 'Fe', 'Fe', 'Al', 'Al', 'B'], ['a', 'b', 'c', 'd', 'e', 'f', 'g', 'h', 'i'], ['4g', '4f', '16k', '16k2', '8j', '8j2', '4e', '4c', '4g'], [4, 4, 16, 16, 8, 8, 4, 4, 4]]
913	Al4B4Dy4Fe52Nd4	68	nd4dy4fe52al4b4	g	136	4	177.752	21.25	1.05	68.57142857142857	36.0	-0.074	29.23	-0.12	[['Nd', 'Dy', 'Fe', 'Fe', 'Fe', 'Fe', 'Al', 'Fe', 'B'], ['a', 'b', 'c', 'd', 'e', 'f', 'g', 'h', 'i'], ['4g', '4f', '16k', '16k2', '8j', '8j2', '4e', '4c', '4g'], [4, 4, 16, 16, 8, 8, 4, 4, 4]]
914	B4Co8Dy4Fe48Nd4	68	nd4dy4fe48co8b4	g-h	136	4	209.529	23.12	1.14	64.9122807017544	37.0	-0.055	31.11	-0.15	[['Nd', 'Dy', 'Fe', 'Fe', 'Fe', 'Fe', 'Co', 'Co', 'B'], ['a', 'b', 'c', 'd', 'e', 'f', 'g', 'h', 'i'], ['4g', '4f', '16k', '16k2', '8j', '8j2', '4e', '4c', '4g'], [4, 4, 16, 16, 8, 8, 4, 4, 4]]
915	B4Cu8Dy4Fe48Nd4	68	nd4dy4fe48cu8b4	g-h	136	4	151.698	19.56	0.97	96.90721649484536	47.0	0.006	27.48	-0.16	[['Nd', 'Dy', 'Fe', 'Fe', 'Fe', 'Fe', 'Cu', 'Cu', 'B'], ['a', 'b', 'c', 'd', 'e', 'f', 'g', 'h', 'i'], ['4g', '4f', '16k', '16k2', '8j', '8j2', '4e', '4c', '4g'], [4, 4, 16, 16, 8, 8, 4, 4, 4]]
916	B4Cu4Dy4Fe52Nd4	68	nd4dy4fe52cu4b4	g	136	4	184.588	21.65	1.07	57.943925233644855	31.0	-0.016	29.71	-0.16	[['Nd', 'Dy', 'Fe', 'Fe', 'Fe', 'Fe', 'Cu', 'Fe', 'B'], ['a', 'b', 'c', 'd', 'e', 'f', 'g', 'h', 'i'], ['4g', '4f', '16k', '16k2', '8j', '8j2', '4e', '4c', '4g'], [4, 4, 16, 16, 8, 8, 4, 4, 4]]
917	Al4B4Dy4Fe52Nd4	68	nd4dy4fe52al4b4	h	136	4	167.74	20.62	1.02	84.31372549019608	43.0	-0.128	28.64	-0.17	[['Nd', 'Dy', 'Fe', 'Fe', 'Fe', 'Fe', 'Fe', 'Al', 'B'], ['a', 'b', 'c', 'd', 'e', 'f', 'g', 'h', 'i'], ['4g', '4f', '16k', '16k2', '8j', '8j2', '4e', '4c', '4g'], [4, 4, 16, 16, 8, 8, 4, 4, 4]]
918	B4Dy4Fe52Mn4Nd4	68	nd4dy4fe52mn4b4	g	136	4	232.166	24.31	1.2	51.66666666666667	31.0	-0.033	32.32	-0.14	[['Nd', 'Dy', 'Fe', 'Fe', 'Fe', 'Fe', 'Mn', 'Fe', 'B'], ['a', 'b', 'c', 'd', 'e', 'f', 'g', 'h', 'i'], ['4g', '4f', '16k', '16k2', '8j', '8j2', '4e', '4c', '4g'], [4, 4, 16, 16, 8, 8, 4, 4, 4]]
919	B4Dy4Fe48Mn8Nd4	68	nd4dy4fe48mn8b4	g-h	136	4	213.222	23.18	1.15	50.434782608695656	29.0	-0.002	31.15	-0.14	[['Nd', 'Dy', 'Fe', 'Fe', 'Fe', 'Fe', 'Mn', 'Mn', 'B'], ['a', 'b', 'c', 'd', 'e', 'f', 'g', 'h', 'i'], ['4g', '4f', '16k', '16k2', '8j', '8j2', '4e', '4c', '4g'], [4, 4, 16, 16, 8, 8, 4, 4, 4]]
920	B4Dy4Fe52Mo4Nd4	68	nd4dy4fe52mo4b4	g	136	4	174.382	20.96	1.04	57.69230769230769	30.0	0.017	28.82	-0.07	[['Nd', 'Dy', 'Fe', 'Fe', 'Fe', 'Fe', 'Mo', 'Fe', 'B'], ['a', 'b', 'c', 'd', 'e', 'f', 'g', 'h', 'i'], ['4g', '4f', '16k', '16k2', '8j', '8j2', '4e', '4c', '4g'], [4, 4, 16, 16, 8, 8, 4, 4, 4]]
921	B4Dy4Fe48Mo8Nd4	68	nd4dy4fe48mo8b4	g-h	136	4	88.287	14.96	0.74	51.351351351351354	19.0	0.036	22.67	-0.07	[['Nd', 'Dy', 'Fe', 'Fe', 'Fe', 'Fe', 'Mo', 'Mo', 'B'], ['a', 'b', 'c', 'd', 'e', 'f', 'g', 'h', 'i'], ['4g', '4f', '16k', '16k2', '8j', '8j2', '4e', '4c', '4g'], [4, 4, 16, 16, 8, 8, 4, 4, 4]]
922	B4Dy4Fe52Nd4Ti4	68	nd4dy4fe52ti4b4	g	136	4	171.045	20.86	1.03	64.07766990291262	33.0	-0.04	28.77	-0.08	[['Nd', 'Dy', 'Fe', 'Fe', 'Fe', 'Fe', 'Ti', 'Fe', 'B'], ['a', 'b', 'c', 'd', 'e', 'f', 'g', 'h', 'i'], ['4g', '4f', '16k', '16k2', '8j', '8j2', '4e', '4c', '4g'], [4, 4, 16, 16, 8, 8, 4, 4, 4]]
923	B4Dy4Fe48Nd4Ti8	68	nd4dy4fe48ti8b4	g-h	136	4	100.621	16.08	0.79	68.35443037974683	27.0	-0.082	23.96	-0.08	[['Nd', 'Dy', 'Fe', 'Fe', 'Fe', 'Fe', 'Ti', 'Ti', 'B'], ['a', 'b', 'c', 'd', 'e', 'f', 'g', 'h', 'i'], ['4g', '4f', '16k', '16k2', '8j', '8j2', '4e', '4c', '4g'], [4, 4, 16, 16, 8, 8, 4, 4, 4]]
924	B4Dy4Fe52Nd4V4	68	nd4dy4fe52v4b4	g	136	4	174.382	21.04	1.04	57.69230769230769	30.0	-0.045	28.93	-0.07	[['Nd', 'Dy', 'Fe', 'Fe', 'Fe', 'Fe', 'V', 'Fe', 'B'], ['a', 'b', 'c', 'd', 'e', 'f', 'g', 'h', 'i'], ['4g', '4f', '16k', '16k2', '8j', '8j2', '4e', '4c', '4g'], [4, 4, 16, 16, 8, 8, 4, 4, 4]]
925	B4Dy4Fe48Nd4V8	68	nd4dy4fe48v8b4	g-h	136	4	93.124	15.44	0.76	78.94736842105263	30.0	-0.064	23.25	-0.08	[['Nd', 'Dy', 'Fe', 'Fe', 'Fe', 'Fe', 'V', 'V', 'B'], ['a', 'b', 'c', 'd', 'e', 'f', 'g', 'h', 'i'], ['4g', '4f', '16k', '16k2', '8j', '8j2', '4e', '4c', '4g'], [4, 4, 16, 16, 8, 8, 4, 4, 4]]
926	B4Dy4Fe52Nd4Zn4	68	nd4dy4fe52zn4b4	g	136	4	174.382	21.11	1.04	67.3076923076923	35.0	-0.025	29.14	-0.15	[['Nd', 'Dy', 'Fe', 'Fe', 'Fe', 'Fe', 'Zn', 'Fe', 'B'], ['a', 'b', 'c', 'd', 'e', 'f', 'g', 'h', 'i'], ['4g', '4f', '16k', '16k2', '8j', '8j2', '4e', '4c', '4g'], [4, 4, 16, 16, 8, 8, 4, 4, 4]]
927	B4Dy4Fe48Nd4Zn8	68	nd4dy4fe48zn8b4	g-h	136	4	130.593	18.15	0.9	117.77777777777777	53.0	-0.041	26.09	-0.15	[['Nd', 'Dy', 'Fe', 'Fe', 'Fe', 'Fe', 'Zn', 'Zn', 'B'], ['a', 'b', 'c', 'd', 'e', 'f', 'g', 'h', 'i'], ['4g', '4f', '16k', '16k2', '8j', '8j2', '4e', '4c', '4g'], [4, 4, 16, 16, 8, 8, 4, 4, 4]]
928	B4Dy4Fe48Mn8Nd4	68	nd4dy4fe48mn8b4	f	136	4	213.222	23.26	1.15	62.60869565217392	36.0	-0.003	31.25	-0.16	[['Nd', 'Dy', 'Fe', 'Fe', 'Fe', 'Mn', 'Fe', 'Fe', 'B'], ['a', 'b', 'c', 'd', 'e', 'f', 'g', 'h', 'i'], ['4g', '4f', '16k', '16k2', '8j', '8j2', '4e', '4c', '4g'], [4, 4, 16, 16, 8, 8, 4, 4, 4]]
929	B4Dy4Fe44Mn12Nd4	68	nd4dy4fe44mn12b4	f-h	136	4	181.154	21.51	1.06	64.15094339622641	34.0	0.024	29.41	-0.16	[['Nd', 'Dy', 'Fe', 'Fe', 'Fe', 'Mn', 'Fe', 'Mn', 'B'], ['a', 'b', 'c', 'd', 'e', 'f', 'g', 'h', 'i'], ['4g', '4f', '16k', '16k2', '8j', '8j2', '4e', '4c', '4g'], [4, 4, 16, 16, 8, 8, 4, 4, 4]]
930	B4Dy4Fe44Mn12Nd4	68	nd4dy4fe44mn12b4	f-g	136	4	195.084	22.19	1.1	63.63636363636363	35.0	0.017	30.09	-0.13	[['Nd', 'Dy', 'Fe', 'Fe', 'Fe', 'Mn', 'Mn', 'Fe', 'B'], ['a', 'b', 'c', 'd', 'e', 'f', 'g', 'h', 'i'], ['4g', '4f', '16k', '16k2', '8j', '8j2', '4e', '4c', '4g'], [4, 4, 16, 16, 8, 8, 4, 4, 4]]
931	B4Dy4Fe48Mo8Nd4	68	nd4dy4fe48mo8b4	f	136	4	98.09	15.81	0.78	141.02564102564102	55.0	0.049	23.48	-0.13	[['Nd', 'Dy', 'Fe', 'Fe', 'Fe', 'Mo', 'Fe', 'Fe', 'B'], ['a', 'b', 'c', 'd', 'e', 'f', 'g', 'h', 'i'], ['4g', '4f', '16k', '16k2', '8j', '8j2', '4e', '4c', '4g'], [4, 4, 16, 16, 8, 8, 4, 4, 4]]
932	B4Dy4Fe44Mo12Nd4	68	nd4dy4fe44mo12b4	f-g	136	4	79.001	14.19	0.7	154.2857142857143	54.0	0.127	21.72	-0.06	[['Nd', 'Dy', 'Fe', 'Fe', 'Fe', 'Mo', 'Mo', 'Fe', 'B'], ['a', 'b', 'c', 'd', 'e', 'f', 'g', 'h', 'i'], ['4g', '4f', '16k', '16k2', '8j', '8j2', '4e', '4c', '4g'], [4, 4, 16, 16, 8, 8, 4, 4, 4]]
933	B4Dy4Fe40Mo16Nd4	68	nd4dy4fe40mo16b4	f-g-h	136	4	28.44	8.53	0.42	200.0	42.0	0.094	15.91	-0.06	[['Nd', 'Dy', 'Fe', 'Fe', 'Fe', 'Mo', 'Mo', 'Mo', 'B'], ['a', 'b', 'c', 'd', 'e', 'f', 'g', 'h', 'i'], ['4g', '4f', '16k', '16k2', '8j', '8j2', '4e', '4c', '4g'], [4, 4, 16, 16, 8, 8, 4, 4, 4]]
934	B4Dy4Fe48Nd4Ni8	68	nd4dy4fe48ni8b4	f	136	4	171.045	20.92	1.03	40.77669902912621	21.0	-0.047	28.87	-0.16	[['Nd', 'Dy', 'Fe', 'Fe', 'Fe', 'Ni', 'Fe', 'Fe', 'B'], ['a', 'b', 'c', 'd', 'e', 'f', 'g', 'h', 'i'], ['4g', '4f', '16k', '16k2', '8j', '8j2', '4e', '4c', '4g'], [4, 4, 16, 16, 8, 8, 4, 4, 4]]
935	B4Dy4Fe44Nd4Ni12	68	nd4dy4fe44ni12b4	f-h	136	4	148.586	19.34	0.96	72.91666666666667	35.0	-0.054	27.17	-0.16	[['Nd', 'Dy', 'Fe', 'Fe', 'Fe', 'Ni', 'Fe', 'Ni', 'B'], ['a', 'b', 'c', 'd', 'e', 'f', 'g', 'h', 'i'], ['4g', '4f', '16k', '16k2', '8j', '8j2', '4e', '4c', '4g'], [4, 4, 16, 16, 8, 8, 4, 4, 4]]
936	B4Dy4Fe44Nd4Ni12	68	nd4dy4fe44ni12b4	f-g	136	4	142.459	19.07	0.94	38.297872340425535	18.0	-0.047	26.99	-0.14	[['Nd', 'Dy', 'Fe', 'Fe', 'Fe', 'Ni', 'Ni', 'Fe', 'B'], ['a', 'b', 'c', 'd', 'e', 'f', 'g', 'h', 'i'], ['4g', '4f', '16k', '16k2', '8j', '8j2', '4e', '4c', '4g'], [4, 4, 16, 16, 8, 8, 4, 4, 4]]
937	B4Dy4Fe40Nd4Ni16	68	nd4dy4fe40ni16b4	f-g-h	136	4	122.032	17.53	0.87	73.5632183908046	32.0	-0.05	25.34	-0.14	[['Nd', 'Dy', 'Fe', 'Fe', 'Fe', 'Ni', 'Ni', 'Ni', 'B'], ['a', 'b', 'c', 'd', 'e', 'f', 'g', 'h', 'i'], ['4g', '4f', '16k', '16k2', '8j', '8j2', '4e', '4c', '4g'], [4, 4, 16, 16, 8, 8, 4, 4, 4]]
938	B4Dy4Fe48Nd4Ti8	68	nd4dy4fe48ti8b4	f	136	4	81.274	14.32	0.71	67.60563380281691	24.0	-0.13	22.27	-0.13	[['Nd', 'Dy', 'Fe', 'Fe', 'Fe', 'Ti', 'Fe', 'Fe', 'B'], ['a', 'b', 'c', 'd', 'e', 'f', 'g', 'h', 'i'], ['4g', '4f', '16k', '16k2', '8j', '8j2', '4e', '4c', '4g'], [4, 4, 16, 16, 8, 8, 4, 4, 4]]
939	B4Dy4Fe44Nd4Ti12	68	nd4dy4fe44ti12b4	f-h	136	4	34.115	9.27	0.46	73.91304347826086	17.0	-0.177	17.16	-0.12	[['Nd', 'Dy', 'Fe', 'Fe', 'Fe', 'Ti', 'Fe', 'Ti', 'B'], ['a', 'b', 'c', 'd', 'e', 'f', 'g', 'h', 'i'], ['4g', '4f', '16k', '16k2', '8j', '8j2', '4e', '4c', '4g'], [4, 4, 16, 16, 8, 8, 4, 4, 4]]
940	B4Dy4Fe44Nd4Ti12	68	nd4dy4fe44ti12b4	f-g	136	4	47.014	10.97	0.54	100.0	27.0	-0.092	18.77	-0.07	[['Nd', 'Dy', 'Fe', 'Fe', 'Fe', 'Ti', 'Ti', 'Fe', 'B'], ['a', 'b', 'c', 'd', 'e', 'f', 'g', 'h', 'i'], ['4g', '4f', '16k', '16k2', '8j', '8j2', '4e', '4c', '4g'], [4, 4, 16, 16, 8, 8, 4, 4, 4]]
941	B4Dy4Fe40Nd4Ti16	68	nd4dy4fe40ti16b4	f-g-h	136	4	16.51	6.55	0.32	137.5	22.0	-0.143	14.3	-0.07	[['Nd', 'Dy', 'Fe', 'Fe', 'Fe', 'Ti', 'Ti', 'Ti', 'B'], ['a', 'b', 'c', 'd', 'e', 'f', 'g', 'h', 'i'], ['4g', '4f', '16k', '16k2', '8j', '8j2', '4e', '4c', '4g'], [4, 4, 16, 16, 8, 8, 4, 4, 4]]
942	B4Dy4Fe48Nd4V8	68	nd4dy4fe48v8b4	f	136	4	76.76	13.95	0.69	89.85507246376812	31.0	-0.053	21.87	-0.13	[['Nd', 'Dy', 'Fe', 'Fe', 'Fe', 'V', 'Fe', 'Fe', 'B'], ['a', 'b', 'c', 'd', 'e', 'f', 'g', 'h', 'i'], ['4g', '4f', '16k', '16k2', '8j', '8j2', '4e', '4c', '4g'], [4, 4, 16, 16, 8, 8, 4, 4, 4]]
943	B4Dy4Fe44Nd4V12	68	nd4dy4fe44v12b4	f-h	136	4	32.648	9.2	0.45	120.0	27.0	-0.075	17.01	-0.13	[['Nd', 'Dy', 'Fe', 'Fe', 'Fe', 'V', 'Fe', 'V', 'B'], ['a', 'b', 'c', 'd', 'e', 'f', 'g', 'h', 'i'], ['4g', '4f', '16k', '16k2', '8j', '8j2', '4e', '4c', '4g'], [4, 4, 16, 16, 8, 8, 4, 4, 4]]
944	B4Dy4Fe44Nd4V12	68	nd4dy4fe44v12b4	f-g	136	4	54.236	11.82	0.58	110.3448275862069	32.0	-0.034	19.57	-0.07	[['Nd', 'Dy', 'Fe', 'Fe', 'Fe', 'V', 'V', 'Fe', 'B'], ['a', 'b', 'c', 'd', 'e', 'f', 'g', 'h', 'i'], ['4g', '4f', '16k', '16k2', '8j', '8j2', '4e', '4c', '4g'], [4, 4, 16, 16, 8, 8, 4, 4, 4]]
945	B4Dy4Fe40Nd4V16	68	nd4dy4fe40v16b4	f-g-h	136	4	23.281	7.74	0.38	147.3684210526316	28.0	-0.06	15.4	-0.07	[['Nd', 'Dy', 'Fe', 'Fe', 'Fe', 'V', 'V', 'V', 'B'], ['a', 'b', 'c', 'd', 'e', 'f', 'g', 'h', 'i'], ['4g', '4f', '16k', '16k2', '8j', '8j2', '4e', '4c', '4g'], [4, 4, 16, 16, 8, 8, 4, 4, 4]]
946	B4Dy4Fe48Nd4Zn8	68	nd4dy4fe48zn8b4	f	136	4	113.761	16.94	0.84	30.952380952380953	13.0	-0.065	24.83	-0.15	[['Nd', 'Dy', 'Fe', 'Fe', 'Fe', 'Zn', 'Fe', 'Fe', 'B'], ['a', 'b', 'c', 'd', 'e', 'f', 'g', 'h', 'i'], ['4g', '4f', '16k', '16k2', '8j', '8j2', '4e', '4c', '4g'], [4, 4, 16, 16, 8, 8, 4, 4, 4]]
947	B4Dy4Fe44Nd4Zn12	68	nd4dy4fe44zn12b4	f-h	136	4	76.76	14.06	0.69	78.26086956521739	27.0	-0.081	21.87	-0.15	[['Nd', 'Dy', 'Fe', 'Fe', 'Fe', 'Zn', 'Fe', 'Zn', 'B'], ['a', 'b', 'c', 'd', 'e', 'f', 'g', 'h', 'i'], ['4g', '4f', '16k', '16k2', '8j', '8j2', '4e', '4c', '4g'], [4, 4, 16, 16, 8, 8, 4, 4, 4]]
948	B4Dy4Fe44Nd4Zn12	68	nd4dy4fe44zn12b4	f-g	136	4	79.001	14.19	0.7	34.285714285714285	12.0	-0.045	22.02	-0.12	[['Nd', 'Dy', 'Fe', 'Fe', 'Fe', 'Zn', 'Zn', 'Fe', 'B'], ['a', 'b', 'c', 'd', 'e', 'f', 'g', 'h', 'i'], ['4g', '4f', '16k', '16k2', '8j', '8j2', '4e', '4c', '4g'], [4, 4, 16, 16, 8, 8, 4, 4, 4]]
949	B4Dy4Fe40Nd4Zn16	68	nd4dy4fe40zn16b4	f-g-h	136	4	48.771	11.15	0.55	109.09090909090908	30.0	-0.059	18.89	-0.12	[['Nd', 'Dy', 'Fe', 'Fe', 'Fe', 'Zn', 'Zn', 'Zn', 'B'], ['a', 'b', 'c', 'd', 'e', 'f', 'g', 'h', 'i'], ['4g', '4f', '16k', '16k2', '8j', '8j2', '4e', '4c', '4g'], [4, 4, 16, 16, 8, 8, 4, 4, 4]]
950	B4Dy4Fe48Mn8Nd4	68	nd4dy4fe48mn8b4	e	136	4	90.69	15.16	0.75	69.33333333333333	26.0	-0.029	22.71	-0.14	[['Nd', 'Dy', 'Fe', 'Fe', 'Mn', 'Fe', 'Fe', 'Fe', 'B'], ['a', 'b', 'c', 'd', 'e', 'f', 'g', 'h', 'i'], ['4g', '4f', '16k', '16k2', '8j', '8j2', '4e', '4c', '4g'], [4, 4, 16, 16, 8, 8, 4, 4, 4]]
951	B4Dy4Fe44Mn12Nd4	68	nd4dy4fe44mn12b4	e-h	136	4	79.001	14.24	0.7	62.85714285714286	22.0	-0.001	21.77	-0.14	[['Nd', 'Dy', 'Fe', 'Fe', 'Mn', 'Fe', 'Fe', 'Mn', 'B'], ['a', 'b', 'c', 'd', 'e', 'f', 'g', 'h', 'i'], ['4g', '4f', '16k', '16k2', '8j', '8j2', '4e', '4c', '4g'], [4, 4, 16, 16, 8, 8, 4, 4, 4]]
952	B4Dy4Fe44Mn12Nd4	68	nd4dy4fe44mn12b4	e-g	136	4	81.274	14.36	0.71	64.7887323943662	23.0	-0.013	21.88	-0.13	[['Nd', 'Dy', 'Fe', 'Fe', 'Mn', 'Fe', 'Mn', 'Fe', 'B'], ['a', 'b', 'c', 'd', 'e', 'f', 'g', 'h', 'i'], ['4g', '4f', '16k', '16k2', '8j', '8j2', '4e', '4c', '4g'], [4, 4, 16, 16, 8, 8, 4, 4, 4]]
953	B4Dy4Fe40Mn16Nd4	68	nd4dy4fe40mn16b4	e-g-h	136	4	76.76	13.88	0.69	57.971014492753625	20.0	0.014	21.38	-0.13	[['Nd', 'Dy', 'Fe', 'Fe', 'Mn', 'Fe', 'Mn', 'Mn', 'B'], ['a', 'b', 'c', 'd', 'e', 'f', 'g', 'h', 'i'], ['4g', '4f', '16k', '16k2', '8j', '8j2', '4e', '4c', '4g'], [4, 4, 16, 16, 8, 8, 4, 4, 4]]
954	B4Dy4Fe40Mn16Nd4	68	nd4dy4fe40mn16b4	e-f	136	4	98.09	15.73	0.78	64.1025641025641	25.0	0.001	23.27	-0.14	[['Nd', 'Dy', 'Fe', 'Fe', 'Mn', 'Mn', 'Fe', 'Fe', 'B'], ['a', 'b', 'c', 'd', 'e', 'f', 'g', 'h', 'i'], ['4g', '4f', '16k', '16k2', '8j', '8j2', '4e', '4c', '4g'], [4, 4, 16, 16, 8, 8, 4, 4, 4]]
955	B4Dy4Fe48Mo8Nd4	68	nd4dy4fe48mo8b4	e	136	4	108.408	16.55	0.82	60.97560975609756	25.0	-0.018	24.18	-0.13	[['Nd', 'Dy', 'Fe', 'Fe', 'Mo', 'Fe', 'Fe', 'Fe', 'B'], ['a', 'b', 'c', 'd', 'e', 'f', 'g', 'h', 'i'], ['4g', '4f', '16k', '16k2', '8j', '8j2', '4e', '4c', '4g'], [4, 4, 16, 16, 8, 8, 4, 4, 4]]
956	B4Dy4Fe44Mo12Nd4	68	nd4dy4fe44mo12b4	e-h	136	4	47.014	10.9	0.54	59.25925925925925	16.0	-0.019	18.37	-0.12	[['Nd', 'Dy', 'Fe', 'Fe', 'Mo', 'Fe', 'Fe', 'Mo', 'B'], ['a', 'b', 'c', 'd', 'e', 'f', 'g', 'h', 'i'], ['4g', '4f', '16k', '16k2', '8j', '8j2', '4e', '4c', '4g'], [4, 4, 16, 16, 8, 8, 4, 4, 4]]
957	B4Dy4Fe44Mo12Nd4	68	nd4dy4fe44mo12b4	e-g	136	4	81.274	14.42	0.71	64.7887323943662	23.0	0.085	21.96	-0.06	[['Nd', 'Dy', 'Fe', 'Fe', 'Mo', 'Fe', 'Mo', 'Fe', 'B'], ['a', 'b', 'c', 'd', 'e', 'f', 'g', 'h', 'i'], ['4g', '4f', '16k', '16k2', '8j', '8j2', '4e', '4c', '4g'], [4, 4, 16, 16, 8, 8, 4, 4, 4]]
958	B4Dy4Fe40Mo16Nd4	68	nd4dy4fe40mo16b4	e-g-h	136	4	29.811	8.65	0.43	69.76744186046511	15.0	0.069	16.05	-0.06	[['Nd', 'Dy', 'Fe', 'Fe', 'Mo', 'Fe', 'Mo', 'Mo', 'B'], ['a', 'b', 'c', 'd', 'e', 'f', 'g', 'h', 'i'], ['4g', '4f', '16k', '16k2', '8j', '8j2', '4e', '4c', '4g'], [4, 4, 16, 16, 8, 8, 4, 4, 4]]
959	B4Dy4Fe40Mo16Nd4	68	nd4dy4fe40mo16b4	e-f	136	4	35.615	9.6	0.47	212.76595744680853	50.0	0.133	16.93	-0.11	[['Nd', 'Dy', 'Fe', 'Fe', 'Mo', 'Mo', 'Fe', 'Fe', 'B'], ['a', 'b', 'c', 'd', 'e', 'f', 'g', 'h', 'i'], ['4g', '4f', '16k', '16k2', '8j', '8j2', '4e', '4c', '4g'], [4, 4, 16, 16, 8, 8, 4, 4, 4]]
960	B4Dy4Fe48Nd4Ni8	68	nd4dy4fe48ni8b4	e	136	4	181.154	21.56	1.06	52.83018867924528	28.0	-0.063	29.46	-0.16	[['Nd', 'Dy', 'Fe', 'Fe', 'Ni', 'Fe', 'Fe', 'Fe', 'B'], ['a', 'b', 'c', 'd', 'e', 'f', 'g', 'h', 'i'], ['4g', '4f', '16k', '16k2', '8j', '8j2', '4e', '4c', '4g'], [4, 4, 16, 16, 8, 8, 4, 4, 4]]
961	B4Dy4Fe44Nd4Ni12	68	nd4dy4fe44ni12b4	e-h	136	4	161.226	20.23	1.0	90.0	45.0	-0.068	28.0	-0.16	[['Nd', 'Dy', 'Fe', 'Fe', 'Ni', 'Fe', 'Fe', 'Ni', 'B'], ['a', 'b', 'c', 'd', 'e', 'f', 'g', 'h', 'i'], ['4g', '4f', '16k', '16k2', '8j', '8j2', '4e', '4c', '4g'], [4, 4, 16, 16, 8, 8, 4, 4, 4]]
962	B4Dy4Fe44Nd4Ni12	68	nd4dy4fe44ni12b4	e-g	136	4	161.226	20.17	1.0	54.0	27.0	-0.057	28.0	-0.14	[['Nd', 'Dy', 'Fe', 'Fe', 'Ni', 'Fe', 'Ni', 'Fe', 'B'], ['a', 'b', 'c', 'd', 'e', 'f', 'g', 'h', 'i'], ['4g', '4f', '16k', '16k2', '8j', '8j2', '4e', '4c', '4g'], [4, 4, 16, 16, 8, 8, 4, 4, 4]]
963	B4Dy4Fe40Nd4Ni16	68	nd4dy4fe40ni16b4	e-g-h	136	4	133.511	18.42	0.91	92.3076923076923	42.0	-0.061	26.17	-0.15	[['Nd', 'Dy', 'Fe', 'Fe', 'Ni', 'Fe', 'Ni', 'Ni', 'B'], ['a', 'b', 'c', 'd', 'e', 'f', 'g', 'h', 'i'], ['4g', '4f', '16k', '16k2', '8j', '8j2', '4e', '4c', '4g'], [4, 4, 16, 16, 8, 8, 4, 4, 4]]
964	B4Dy4Fe40Nd4Ni16	68	nd4dy4fe40ni16b4	e-f	136	4	122.032	17.62	0.87	39.08045977011494	17.0	-0.079	25.44	-0.16	[['Nd', 'Dy', 'Fe', 'Fe', 'Ni', 'Ni', 'Fe', 'Fe', 'B'], ['a', 'b', 'c', 'd', 'e', 'f', 'g', 'h', 'i'], ['4g', '4f', '16k', '16k2', '8j', '8j2', '4e', '4c', '4g'], [4, 4, 16, 16, 8, 8, 4, 4, 4]]
965	B4Dy4Fe48Nd4Ti8	68	nd4dy4fe48ti8b4	e	136	4	108.408	16.51	0.82	58.53658536585366	24.0	-0.105	24.27	-0.14	[['Nd', 'Dy', 'Fe', 'Fe', 'Ti', 'Fe', 'Fe', 'Fe', 'B'], ['a', 'b', 'c', 'd', 'e', 'f', 'g', 'h', 'i'], ['4g', '4f', '16k', '16k2', '8j', '8j2', '4e', '4c', '4g'], [4, 4, 16, 16, 8, 8, 4, 4, 4]]
966	B4Dy4Fe44Nd4Ti12	68	nd4dy4fe44ti12b4	e-h	136	4	50.561	11.39	0.56	67.85714285714285	19.0	-0.155	19.09	-0.13	[['Nd', 'Dy', 'Fe', 'Fe', 'Ti', 'Fe', 'Fe', 'Ti', 'B'], ['a', 'b', 'c', 'd', 'e', 'f', 'g', 'h', 'i'], ['4g', '4f', '16k', '16k2', '8j', '8j2', '4e', '4c', '4g'], [4, 4, 16, 16, 8, 8, 4, 4, 4]]
967	B4Dy4Fe44Nd4Ti12	68	nd4dy4fe44ti12b4	e-g	136	4	76.76	13.98	0.69	81.15942028985508	28.0	-0.05	21.66	-0.06	[['Nd', 'Dy', 'Fe', 'Fe', 'Ti', 'Fe', 'Ti', 'Fe', 'B'], ['a', 'b', 'c', 'd', 'e', 'f', 'g', 'h', 'i'], ['4g', '4f', '16k', '16k2', '8j', '8j2', '4e', '4c', '4g'], [4, 4, 16, 16, 8, 8, 4, 4, 4]]
968	B4Dy4Fe40Nd4Ti16	68	nd4dy4fe40ti16b4	e-g-h	136	4	32.648	9.17	0.45	115.55555555555556	26.0	-0.104	16.8	-0.06	[['Nd', 'Dy', 'Fe', 'Fe', 'Ti', 'Fe', 'Ti', 'Ti', 'B'], ['a', 'b', 'c', 'd', 'e', 'f', 'g', 'h', 'i'], ['4g', '4f', '16k', '16k2', '8j', '8j2', '4e', '4c', '4g'], [4, 4, 16, 16, 8, 8, 4, 4, 4]]
969	B4Dy4Fe40Nd4Ti16	68	nd4dy4fe40ti16b4	e-f	136	4	23.281	7.68	0.38	100.0	19.0	-0.101	15.32	-0.1	[['Nd', 'Dy', 'Fe', 'Fe', 'Ti', 'Ti', 'Fe', 'Fe', 'B'], ['a', 'b', 'c', 'd', 'e', 'f', 'g', 'h', 'i'], ['4g', '4f', '16k', '16k2', '8j', '8j2', '4e', '4c', '4g'], [4, 4, 16, 16, 8, 8, 4, 4, 4]]
970	B4Dy4Fe48Nd4V8	68	nd4dy4fe48v8b4	e	136	4	98.09	15.78	0.78	74.35897435897435	29.0	-0.078	23.48	-0.14	[['Nd', 'Dy', 'Fe', 'Fe', 'V', 'Fe', 'Fe', 'Fe', 'B'], ['a', 'b', 'c', 'd', 'e', 'f', 'g', 'h', 'i'], ['4g', '4f', '16k', '16k2', '8j', '8j2', '4e', '4c', '4g'], [4, 4, 16, 16, 8, 8, 4, 4, 4]]
971	B4Dy4Fe44Nd4V12	68	nd4dy4fe44v12b4	e-h	136	4	43.596	10.49	0.52	100.0	26.0	-0.097	18.06	-0.14	[['Nd', 'Dy', 'Fe', 'Fe', 'V', 'Fe', 'Fe', 'V', 'B'], ['a', 'b', 'c', 'd', 'e', 'f', 'g', 'h', 'i'], ['4g', '4f', '16k', '16k2', '8j', '8j2', '4e', '4c', '4g'], [4, 4, 16, 16, 8, 8, 4, 4, 4]]
972	B4Dy4Fe44Nd4V12	68	nd4dy4fe44v12b4	e-g	136	4	76.76	13.95	0.69	84.05797101449276	29.0	-0.049	21.56	-0.06	[['Nd', 'Dy', 'Fe', 'Fe', 'V', 'Fe', 'V', 'Fe', 'B'], ['a', 'b', 'c', 'd', 'e', 'f', 'g', 'h', 'i'], ['4g', '4f', '16k', '16k2', '8j', '8j2', '4e', '4c', '4g'], [4, 4, 16, 16, 8, 8, 4, 4, 4]]
973	B4Dy4Fe40Nd4V16	68	nd4dy4fe40v16b4	e-g-h	136	4	29.811	8.66	0.43	111.62790697674419	24.0	-0.07	16.13	-0.07	[['Nd', 'Dy', 'Fe', 'Fe', 'V', 'Fe', 'V', 'V', 'B'], ['a', 'b', 'c', 'd', 'e', 'f', 'g', 'h', 'i'], ['4g', '4f', '16k', '16k2', '8j', '8j2', '4e', '4c', '4g'], [4, 4, 16, 16, 8, 8, 4, 4, 4]]
974	B4Dy4Fe40Nd4V16	68	nd4dy4fe40v16b4	e-f	136	4	22.072	7.59	0.37	167.56756756756758	31.0	-0.054	15.16	-0.11	[['Nd', 'Dy', 'Fe', 'Fe', 'V', 'V', 'Fe', 'Fe', 'B'], ['a', 'b', 'c', 'd', 'e', 'f', 'g', 'h', 'i'], ['4g', '4f', '16k', '16k2', '8j', '8j2', '4e', '4c', '4g'], [4, 4, 16, 16, 8, 8, 4, 4, 4]]
975	B4Dy4Fe44Nd4Zn12	68	nd4dy4fe44zn12b4	e-h	136	4	100.621	15.98	0.79	126.58227848101265	50.0	-0.1	23.82	-0.15	[['Nd', 'Dy', 'Fe', 'Fe', 'Zn', 'Fe', 'Fe', 'Zn', 'B'], ['a', 'b', 'c', 'd', 'e', 'f', 'g', 'h', 'i'], ['4g', '4f', '16k', '16k2', '8j', '8j2', '4e', '4c', '4g'], [4, 4, 16, 16, 8, 8, 4, 4, 4]]
976	B4Dy4Fe44Nd4Zn12	68	nd4dy4fe44zn12b4	e-g	136	4	103.185	16.22	0.8	85.0	34.0	-0.058	24.12	-0.13	[['Nd', 'Dy', 'Fe', 'Fe', 'Zn', 'Fe', 'Zn', 'Fe', 'B'], ['a', 'b', 'c', 'd', 'e', 'f', 'g', 'h', 'i'], ['4g', '4f', '16k', '16k2', '8j', '8j2', '4e', '4c', '4g'], [4, 4, 16, 16, 8, 8, 4, 4, 4]]
977	B4Dy4Fe40Nd4Zn16	68	nd4dy4fe40zn16b4	e-g-h	136	4	70.23	13.29	0.66	136.36363636363635	45.0	-0.07	21.15	-0.13	[['Nd', 'Dy', 'Fe', 'Fe', 'Zn', 'Fe', 'Zn', 'Zn', 'B'], ['a', 'b', 'c', 'd', 'e', 'f', 'g', 'h', 'i'], ['4g', '4f', '16k', '16k2', '8j', '8j2', '4e', '4c', '4g'], [4, 4, 16, 16, 8, 8, 4, 4, 4]]
978	B4Dy4Fe40Nd4Zn16	68	nd4dy4fe40zn16b4	e-f	136	4	68.118	13.25	0.65	18.46153846153846	6.0	-0.112	21.01	-0.12	[['Nd', 'Dy', 'Fe', 'Fe', 'Zn', 'Zn', 'Fe', 'Fe', 'B'], ['a', 'b', 'c', 'd', 'e', 'f', 'g', 'h', 'i'], ['4g', '4f', '16k', '16k2', '8j', '8j2', '4e', '4c', '4g'], [4, 4, 16, 16, 8, 8, 4, 4, 4]]
979	B4Dy4Fe40Mo16Nd4	68	nd4dy4fe40mo16b4	d	136	4	23.281	7.71	0.38	152.6315789473684	29.0	0.059	15.16	-0.13	[['Nd', 'Dy', 'Fe', 'Mo', 'Fe', 'Fe', 'Fe', 'Fe', 'B'], ['a', 'b', 'c', 'd', 'e', 'f', 'g', 'h', 'i'], ['4g', '4f', '16k', '16k2', '8j', '8j2', '4e', '4c', '4g'], [4, 4, 16, 16, 8, 8, 4, 4, 4]]
980	B4Dy4Fe40Nd4Ni16	68	nd4dy4fe40ni16b4	d	136	4	133.511	18.48	0.91	54.94505494505494	25.0	-0.05	26.43	-0.17	[['Nd', 'Dy', 'Fe', 'Ni', 'Fe', 'Fe', 'Fe', 'Fe', 'B'], ['a', 'b', 'c', 'd', 'e', 'f', 'g', 'h', 'i'], ['4g', '4f', '16k', '16k2', '8j', '8j2', '4e', '4c', '4g'], [4, 4, 16, 16, 8, 8, 4, 4, 4]]
981	B4Dy4Fe40Nd4Ti16	68	nd4dy4fe40ti16b4	d	136	4	22.072	7.44	0.37	124.32432432432432	23.0	-0.158	15.19	-0.14	[['Nd', 'Dy', 'Fe', 'Ti', 'Fe', 'Fe', 'Fe', 'Fe', 'B'], ['a', 'b', 'c', 'd', 'e', 'f', 'g', 'h', 'i'], ['4g', '4f', '16k', '16k2', '8j', '8j2', '4e', '4c', '4g'], [4, 4, 16, 16, 8, 8, 4, 4, 4]]
982	B4Dy4Fe40Nd4V16	68	nd4dy4fe40v16b4	d	136	4	22.072	7.46	0.37	145.94594594594594	27.0	-0.115	15.08	-0.13	[['Nd', 'Dy', 'Fe', 'V', 'Fe', 'Fe', 'Fe', 'Fe', 'B'], ['a', 'b', 'c', 'd', 'e', 'f', 'g', 'h', 'i'], ['4g', '4f', '16k', '16k2', '8j', '8j2', '4e', '4c', '4g'], [4, 4, 16, 16, 8, 8, 4, 4, 4]]
983	B4Dy4Fe40Nd4Zn16	68	nd4dy4fe40zn16b4	d	136	4	72.374	13.62	0.67	80.59701492537313	27.0	-0.089	21.54	-0.16	[['Nd', 'Dy', 'Fe', 'Zn', 'Fe', 'Fe', 'Fe', 'Fe', 'B'], ['a', 'b', 'c', 'd', 'e', 'f', 'g', 'h', 'i'], ['4g', '4f', '16k', '16k2', '8j', '8j2', '4e', '4c', '4g'], [4, 4, 16, 16, 8, 8, 4, 4, 4]]
984	B4Dy4Fe40Mn16Nd4	68	nd4dy4mn16fe40b4	c	136	4	174.382	20.98	1.04	61.53846153846153	32.0	0.043	28.8	-0.12	[['Nd', 'Dy', 'Mn', 'Fe', 'Fe', 'Fe', 'Fe', 'Fe', 'B'], ['a', 'b', 'c', 'd', 'e', 'f', 'g', 'h', 'i'], ['4g', '4f', '16k', '16k2', '8j', '8j2', '4e', '4c', '4g'], [4, 4, 16, 16, 8, 8, 4, 4, 4]]
985	B4Dy4Fe40Mo16Nd4	68	nd4dy4mo16fe40b4	c	136	4	27.102	8.25	0.41	170.7317073170732	35.0	0.152	15.68	0.01	[['Nd', 'Dy', 'Mo', 'Fe', 'Fe', 'Fe', 'Fe', 'Fe', 'B'], ['a', 'b', 'c', 'd', 'e', 'f', 'g', 'h', 'i'], ['4g', '4f', '16k', '16k2', '8j', '8j2', '4e', '4c', '4g'], [4, 4, 16, 16, 8, 8, 4, 4, 4]]
986	B4Dy4Fe40Nd4Ti16	68	nd4dy4ti16fe40b4	c	136	4	23.281	7.75	0.38	221.05263157894737	42.0	-0.094	15.35	-0.01	[['Nd', 'Dy', 'Ti', 'Fe', 'Fe', 'Fe', 'Fe', 'Fe', 'B'], ['a', 'b', 'c', 'd', 'e', 'f', 'g', 'h', 'i'], ['4g', '4f', '16k', '16k2', '8j', '8j2', '4e', '4c', '4g'], [4, 4, 16, 16, 8, 8, 4, 4, 4]]
987	B4Dy4Fe40Nd4V16	68	nd4dy4v16fe40b4	c	136	4	27.102	8.32	0.41	180.4878048780488	37.0	-0.052	15.85	0.01	[['Nd', 'Dy', 'V', 'Fe', 'Fe', 'Fe', 'Fe', 'Fe', 'B'], ['a', 'b', 'c', 'd', 'e', 'f', 'g', 'h', 'i'], ['4g', '4f', '16k', '16k2', '8j', '8j2', '4e', '4c', '4g'], [4, 4, 16, 16, 8, 8, 4, 4, 4]]
988	B4Fe56Gd4Nd4	68	gd4nd4fe56b4	init	136	4	298.204	27.56	1.36	14.705882352941176	10.0	-0.043	32.7	-0.17	[['Gd', 'Nd', 'Fe', 'Fe', 'Fe', 'Fe', 'Fe', 'Fe', 'B'], ['a', 'b', 'c', 'd', 'e', 'f', 'g', 'h', 'i'], ['4g', '4f', '16k', '16k2', '8j', '8j2', '4e', '4c', '4g'], [4, 4, 16, 16, 8, 8, 4, 4, 4]]
989	Al16B4Fe40Gd4Nd4	68	gd4nd4al16fe40b4	c	136	4	61.975	12.47	0.62	38.70967741935484	12.0	-0.183	17.3	-0.02	[['Gd', 'Nd', 'Al', 'Fe', 'Fe', 'Fe', 'Fe', 'Fe', 'B'], ['a', 'b', 'c', 'd', 'e', 'f', 'g', 'h', 'i'], ['4g', '4f', '16k', '16k2', '8j', '8j2', '4e', '4c', '4g'], [4, 4, 16, 16, 8, 8, 4, 4, 4]]
990	B4Co16Fe40Gd4Nd4	68	gd4nd4co16fe40b4	c	136	4	236.051	24.43	1.21	13.223140495867769	8.0	-0.044	29.54	-0.15	[['Gd', 'Nd', 'Co', 'Fe', 'Fe', 'Fe', 'Fe', 'Fe', 'B'], ['a', 'b', 'c', 'd', 'e', 'f', 'g', 'h', 'i'], ['4g', '4f', '16k', '16k2', '8j', '8j2', '4e', '4c', '4g'], [4, 4, 16, 16, 8, 8, 4, 4, 4]]
991	B4Cr16Fe40Gd4Nd4	68	gd4nd4cr16fe40b4	c	136	4	35.615	9.61	0.47	42.5531914893617	10.0	0.062	14.2	0.03	[['Gd', 'Nd', 'Cr', 'Fe', 'Fe', 'Fe', 'Fe', 'Fe', 'B'], ['a', 'b', 'c', 'd', 'e', 'f', 'g', 'h', 'i'], ['4g', '4f', '16k', '16k2', '8j', '8j2', '4e', '4c', '4g'], [4, 4, 16, 16, 8, 8, 4, 4, 4]]
992	B4Cu16Fe40Gd4Nd4	68	gd4nd4cu16fe40b4	c	136	4	127.707	18.04	0.89	20.224719101123597	9.0	0.05	22.99	-0.08	[['Gd', 'Nd', 'Cu', 'Fe', 'Fe', 'Fe', 'Fe', 'Fe', 'B'], ['a', 'b', 'c', 'd', 'e', 'f', 'g', 'h', 'i'], ['4g', '4f', '16k', '16k2', '8j', '8j2', '4e', '4c', '4g'], [4, 4, 16, 16, 8, 8, 4, 4, 4]]
993	Al16B4Fe40Gd4Nd4	68	gd4nd4fe40al16b4	d	136	4	74.551	13.69	0.68	29.41176470588235	10.0	-0.27	18.61	-0.14	[['Gd', 'Nd', 'Fe', 'Al', 'Fe', 'Fe', 'Fe', 'Fe', 'B'], ['a', 'b', 'c', 'd', 'e', 'f', 'g', 'h', 'i'], ['4g', '4f', '16k', '16k2', '8j', '8j2', '4e', '4c', '4g'], [4, 4, 16, 16, 8, 8, 4, 4, 4]]
994	B4Co16Fe40Gd4Nd4	68	gd4nd4fe40co16b4	d	136	4	239.969	24.66	1.22	16.39344262295082	10.0	-0.041	29.76	-0.17	[['Gd', 'Nd', 'Fe', 'Co', 'Fe', 'Fe', 'Fe', 'Fe', 'B'], ['a', 'b', 'c', 'd', 'e', 'f', 'g', 'h', 'i'], ['4g', '4f', '16k', '16k2', '8j', '8j2', '4e', '4c', '4g'], [4, 4, 16, 16, 8, 8, 4, 4, 4]]
995	B4Cr16Fe40Gd4Nd4	68	gd4nd4fe40cr16b4	d	136	4	41.935	10.27	0.51	35.294117647058826	9.0	0.006	14.94	-0.14	[['Gd', 'Nd', 'Fe', 'Cr', 'Fe', 'Fe', 'Fe', 'Fe', 'B'], ['a', 'b', 'c', 'd', 'e', 'f', 'g', 'h', 'i'], ['4g', '4f', '16k', '16k2', '8j', '8j2', '4e', '4c', '4g'], [4, 4, 16, 16, 8, 8, 4, 4, 4]]
996	B4Cu16Fe40Gd4Nd4	68	gd4nd4fe40cu16b4	d	136	4	133.511	18.37	0.91	17.58241758241758	8.0	0.046	23.4	-0.17	[['Gd', 'Nd', 'Fe', 'Cu', 'Fe', 'Fe', 'Fe', 'Fe', 'B'], ['a', 'b', 'c', 'd', 'e', 'f', 'g', 'h', 'i'], ['4g', '4f', '16k', '16k2', '8j', '8j2', '4e', '4c', '4g'], [4, 4, 16, 16, 8, 8, 4, 4, 4]]
997	Al16B4Fe40Gd4Nd4	68	gd4nd4fe40al16b4	e-f	136	4	72.374	13.54	0.67	23.88059701492537	8.0	-0.21	18.34	-0.1	[['Gd', 'Nd', 'Fe', 'Fe', 'Al', 'Al', 'Fe', 'Fe', 'B'], ['a', 'b', 'c', 'd', 'e', 'f', 'g', 'h', 'i'], ['4g', '4f', '16k', '16k2', '8j', '8j2', '4e', '4c', '4g'], [4, 4, 16, 16, 8, 8, 4, 4, 4]]
998	Al16B4Fe40Gd4Nd4	68	gd4nd4fe40al16b4	e-g-h	136	4	85.917	14.77	0.73	35.61643835616439	13.0	-0.232	19.59	-0.11	[['Gd', 'Nd', 'Fe', 'Fe', 'Al', 'Fe', 'Al', 'Al', 'B'], ['a', 'b', 'c', 'd', 'e', 'f', 'g', 'h', 'i'], ['4g', '4f', '16k', '16k2', '8j', '8j2', '4e', '4c', '4g'], [4, 4, 16, 16, 8, 8, 4, 4, 4]]
999	Al12B4Fe44Gd4Nd4	68	gd4nd4fe44al12b4	e-g	136	4	124.854	17.91	0.88	25.0	11.0	-0.163	22.85	-0.11	[['Gd', 'Nd', 'Fe', 'Fe', 'Al', 'Fe', 'Al', 'Fe', 'B'], ['a', 'b', 'c', 'd', 'e', 'f', 'g', 'h', 'i'], ['4g', '4f', '16k', '16k2', '8j', '8j2', '4e', '4c', '4g'], [4, 4, 16, 16, 8, 8, 4, 4, 4]]
1000	Al12B4Fe44Gd4Nd4	68	gd4nd4fe44al12b4	e-h	136	4	122.032	17.6	0.87	20.689655172413794	9.0	-0.243	22.53	-0.14	[['Gd', 'Nd', 'Fe', 'Fe', 'Al', 'Fe', 'Fe', 'Al', 'B'], ['a', 'b', 'c', 'd', 'e', 'f', 'g', 'h', 'i'], ['4g', '4f', '16k', '16k2', '8j', '8j2', '4e', '4c', '4g'], [4, 4, 16, 16, 8, 8, 4, 4, 4]]
1001	Al8B4Fe48Gd4Nd4	68	gd4nd4fe48al8b4	e	136	4	174.382	21.04	1.04	19.23076923076923	10.0	-0.173	26.03	-0.14	[['Gd', 'Nd', 'Fe', 'Fe', 'Al', 'Fe', 'Fe', 'Fe', 'B'], ['a', 'b', 'c', 'd', 'e', 'f', 'g', 'h', 'i'], ['4g', '4f', '16k', '16k2', '8j', '8j2', '4e', '4c', '4g'], [4, 4, 16, 16, 8, 8, 4, 4, 4]]
1002	B4Co16Fe40Gd4Nd4	68	gd4nd4fe40co16b4	e-f	136	4	232.166	24.28	1.2	13.333333333333334	8.0	-0.036	29.33	-0.17	[['Gd', 'Nd', 'Fe', 'Fe', 'Co', 'Co', 'Fe', 'Fe', 'B'], ['a', 'b', 'c', 'd', 'e', 'f', 'g', 'h', 'i'], ['4g', '4f', '16k', '16k2', '8j', '8j2', '4e', '4c', '4g'], [4, 4, 16, 16, 8, 8, 4, 4, 4]]
1003	B4Co12Fe44Gd4Nd4	68	gd4nd4fe44co12b4	e-g	136	4	247.901	25.16	1.24	12.903225806451614	8.0	-0.047	30.21	-0.15	[['Gd', 'Nd', 'Fe', 'Fe', 'Co', 'Fe', 'Co', 'Fe', 'B'], ['a', 'b', 'c', 'd', 'e', 'f', 'g', 'h', 'i'], ['4g', '4f', '16k', '16k2', '8j', '8j2', '4e', '4c', '4g'], [4, 4, 16, 16, 8, 8, 4, 4, 4]]
1004	B4Co12Fe44Gd4Nd4	68	gd4nd4fe44co12b4	e-h	136	4	260.042	25.75	1.27	15.748031496062993	10.0	-0.054	30.76	-0.17	[['Gd', 'Nd', 'Fe', 'Fe', 'Co', 'Fe', 'Fe', 'Co', 'B'], ['a', 'b', 'c', 'd', 'e', 'f', 'g', 'h', 'i'], ['4g', '4f', '16k', '16k2', '8j', '8j2', '4e', '4c', '4g'], [4, 4, 16, 16, 8, 8, 4, 4, 4]]
1005	B4Co8Fe48Gd4Nd4	68	gd4nd4fe48co8b4	e	136	4	272.472	26.26	1.3	12.307692307692307	8.0	-0.048	31.33	-0.17	[['Gd', 'Nd', 'Fe', 'Fe', 'Co', 'Fe', 'Fe', 'Fe', 'B'], ['a', 'b', 'c', 'd', 'e', 'f', 'g', 'h', 'i'], ['4g', '4f', '16k', '16k2', '8j', '8j2', '4e', '4c', '4g'], [4, 4, 16, 16, 8, 8, 4, 4, 4]]
1006	B4Cr16Fe40Gd4Nd4	68	gd4nd4fe40cr16b4	e-f	136	4	93.124	15.33	0.76	26.31578947368421	10.0	0.052	19.84	-0.12	[['Gd', 'Nd', 'Fe', 'Fe', 'Cr', 'Cr', 'Fe', 'Fe', 'B'], ['a', 'b', 'c', 'd', 'e', 'f', 'g', 'h', 'i'], ['4g', '4f', '16k', '16k2', '8j', '8j2', '4e', '4c', '4g'], [4, 4, 16, 16, 8, 8, 4, 4, 4]]
1007	B4Cr16Fe40Gd4Nd4	68	gd4nd4fe40cr16b4	e-g-h	136	4	52.382	11.56	0.57	28.070175438596493	8.0	0.025	16.01	-0.08	[['Gd', 'Nd', 'Fe', 'Fe', 'Cr', 'Fe', 'Cr', 'Cr', 'B'], ['a', 'b', 'c', 'd', 'e', 'f', 'g', 'h', 'i'], ['4g', '4f', '16k', '16k2', '8j', '8j2', '4e', '4c', '4g'], [4, 4, 16, 16, 8, 8, 4, 4, 4]]
1008	B4Cr12Fe44Gd4Nd4	68	gd4nd4fe44cr12b4	e-h	136	4	70.23	13.39	0.66	27.27272727272727	9.0	-0.004	17.9	-0.14	[['Gd', 'Nd', 'Fe', 'Fe', 'Cr', 'Fe', 'Fe', 'Cr', 'B'], ['a', 'b', 'c', 'd', 'e', 'f', 'g', 'h', 'i'], ['4g', '4f', '16k', '16k2', '8j', '8j2', '4e', '4c', '4g'], [4, 4, 16, 16, 8, 8, 4, 4, 4]]
1009	B4Cr8Fe48Gd4Nd4	68	gd4nd4fe48cr8b4	e	136	4	133.511	18.52	0.91	15.384615384615383	7.0	-0.02	23.22	-0.14	[['Gd', 'Nd', 'Fe', 'Fe', 'Cr', 'Fe', 'Fe', 'Fe', 'B'], ['a', 'b', 'c', 'd', 'e', 'f', 'g', 'h', 'i'], ['4g', '4f', '16k', '16k2', '8j', '8j2', '4e', '4c', '4g'], [4, 4, 16, 16, 8, 8, 4, 4, 4]]
1010	B4Cu16Fe40Gd4Nd4	68	gd4nd4fe40cu16b4	e-f	136	4	122.032	17.6	0.87	6.8965517241379315	3.0	-0.008	22.52	-0.15	[['Gd', 'Nd', 'Fe', 'Fe', 'Cu', 'Cu', 'Fe', 'Fe', 'B'], ['a', 'b', 'c', 'd', 'e', 'f', 'g', 'h', 'i'], ['4g', '4f', '16k', '16k2', '8j', '8j2', '4e', '4c', '4g'], [4, 4, 16, 16, 8, 8, 4, 4, 4]]
1011	B4Cu16Fe40Gd4Nd4	68	gd4nd4fe40cu16b4	e-g-h	136	4	130.593	18.3	0.9	28.88888888888889	13.0	0.045	23.2	-0.15	[['Gd', 'Nd', 'Fe', 'Fe', 'Cu', 'Fe', 'Cu', 'Cu', 'B'], ['a', 'b', 'c', 'd', 'e', 'f', 'g', 'h', 'i'], ['4g', '4f', '16k', '16k2', '8j', '8j2', '4e', '4c', '4g'], [4, 4, 16, 16, 8, 8, 4, 4, 4]]
1012	B4Cu12Fe44Gd4Nd4	68	gd4nd4fe44cu12b4	e-g	136	4	167.74	20.7	1.02	17.647058823529413	9.0	0.031	25.68	-0.15	[['Gd', 'Nd', 'Fe', 'Fe', 'Cu', 'Fe', 'Cu', 'Fe', 'B'], ['a', 'b', 'c', 'd', 'e', 'f', 'g', 'h', 'i'], ['4g', '4f', '16k', '16k2', '8j', '8j2', '4e', '4c', '4g'], [4, 4, 16, 16, 8, 8, 4, 4, 4]]
1013	B4Cu12Fe44Gd4Nd4	68	gd4nd4fe44cu12b4	e-h	136	4	164.467	20.53	1.01	29.702970297029704	15.0	0.013	25.42	-0.16	[['Gd', 'Nd', 'Fe', 'Fe', 'Cu', 'Fe', 'Fe', 'Cu', 'B'], ['a', 'b', 'c', 'd', 'e', 'f', 'g', 'h', 'i'], ['4g', '4f', '16k', '16k2', '8j', '8j2', '4e', '4c', '4g'], [4, 4, 16, 16, 8, 8, 4, 4, 4]]
1014	B4Cu8Fe48Gd4Nd4	68	gd4nd4fe48cu8b4	e	136	4	205.87	22.83	1.13	17.69911504424779	10.0	-0.002	27.81	-0.16	[['Gd', 'Nd', 'Fe', 'Fe', 'Cu', 'Fe', 'Fe', 'Fe', 'B'], ['a', 'b', 'c', 'd', 'e', 'f', 'g', 'h', 'i'], ['4g', '4f', '16k', '16k2', '8j', '8j2', '4e', '4c', '4g'], [4, 4, 16, 16, 8, 8, 4, 4, 4]]
1015	Al16B4Fe40Gd4Nd4	68	gd4nd4fe40al16b4	f-g-h	136	4	43.596	10.59	0.52	38.46153846153846	10.0	-0.242	15.42	-0.09	[['Gd', 'Nd', 'Fe', 'Fe', 'Fe', 'Al', 'Al', 'Al', 'B'], ['a', 'b', 'c', 'd', 'e', 'f', 'g', 'h', 'i'], ['4g', '4f', '16k', '16k2', '8j', '8j2', '4e', '4c', '4g'], [4, 4, 16, 16, 8, 8, 4, 4, 4]]
1016	Al12B4Fe44Gd4Nd4	68	gd4nd4fe44al12b4	f-g	136	4	85.917	14.84	0.73	30.136986301369863	11.0	-0.159	19.75	-0.1	[['Gd', 'Nd', 'Fe', 'Fe', 'Fe', 'Al', 'Al', 'Fe', 'B'], ['a', 'b', 'c', 'd', 'e', 'f', 'g', 'h', 'i'], ['4g', '4f', '16k', '16k2', '8j', '8j2', '4e', '4c', '4g'], [4, 4, 16, 16, 8, 8, 4, 4, 4]]
1017	Al12B4Fe44Gd4Nd4	68	gd4nd4fe44al12b4	f-h	136	4	81.274	14.44	0.71	28.169014084507044	10.0	-0.23	19.38	-0.13	[['Gd', 'Nd', 'Fe', 'Fe', 'Fe', 'Al', 'Fe', 'Al', 'B'], ['a', 'b', 'c', 'd', 'e', 'f', 'g', 'h', 'i'], ['4g', '4f', '16k', '16k2', '8j', '8j2', '4e', '4c', '4g'], [4, 4, 16, 16, 8, 8, 4, 4, 4]]
1018	Al8B4Fe48Gd4Nd4	68	gd4nd4fe48al8b4	f	136	4	130.593	18.28	0.9	20.0	9.0	-0.151	23.28	-0.14	[['Gd', 'Nd', 'Fe', 'Fe', 'Fe', 'Al', 'Fe', 'Fe', 'B'], ['a', 'b', 'c', 'd', 'e', 'f', 'g', 'h', 'i'], ['4g', '4f', '16k', '16k2', '8j', '8j2', '4e', '4c', '4g'], [4, 4, 16, 16, 8, 8, 4, 4, 4]]
1019	B4Co8Fe48Gd4Nd4	68	gd4nd4fe48co8b4	f	136	4	264.153	25.97	1.28	14.0625	9.0	-0.032	31.08	-0.17	[['Gd', 'Nd', 'Fe', 'Fe', 'Fe', 'Co', 'Fe', 'Fe', 'B'], ['a', 'b', 'c', 'd', 'e', 'f', 'g', 'h', 'i'], ['4g', '4f', '16k', '16k2', '8j', '8j2', '4e', '4c', '4g'], [4, 4, 16, 16, 8, 8, 4, 4, 4]]
1020	B4Cr16Fe40Gd4Nd4	68	gd4nd4fe40cr16b4	f-g-h	136	4	83.58	14.58	0.72	36.111111111111114	13.0	0.068	19.15	-0.08	[['Gd', 'Nd', 'Fe', 'Fe', 'Fe', 'Cr', 'Cr', 'Cr', 'B'], ['a', 'b', 'c', 'd', 'e', 'f', 'g', 'h', 'i'], ['4g', '4f', '16k', '16k2', '8j', '8j2', '4e', '4c', '4g'], [4, 4, 16, 16, 8, 8, 4, 4, 4]]
1021	B4Cr12Fe44Gd4Nd4	68	gd4nd4fe44cr12b4	f-g	136	4	154.842	19.85	0.98	26.53061224489796	13.0	0.068	24.58	-0.08	[['Gd', 'Nd', 'Fe', 'Fe', 'Fe', 'Cr', 'Cr', 'Fe', 'B'], ['a', 'b', 'c', 'd', 'e', 'f', 'g', 'h', 'i'], ['4g', '4f', '16k', '16k2', '8j', '8j2', '4e', '4c', '4g'], [4, 4, 16, 16, 8, 8, 4, 4, 4]]
1022	B4Cr12Fe44Gd4Nd4	68	gd4nd4fe44cr12b4	f-h	136	4	35.615	9.41	0.47	38.297872340425535	9.0	0.045	14.2	-0.13	[['Gd', 'Nd', 'Fe', 'Fe', 'Fe', 'Cr', 'Fe', 'Cr', 'B'], ['a', 'b', 'c', 'd', 'e', 'f', 'g', 'h', 'i'], ['4g', '4f', '16k', '16k2', '8j', '8j2', '4e', '4c', '4g'], [4, 4, 16, 16, 8, 8, 4, 4, 4]]
1023	B4Cr8Fe48Gd4Nd4	68	gd4nd4fe48cr8b4	f	136	4	81.274	14.46	0.71	22.535211267605636	8.0	0.029	19.39	-0.13	[['Gd', 'Nd', 'Fe', 'Fe', 'Fe', 'Cr', 'Fe', 'Fe', 'B'], ['a', 'b', 'c', 'd', 'e', 'f', 'g', 'h', 'i'], ['4g', '4f', '16k', '16k2', '8j', '8j2', '4e', '4c', '4g'], [4, 4, 16, 16, 8, 8, 4, 4, 4]]
1024	B4Cu16Fe40Gd4Nd4	68	gd4nd4fe40cu16b4	f-g-h	136	4	116.486	17.13	0.85	16.47058823529412	7.0	0.035	21.99	-0.15	[['Gd', 'Nd', 'Fe', 'Fe', 'Fe', 'Cu', 'Cu', 'Cu', 'B'], ['a', 'b', 'c', 'd', 'e', 'f', 'g', 'h', 'i'], ['4g', '4f', '16k', '16k2', '8j', '8j2', '4e', '4c', '4g'], [4, 4, 16, 16, 8, 8, 4, 4, 4]]
1025	B4Cu12Fe44Gd4Nd4	68	gd4nd4fe44cu12b4	f-g	136	4	145.507	19.3	0.95	6.315789473684211	3.0	0.023	24.27	-0.15	[['Gd', 'Nd', 'Fe', 'Fe', 'Fe', 'Cu', 'Cu', 'Fe', 'B'], ['a', 'b', 'c', 'd', 'e', 'f', 'g', 'h', 'i'], ['4g', '4f', '16k', '16k2', '8j', '8j2', '4e', '4c', '4g'], [4, 4, 16, 16, 8, 8, 4, 4, 4]]
1026	B4Cu12Fe44Gd4Nd4	68	gd4nd4fe44cu12b4	f-h	136	4	151.698	19.56	0.97	18.556701030927837	9.0	0.009	24.44	-0.16	[['Gd', 'Nd', 'Fe', 'Fe', 'Fe', 'Cu', 'Fe', 'Cu', 'B'], ['a', 'b', 'c', 'd', 'e', 'f', 'g', 'h', 'i'], ['4g', '4f', '16k', '16k2', '8j', '8j2', '4e', '4c', '4g'], [4, 4, 16, 16, 8, 8, 4, 4, 4]]
1027	B4Cu8Fe48Gd4Nd4	68	gd4nd4fe48cu8b4	f	136	4	184.588	21.75	1.07	7.4766355140186915	4.0	-0.001	26.73	-0.16	[['Gd', 'Nd', 'Fe', 'Fe', 'Fe', 'Cu', 'Fe', 'Fe', 'B'], ['a', 'b', 'c', 'd', 'e', 'f', 'g', 'h', 'i'], ['4g', '4f', '16k', '16k2', '8j', '8j2', '4e', '4c', '4g'], [4, 4, 16, 16, 8, 8, 4, 4, 4]]
1028	Al8B4Fe48Gd4Nd4	68	gd4nd4fe48al8b4	g-h	136	4	158.018	19.98	0.99	28.282828282828284	14.0	-0.136	24.96	-0.12	[['Gd', 'Nd', 'Fe', 'Fe', 'Fe', 'Fe', 'Al', 'Al', 'B'], ['a', 'b', 'c', 'd', 'e', 'f', 'g', 'h', 'i'], ['4g', '4f', '16k', '16k2', '8j', '8j2', '4e', '4c', '4g'], [4, 4, 16, 16, 8, 8, 4, 4, 4]]
1029	Al4B4Fe52Gd4Nd4	68	gd4nd4fe52al4b4	g	136	4	228.312	24.15	1.19	18.487394957983195	11.0	-0.061	29.21	-0.12	[['Gd', 'Nd', 'Fe', 'Fe', 'Fe', 'Fe', 'Al', 'Fe', 'B'], ['a', 'b', 'c', 'd', 'e', 'f', 'g', 'h', 'i'], ['4g', '4f', '16k', '16k2', '8j', '8j2', '4e', '4c', '4g'], [4, 4, 16, 16, 8, 8, 4, 4, 4]]
1030	B4Co8Fe48Gd4Nd4	68	gd4nd4fe48co8b4	g-h	136	4	268.296	26.03	1.29	17.05426356589147	11.0	-0.046	31.11	-0.15	[['Gd', 'Nd', 'Fe', 'Fe', 'Fe', 'Fe', 'Co', 'Co', 'B'], ['a', 'b', 'c', 'd', 'e', 'f', 'g', 'h', 'i'], ['4g', '4f', '16k', '16k2', '8j', '8j2', '4e', '4c', '4g'], [4, 4, 16, 16, 8, 8, 4, 4, 4]]
1031	B4Co4Fe52Gd4Nd4	68	gd4nd4fe52co4b4	g	136	4	276.68	26.51	1.31	13.740458015267174	9.0	-0.039	31.65	-0.16	[['Gd', 'Nd', 'Fe', 'Fe', 'Fe', 'Fe', 'Co', 'Fe', 'B'], ['a', 'b', 'c', 'd', 'e', 'f', 'g', 'h', 'i'], ['4g', '4f', '16k', '16k2', '8j', '8j2', '4e', '4c', '4g'], [4, 4, 16, 16, 8, 8, 4, 4, 4]]
1032	B4Cr8Fe48Gd4Nd4	68	gd4nd4fe48cr8b4	g-h	136	4	119.243	17.4	0.86	23.25581395348837	10.0	0.004	22.19	-0.07	[['Gd', 'Nd', 'Fe', 'Fe', 'Fe', 'Fe', 'Cr', 'Cr', 'B'], ['a', 'b', 'c', 'd', 'e', 'f', 'g', 'h', 'i'], ['4g', '4f', '16k', '16k2', '8j', '8j2', '4e', '4c', '4g'], [4, 4, 16, 16, 8, 8, 4, 4, 4]]
1033	B4Cr4Fe52Gd4Nd4	68	gd4nd4fe52cr4b4	g	136	4	224.491	23.85	1.18	15.254237288135593	9.0	-0.011	28.81	-0.07	[['Gd', 'Nd', 'Fe', 'Fe', 'Fe', 'Fe', 'Cr', 'Fe', 'B'], ['a', 'b', 'c', 'd', 'e', 'f', 'g', 'h', 'i'], ['4g', '4f', '16k', '16k2', '8j', '8j2', '4e', '4c', '4g'], [4, 4, 16, 16, 8, 8, 4, 4, 4]]
1034	B4Cu8Fe48Gd4Nd4	68	gd4nd4fe48cu8b4	g-h	136	4	198.647	22.52	1.11	23.423423423423422	13.0	0.013	27.53	-0.17	[['Gd', 'Nd', 'Fe', 'Fe', 'Fe', 'Fe', 'Cu', 'Cu', 'B'], ['a', 'b', 'c', 'd', 'e', 'f', 'g', 'h', 'i'], ['4g', '4f', '16k', '16k2', '8j', '8j2', '4e', '4c', '4g'], [4, 4, 16, 16, 8, 8, 4, 4, 4]]
1035	B4Cu4Fe52Gd4Nd4	68	gd4nd4fe52cu4b4	g	136	4	239.969	24.62	1.22	13.114754098360656	8.0	-0.007	29.75	-0.16	[['Gd', 'Nd', 'Fe', 'Fe', 'Fe', 'Fe', 'Cu', 'Fe', 'B'], ['a', 'b', 'c', 'd', 'e', 'f', 'g', 'h', 'i'], ['4g', '4f', '16k', '16k2', '8j', '8j2', '4e', '4c', '4g'], [4, 4, 16, 16, 8, 8, 4, 4, 4]]
1036	Al4B4Fe52Gd4Nd4	68	gd4nd4fe52al4b4	h	136	4	216.946	23.58	1.16	20.689655172413794	12.0	-0.117	28.68	-0.17	[['Gd', 'Nd', 'Fe', 'Fe', 'Fe', 'Fe', 'Fe', 'Al', 'B'], ['a', 'b', 'c', 'd', 'e', 'f', 'g', 'h', 'i'], ['4g', '4f', '16k', '16k2', '8j', '8j2', '4e', '4c', '4g'], [4, 4, 16, 16, 8, 8, 4, 4, 4]]
1037	B4Fe52Gd4Mn4Nd4	68	gd4nd4fe52mn4b4	g	136	4	293.835	27.34	1.35	13.333333333333332	9.0	-0.021	32.43	-0.15	[['Gd', 'Nd', 'Fe', 'Fe', 'Fe', 'Fe', 'Mn', 'Fe', 'B'], ['a', 'b', 'c', 'd', 'e', 'f', 'g', 'h', 'i'], ['4g', '4f', '16k', '16k2', '8j', '8j2', '4e', '4c', '4g'], [4, 4, 16, 16, 8, 8, 4, 4, 4]]
1038	B4Fe48Gd4Mn8Nd4	68	gd4nd4fe48mn8b4	g-h	136	4	177.752	21.34	1.05	24.76190476190476	13.0	0.001	26.16	-0.15	[['Gd', 'Nd', 'Fe', 'Fe', 'Fe', 'Fe', 'Mn', 'Mn', 'B'], ['a', 'b', 'c', 'd', 'e', 'f', 'g', 'h', 'i'], ['4g', '4f', '16k', '16k2', '8j', '8j2', '4e', '4c', '4g'], [4, 4, 16, 16, 8, 8, 4, 4, 4]]
1039	B4Fe52Gd4Mo4Nd4	68	gd4nd4fe52mo4b4	g	136	4	228.312	24.01	1.19	15.126050420168069	9.0	0.036	28.94	-0.07	[['Gd', 'Nd', 'Fe', 'Fe', 'Fe', 'Fe', 'Mo', 'Fe', 'B'], ['a', 'b', 'c', 'd', 'e', 'f', 'g', 'h', 'i'], ['4g', '4f', '16k', '16k2', '8j', '8j2', '4e', '4c', '4g'], [4, 4, 16, 16, 8, 8, 4, 4, 4]]
1040	B4Fe48Gd4Mo8Nd4	68	gd4nd4fe48mo8b4	g-h	136	4	127.707	18.01	0.89	11.235955056179774	5.0	0.059	22.78	-0.07	[['Gd', 'Nd', 'Fe', 'Fe', 'Fe', 'Fe', 'Mo', 'Mo', 'B'], ['a', 'b', 'c', 'd', 'e', 'f', 'g', 'h', 'i'], ['4g', '4f', '16k', '16k2', '8j', '8j2', '4e', '4c', '4g'], [4, 4, 16, 16, 8, 8, 4, 4, 4]]
1041	B4Fe52Gd4Nd4Ni4	68	gd4nd4fe52ni4b4	g	136	4	255.963	25.55	1.26	12.698412698412698	8.0	-0.038	30.68	-0.15	[['Gd', 'Nd', 'Fe', 'Fe', 'Fe', 'Fe', 'Ni', 'Fe', 'B'], ['a', 'b', 'c', 'd', 'e', 'f', 'g', 'h', 'i'], ['4g', '4f', '16k', '16k2', '8j', '8j2', '4e', '4c', '4g'], [4, 4, 16, 16, 8, 8, 4, 4, 4]]
1042	B4Fe48Gd4Nd4Ni8	68	gd4nd4fe48ni8b4	g-h	136	4	232.166	24.35	1.2	20.0	12.0	-0.044	29.34	-0.15	[['Gd', 'Nd', 'Fe', 'Fe', 'Fe', 'Fe', 'Ni', 'Ni', 'B'], ['a', 'b', 'c', 'd', 'e', 'f', 'g', 'h', 'i'], ['4g', '4f', '16k', '16k2', '8j', '8j2', '4e', '4c', '4g'], [4, 4, 16, 16, 8, 8, 4, 4, 4]]
1043	B4Fe52Gd4Nd4Ti4	68	gd4nd4fe52ti4b4	g	136	4	220.702	23.74	1.17	17.094017094017094	10.0	-0.024	28.74	-0.08	[['Gd', 'Nd', 'Fe', 'Fe', 'Fe', 'Fe', 'Ti', 'Fe', 'B'], ['a', 'b', 'c', 'd', 'e', 'f', 'g', 'h', 'i'], ['4g', '4f', '16k', '16k2', '8j', '8j2', '4e', '4c', '4g'], [4, 4, 16, 16, 8, 8, 4, 4, 4]]
1044	B4Fe48Gd4Nd4Ti8	68	gd4nd4fe48ti8b4	g-h	136	4	142.459	18.95	0.94	19.148936170212767	9.0	-0.063	23.9	-0.08	[['Gd', 'Nd', 'Fe', 'Fe', 'Fe', 'Fe', 'Ti', 'Ti', 'B'], ['a', 'b', 'c', 'd', 'e', 'f', 'g', 'h', 'i'], ['4g', '4f', '16k', '16k2', '8j', '8j2', '4e', '4c', '4g'], [4, 4, 16, 16, 8, 8, 4, 4, 4]]
1045	B4Fe52Gd4Nd4V4	68	gd4nd4fe52v4b4	g	136	4	228.312	24.04	1.19	15.126050420168069	9.0	-0.03	29.0	-0.07	[['Gd', 'Nd', 'Fe', 'Fe', 'Fe', 'Fe', 'V', 'Fe', 'B'], ['a', 'b', 'c', 'd', 'e', 'f', 'g', 'h', 'i'], ['4g', '4f', '16k', '16k2', '8j', '8j2', '4e', '4c', '4g'], [4, 4, 16, 16, 8, 8, 4, 4, 4]]
1046	B4Fe48Gd4Nd4V8	68	gd4nd4fe48v8b4	g-h	136	4	133.511	18.41	0.91	19.78021978021978	9.0	-0.046	23.29	-0.07	[['Gd', 'Nd', 'Fe', 'Fe', 'Fe', 'Fe', 'V', 'V', 'B'], ['a', 'b', 'c', 'd', 'e', 'f', 'g', 'h', 'i'], ['4g', '4f', '16k', '16k2', '8j', '8j2', '4e', '4c', '4g'], [4, 4, 16, 16, 8, 8, 4, 4, 4]]
1047	B4Fe52Gd4Nd4Zn4	68	gd4nd4fe52zn4b4	g	136	4	232.166	24.21	1.2	16.666666666666668	10.0	-0.015	29.31	-0.15	[['Gd', 'Nd', 'Fe', 'Fe', 'Fe', 'Fe', 'Zn', 'Fe', 'B'], ['a', 'b', 'c', 'd', 'e', 'f', 'g', 'h', 'i'], ['4g', '4f', '16k', '16k2', '8j', '8j2', '4e', '4c', '4g'], [4, 4, 16, 16, 8, 8, 4, 4, 4]]
1048	B4Fe48Gd4Nd4Zn8	68	gd4nd4fe48zn8b4	g-h	136	4	174.382	21.03	1.04	28.846153846153847	15.0	-0.032	26.07	-0.15	[['Gd', 'Nd', 'Fe', 'Fe', 'Fe', 'Fe', 'Zn', 'Zn', 'B'], ['a', 'b', 'c', 'd', 'e', 'f', 'g', 'h', 'i'], ['4g', '4f', '16k', '16k2', '8j', '8j2', '4e', '4c', '4g'], [4, 4, 16, 16, 8, 8, 4, 4, 4]]
1049	B4Fe48Gd4Mn8Nd4	68	gd4nd4fe48mn8b4	f	136	4	276.68	26.49	1.31	15.267175572519083	10.0	0.009	31.55	-0.16	[['Gd', 'Nd', 'Fe', 'Fe', 'Fe', 'Mn', 'Fe', 'Fe', 'B'], ['a', 'b', 'c', 'd', 'e', 'f', 'g', 'h', 'i'], ['4g', '4f', '16k', '16k2', '8j', '8j2', '4e', '4c', '4g'], [4, 4, 16, 16, 8, 8, 4, 4, 4]]
1050	B4Fe44Gd4Mn12Nd4	68	gd4nd4fe44mn12b4	f-h	136	4	239.969	24.73	1.22	14.754098360655737	9.0	0.037	29.71	-0.16	[['Gd', 'Nd', 'Fe', 'Fe', 'Fe', 'Mn', 'Fe', 'Mn', 'B'], ['a', 'b', 'c', 'd', 'e', 'f', 'g', 'h', 'i'], ['4g', '4f', '16k', '16k2', '8j', '8j2', '4e', '4c', '4g'], [4, 4, 16, 16, 8, 8, 4, 4, 4]]
1051	B4Fe44Gd4Mn12Nd4	68	gd4nd4fe44mn12b4	f-g	136	4	251.916	25.35	1.25	16.0	10.0	0.03	30.32	-0.13	[['Gd', 'Nd', 'Fe', 'Fe', 'Fe', 'Mn', 'Mn', 'Fe', 'B'], ['a', 'b', 'c', 'd', 'e', 'f', 'g', 'h', 'i'], ['4g', '4f', '16k', '16k2', '8j', '8j2', '4e', '4c', '4g'], [4, 4, 16, 16, 8, 8, 4, 4, 4]]
1052	B4Fe48Gd4Mo8Nd4	68	gd4nd4fe48mo8b4	f	136	4	139.444	18.73	0.93	34.40860215053763	16.0	0.065	23.49	-0.13	[['Gd', 'Nd', 'Fe', 'Fe', 'Fe', 'Mo', 'Fe', 'Fe', 'B'], ['a', 'b', 'c', 'd', 'e', 'f', 'g', 'h', 'i'], ['4g', '4f', '16k', '16k2', '8j', '8j2', '4e', '4c', '4g'], [4, 4, 16, 16, 8, 8, 4, 4, 4]]
1053	B4Fe44Gd4Mo12Nd4	68	gd4nd4fe44mo12b4	f-g	136	4	113.761	16.92	0.84	38.095238095238095	16.0	0.15	21.54	-0.06	[['Gd', 'Nd', 'Fe', 'Fe', 'Fe', 'Mo', 'Mo', 'Fe', 'B'], ['a', 'b', 'c', 'd', 'e', 'f', 'g', 'h', 'i'], ['4g', '4f', '16k', '16k2', '8j', '8j2', '4e', '4c', '4g'], [4, 4, 16, 16, 8, 8, 4, 4, 4]]
1054	B4Fe40Gd4Mo16Nd4	68	gd4nd4fe40mo16b4	f-g-h	136	4	50.561	11.42	0.56	46.42857142857142	13.0	0.119	15.87	-0.06	[['Gd', 'Nd', 'Fe', 'Fe', 'Fe', 'Mo', 'Mo', 'Mo', 'B'], ['a', 'b', 'c', 'd', 'e', 'f', 'g', 'h', 'i'], ['4g', '4f', '16k', '16k2', '8j', '8j2', '4e', '4c', '4g'], [4, 4, 16, 16, 8, 8, 4, 4, 4]]
1055	B4Fe48Gd4Nd4Ni8	68	gd4nd4fe48ni8b4	f	136	4	224.491	23.81	1.18	10.16949152542373	6.0	-0.037	28.84	-0.16	[['Gd', 'Nd', 'Fe', 'Fe', 'Fe', 'Ni', 'Fe', 'Fe', 'B'], ['a', 'b', 'c', 'd', 'e', 'f', 'g', 'h', 'i'], ['4g', '4f', '16k', '16k2', '8j', '8j2', '4e', '4c', '4g'], [4, 4, 16, 16, 8, 8, 4, 4, 4]]
1056	B4Fe44Gd4Nd4Ni12	68	gd4nd4fe44ni12b4	f-h	136	4	195.084	22.26	1.1	18.18181818181818	10.0	-0.045	27.18	-0.16	[['Gd', 'Nd', 'Fe', 'Fe', 'Fe', 'Ni', 'Fe', 'Ni', 'B'], ['a', 'b', 'c', 'd', 'e', 'f', 'g', 'h', 'i'], ['4g', '4f', '16k', '16k2', '8j', '8j2', '4e', '4c', '4g'], [4, 4, 16, 16, 8, 8, 4, 4, 4]]
1057	B4Fe44Gd4Nd4Ni12	68	gd4nd4fe44ni12b4	f-g	136	4	191.553	22.03	1.09	9.174311926605505	5.0	-0.039	27.04	-0.14	[['Gd', 'Nd', 'Fe', 'Fe', 'Fe', 'Ni', 'Ni', 'Fe', 'B'], ['a', 'b', 'c', 'd', 'e', 'f', 'g', 'h', 'i'], ['4g', '4f', '16k', '16k2', '8j', '8j2', '4e', '4c', '4g'], [4, 4, 16, 16, 8, 8, 4, 4, 4]]
1058	B4Fe40Gd4Nd4Ni16	68	gd4nd4fe40ni16b4	f-g-h	136	4	164.467	20.47	1.01	17.821782178217823	9.0	-0.043	25.37	-0.14	[['Gd', 'Nd', 'Fe', 'Fe', 'Fe', 'Ni', 'Ni', 'Ni', 'B'], ['a', 'b', 'c', 'd', 'e', 'f', 'g', 'h', 'i'], ['4g', '4f', '16k', '16k2', '8j', '8j2', '4e', '4c', '4g'], [4, 4, 16, 16, 8, 8, 4, 4, 4]]
1059	B4Fe48Gd4Nd4Ti8	68	gd4nd4fe48ti8b4	f	136	4	119.243	17.33	0.86	11.627906976744185	5.0	-0.117	22.35	-0.13	[['Gd', 'Nd', 'Fe', 'Fe', 'Fe', 'Ti', 'Fe', 'Fe', 'B'], ['a', 'b', 'c', 'd', 'e', 'f', 'g', 'h', 'i'], ['4g', '4f', '16k', '16k2', '8j', '8j2', '4e', '4c', '4g'], [4, 4, 16, 16, 8, 8, 4, 4, 4]]
1060	B4Fe44Gd4Nd4Ti12	68	gd4nd4fe44ti12b4	f-h	136	4	59.992	12.36	0.61	13.114754098360656	4.0	-0.163	17.32	-0.12	[['Gd', 'Nd', 'Fe', 'Fe', 'Fe', 'Ti', 'Fe', 'Ti', 'B'], ['a', 'b', 'c', 'd', 'e', 'f', 'g', 'h', 'i'], ['4g', '4f', '16k', '16k2', '8j', '8j2', '4e', '4c', '4g'], [4, 4, 16, 16, 8, 8, 4, 4, 4]]
1061	B4Fe44Gd4Nd4Ti12	68	gd4nd4fe44ti12b4	f-g	136	4	76.76	13.88	0.69	20.28985507246377	7.0	-0.074	18.76	-0.07	[['Gd', 'Nd', 'Fe', 'Fe', 'Fe', 'Ti', 'Ti', 'Fe', 'B'], ['a', 'b', 'c', 'd', 'e', 'f', 'g', 'h', 'i'], ['4g', '4f', '16k', '16k2', '8j', '8j2', '4e', '4c', '4g'], [4, 4, 16, 16, 8, 8, 4, 4, 4]]
1062	B4Fe40Gd4Nd4Ti16	68	gd4nd4fe40ti16b4	f-g-h	136	4	37.146	9.66	0.48	25.0	6.0	-0.124	14.48	-0.07	[['Gd', 'Nd', 'Fe', 'Fe', 'Fe', 'Ti', 'Ti', 'Ti', 'B'], ['a', 'b', 'c', 'd', 'e', 'f', 'g', 'h', 'i'], ['4g', '4f', '16k', '16k2', '8j', '8j2', '4e', '4c', '4g'], [4, 4, 16, 16, 8, 8, 4, 4, 4]]
1063	B4Fe48Gd4Nd4V8	68	gd4nd4fe48v8b4	f	136	4	113.761	16.91	0.84	21.42857142857143	9.0	-0.04	21.9	-0.13	[['Gd', 'Nd', 'Fe', 'Fe', 'Fe', 'V', 'Fe', 'Fe', 'B'], ['a', 'b', 'c', 'd', 'e', 'f', 'g', 'h', 'i'], ['4g', '4f', '16k', '16k2', '8j', '8j2', '4e', '4c', '4g'], [4, 4, 16, 16, 8, 8, 4, 4, 4]]
1064	B4Fe44Gd4Nd4V12	68	gd4nd4fe44v12b4	f-h	136	4	58.041	12.21	0.6	23.333333333333336	7.0	-0.059	17.1	-0.13	[['Gd', 'Nd', 'Fe', 'Fe', 'Fe', 'V', 'Fe', 'V', 'B'], ['a', 'b', 'c', 'd', 'e', 'f', 'g', 'h', 'i'], ['4g', '4f', '16k', '16k2', '8j', '8j2', '4e', '4c', '4g'], [4, 4, 16, 16, 8, 8, 4, 4, 4]]
1065	B4Fe44Gd4Nd4V12	68	gd4nd4fe44v12b4	f-g	136	4	85.917	14.74	0.73	24.65753424657534	9.0	-0.018	19.58	-0.07	[['Gd', 'Nd', 'Fe', 'Fe', 'Fe', 'V', 'V', 'Fe', 'B'], ['a', 'b', 'c', 'd', 'e', 'f', 'g', 'h', 'i'], ['4g', '4f', '16k', '16k2', '8j', '8j2', '4e', '4c', '4g'], [4, 4, 16, 16, 8, 8, 4, 4, 4]]
1066	B4Fe40Gd4Nd4V16	68	gd4nd4fe40v16b4	f-g-h	136	4	41.935	10.4	0.51	27.45098039215686	7.0	-0.041	15.14	-0.07	[['Gd', 'Nd', 'Fe', 'Fe', 'Fe', 'V', 'V', 'V', 'B'], ['a', 'b', 'c', 'd', 'e', 'f', 'g', 'h', 'i'], ['4g', '4f', '16k', '16k2', '8j', '8j2', '4e', '4c', '4g'], [4, 4, 16, 16, 8, 8, 4, 4, 4]]
1067	B4Fe44Gd4Nd4Zn12	68	gd4nd4fe44zn12b4	f-h	136	4	113.761	16.93	0.84	19.047619047619047	8.0	-0.072	21.84	-0.15	[['Gd', 'Nd', 'Fe', 'Fe', 'Fe', 'Zn', 'Fe', 'Zn', 'B'], ['a', 'b', 'c', 'd', 'e', 'f', 'g', 'h', 'i'], ['4g', '4f', '16k', '16k2', '8j', '8j2', '4e', '4c', '4g'], [4, 4, 16, 16, 8, 8, 4, 4, 4]]
1068	B4Fe44Gd4Nd4Zn12	68	gd4nd4fe44zn12b4	f-g	136	4	113.761	17.03	0.84	9.523809523809524	4.0	-0.035	21.96	-0.12	[['Gd', 'Nd', 'Fe', 'Fe', 'Fe', 'Zn', 'Zn', 'Fe', 'B'], ['a', 'b', 'c', 'd', 'e', 'f', 'g', 'h', 'i'], ['4g', '4f', '16k', '16k2', '8j', '8j2', '4e', '4c', '4g'], [4, 4, 16, 16, 8, 8, 4, 4, 4]]
1069	B4Fe40Gd4Nd4Zn16	68	gd4nd4fe40zn16b4	f-g-h	136	4	76.76	13.91	0.69	23.188405797101453	8.0	-0.051	18.75	-0.12	[['Gd', 'Nd', 'Fe', 'Fe', 'Fe', 'Zn', 'Zn', 'Zn', 'B'], ['a', 'b', 'c', 'd', 'e', 'f', 'g', 'h', 'i'], ['4g', '4f', '16k', '16k2', '8j', '8j2', '4e', '4c', '4g'], [4, 4, 16, 16, 8, 8, 4, 4, 4]]
1070	B4Fe48Gd4Mn8Nd4	68	gd4nd4fe48mn8b4	e	136	4	130.593	18.16	0.9	15.555555555555555	7.0	-0.015	22.79	-0.14	[['Gd', 'Nd', 'Fe', 'Fe', 'Mn', 'Fe', 'Fe', 'Fe', 'B'], ['a', 'b', 'c', 'd', 'e', 'f', 'g', 'h', 'i'], ['4g', '4f', '16k', '16k2', '8j', '8j2', '4e', '4c', '4g'], [4, 4, 16, 16, 8, 8, 4, 4, 4]]
1071	B4Fe44Gd4Mn12Nd4	68	gd4nd4fe44mn12b4	e-h	136	4	56.123	12.01	0.59	37.28813559322034	11.0	0.013	16.44	-0.14	[['Gd', 'Nd', 'Fe', 'Fe', 'Mn', 'Fe', 'Fe', 'Mn', 'B'], ['a', 'b', 'c', 'd', 'e', 'f', 'g', 'h', 'i'], ['4g', '4f', '16k', '16k2', '8j', '8j2', '4e', '4c', '4g'], [4, 4, 16, 16, 8, 8, 4, 4, 4]]
1072	B4Fe44Gd4Mn12Nd4	68	gd4nd4fe44mn12b4	e-g	136	4	119.243	17.38	0.86	16.27906976744186	7.0	0.002	21.98	-0.12	[['Gd', 'Nd', 'Fe', 'Fe', 'Mn', 'Fe', 'Mn', 'Fe', 'B'], ['a', 'b', 'c', 'd', 'e', 'f', 'g', 'h', 'i'], ['4g', '4f', '16k', '16k2', '8j', '8j2', '4e', '4c', '4g'], [4, 4, 16, 16, 8, 8, 4, 4, 4]]
1073	B4Fe40Gd4Mn16Nd4	68	gd4nd4fe40mn16b4	e-g-h	136	4	111.069	16.83	0.83	14.457831325301205	6.0	0.029	21.41	-0.12	[['Gd', 'Nd', 'Fe', 'Fe', 'Mn', 'Fe', 'Mn', 'Mn', 'B'], ['a', 'b', 'c', 'd', 'e', 'f', 'g', 'h', 'i'], ['4g', '4f', '16k', '16k2', '8j', '8j2', '4e', '4c', '4g'], [4, 4, 16, 16, 8, 8, 4, 4, 4]]
1074	B4Fe48Gd4Mo8Nd4	68	gd4nd4fe48mo8b4	e	136	4	148.586	19.51	0.96	14.583333333333334	7.0	-0.01	24.22	-0.13	[['Gd', 'Nd', 'Fe', 'Fe', 'Mo', 'Fe', 'Fe', 'Fe', 'B'], ['a', 'b', 'c', 'd', 'e', 'f', 'g', 'h', 'i'], ['4g', '4f', '16k', '16k2', '8j', '8j2', '4e', '4c', '4g'], [4, 4, 16, 16, 8, 8, 4, 4, 4]]
1075	B4Fe44Gd4Mo12Nd4	68	gd4nd4fe44mo12b4	e-h	136	4	76.76	13.93	0.69	11.594202898550726	4.0	-0.006	18.47	-0.12	[['Gd', 'Nd', 'Fe', 'Fe', 'Mo', 'Fe', 'Fe', 'Mo', 'B'], ['a', 'b', 'c', 'd', 'e', 'f', 'g', 'h', 'i'], ['4g', '4f', '16k', '16k2', '8j', '8j2', '4e', '4c', '4g'], [4, 4, 16, 16, 8, 8, 4, 4, 4]]
1076	B4Fe44Gd4Mo12Nd4	68	gd4nd4fe44mo12b4	e-g	136	4	122.032	17.56	0.87	13.793103448275863	6.0	0.099	22.17	-0.06	[['Gd', 'Nd', 'Fe', 'Fe', 'Mo', 'Fe', 'Mo', 'Fe', 'B'], ['a', 'b', 'c', 'd', 'e', 'f', 'g', 'h', 'i'], ['4g', '4f', '16k', '16k2', '8j', '8j2', '4e', '4c', '4g'], [4, 4, 16, 16, 8, 8, 4, 4, 4]]
1077	B4Fe40Gd4Mo16Nd4	68	gd4nd4fe40mo16b4	e-g-h	136	4	52.382	11.54	0.57	10.526315789473685	3.0	0.088	16.01	-0.06	[['Gd', 'Nd', 'Fe', 'Fe', 'Mo', 'Fe', 'Mo', 'Mo', 'B'], ['a', 'b', 'c', 'd', 'e', 'f', 'g', 'h', 'i'], ['4g', '4f', '16k', '16k2', '8j', '8j2', '4e', '4c', '4g'], [4, 4, 16, 16, 8, 8, 4, 4, 4]]
1078	B4Fe40Gd4Mo16Nd4	68	gd4nd4fe40mo16b4	e-f	136	4	58.041	12.2	0.6	43.333333333333336	13.0	0.145	16.63	-0.1	[['Gd', 'Nd', 'Fe', 'Fe', 'Mo', 'Mo', 'Fe', 'Fe', 'B'], ['a', 'b', 'c', 'd', 'e', 'f', 'g', 'h', 'i'], ['4g', '4f', '16k', '16k2', '8j', '8j2', '4e', '4c', '4g'], [4, 4, 16, 16, 8, 8, 4, 4, 4]]
1079	B4Fe48Gd4Nd4Ni8	68	gd4nd4fe48ni8b4	e	136	4	236.051	24.52	1.21	14.87603305785124	9.0	-0.049	29.5	-0.16	[['Gd', 'Nd', 'Fe', 'Fe', 'Ni', 'Fe', 'Fe', 'Fe', 'B'], ['a', 'b', 'c', 'd', 'e', 'f', 'g', 'h', 'i'], ['4g', '4f', '16k', '16k2', '8j', '8j2', '4e', '4c', '4g'], [4, 4, 16, 16, 8, 8, 4, 4, 4]]
1080	B4Fe44Gd4Nd4Ni12	68	gd4nd4fe44ni12b4	e-h	136	4	209.529	23.05	1.14	24.56140350877193	14.0	-0.054	27.92	-0.16	[['Gd', 'Nd', 'Fe', 'Fe', 'Ni', 'Fe', 'Fe', 'Ni', 'B'], ['a', 'b', 'c', 'd', 'e', 'f', 'g', 'h', 'i'], ['4g', '4f', '16k', '16k2', '8j', '8j2', '4e', '4c', '4g'], [4, 4, 16, 16, 8, 8, 4, 4, 4]]
1081	B4Fe44Gd4Nd4Ni12	68	gd4nd4fe44ni12b4	e-g	136	4	209.529	23.11	1.14	14.035087719298247	8.0	-0.046	28.02	-0.14	[['Gd', 'Nd', 'Fe', 'Fe', 'Ni', 'Fe', 'Ni', 'Fe', 'B'], ['a', 'b', 'c', 'd', 'e', 'f', 'g', 'h', 'i'], ['4g', '4f', '16k', '16k2', '8j', '8j2', '4e', '4c', '4g'], [4, 4, 16, 16, 8, 8, 4, 4, 4]]
1082	B4Fe40Gd4Nd4Ni16	68	gd4nd4fe40ni16b4	e-g-h	136	4	177.752	21.34	1.05	22.857142857142858	12.0	-0.051	26.19	-0.15	[['Gd', 'Nd', 'Fe', 'Fe', 'Ni', 'Fe', 'Ni', 'Ni', 'B'], ['a', 'b', 'c', 'd', 'e', 'f', 'g', 'h', 'i'], ['4g', '4f', '16k', '16k2', '8j', '8j2', '4e', '4c', '4g'], [4, 4, 16, 16, 8, 8, 4, 4, 4]]
1083	B4Fe40Gd4Nd4Ni16	68	gd4nd4fe40ni16b4	e-f	136	4	164.467	20.54	1.01	9.900990099009901	5.0	-0.066	25.45	-0.16	[['Gd', 'Nd', 'Fe', 'Fe', 'Ni', 'Ni', 'Fe', 'Fe', 'B'], ['a', 'b', 'c', 'd', 'e', 'f', 'g', 'h', 'i'], ['4g', '4f', '16k', '16k2', '8j', '8j2', '4e', '4c', '4g'], [4, 4, 16, 16, 8, 8, 4, 4, 4]]
1084	B4Fe48Gd4Nd4Ti8	68	gd4nd4fe48ti8b4	e	136	4	145.507	19.21	0.95	16.842105263157894	8.0	-0.097	24.1	-0.14	[['Gd', 'Nd', 'Fe', 'Fe', 'Ti', 'Fe', 'Fe', 'Fe', 'B'], ['a', 'b', 'c', 'd', 'e', 'f', 'g', 'h', 'i'], ['4g', '4f', '16k', '16k2', '8j', '8j2', '4e', '4c', '4g'], [4, 4, 16, 16, 8, 8, 4, 4, 4]]
1085	B4Fe44Gd4Nd4Ti12	68	gd4nd4fe44ti12b4	e-h	136	4	81.274	14.36	0.71	19.71830985915493	7.0	-0.144	19.14	-0.13	[['Gd', 'Nd', 'Fe', 'Fe', 'Ti', 'Fe', 'Fe', 'Ti', 'B'], ['a', 'b', 'c', 'd', 'e', 'f', 'g', 'h', 'i'], ['4g', '4f', '16k', '16k2', '8j', '8j2', '4e', '4c', '4g'], [4, 4, 16, 16, 8, 8, 4, 4, 4]]
1086	B4Fe44Gd4Nd4Ti12	68	gd4nd4fe44ti12b4	e-g	136	4	111.069	16.85	0.83	21.686746987951807	9.0	-0.038	21.63	-0.07	[['Gd', 'Nd', 'Fe', 'Fe', 'Ti', 'Fe', 'Ti', 'Fe', 'B'], ['a', 'b', 'c', 'd', 'e', 'f', 'g', 'h', 'i'], ['4g', '4f', '16k', '16k2', '8j', '8j2', '4e', '4c', '4g'], [4, 4, 16, 16, 8, 8, 4, 4, 4]]
1087	B4Fe40Gd4Nd4Ti16	68	gd4nd4fe40ti16b4	e-g-h	136	4	58.041	12.06	0.6	30.0	9.0	-0.089	16.77	-0.07	[['Gd', 'Nd', 'Fe', 'Fe', 'Ti', 'Fe', 'Ti', 'Ti', 'B'], ['a', 'b', 'c', 'd', 'e', 'f', 'g', 'h', 'i'], ['4g', '4f', '16k', '16k2', '8j', '8j2', '4e', '4c', '4g'], [4, 4, 16, 16, 8, 8, 4, 4, 4]]
1088	B4Fe40Gd4Nd4Ti16	68	gd4nd4fe40ti16b4	e-f	136	4	41.935	10.33	0.51	15.686274509803921	4.0	-0.092	15.09	-0.1	[['Gd', 'Nd', 'Fe', 'Fe', 'Ti', 'Ti', 'Fe', 'Fe', 'B'], ['a', 'b', 'c', 'd', 'e', 'f', 'g', 'h', 'i'], ['4g', '4f', '16k', '16k2', '8j', '8j2', '4e', '4c', '4g'], [4, 4, 16, 16, 8, 8, 4, 4, 4]]
1089	B4Fe48Gd4Nd4V8	68	gd4nd4fe48v8b4	e	136	4	133.511	18.47	0.91	19.78021978021978	9.0	-0.068	23.28	-0.14	[['Gd', 'Nd', 'Fe', 'Fe', 'V', 'Fe', 'Fe', 'Fe', 'B'], ['a', 'b', 'c', 'd', 'e', 'f', 'g', 'h', 'i'], ['4g', '4f', '16k', '16k2', '8j', '8j2', '4e', '4c', '4g'], [4, 4, 16, 16, 8, 8, 4, 4, 4]]
1090	B4Fe44Gd4Nd4V12	68	gd4nd4fe44v12b4	e-h	136	4	70.23	13.41	0.66	24.242424242424242	8.0	-0.085	18.06	-0.13	[['Gd', 'Nd', 'Fe', 'Fe', 'V', 'Fe', 'Fe', 'V', 'B'], ['a', 'b', 'c', 'd', 'e', 'f', 'g', 'h', 'i'], ['4g', '4f', '16k', '16k2', '8j', '8j2', '4e', '4c', '4g'], [4, 4, 16, 16, 8, 8, 4, 4, 4]]
1091	B4Fe44Gd4Nd4V12	68	gd4nd4fe44v12b4	e-g	136	4	108.408	16.7	0.82	21.951219512195124	9.0	-0.036	21.39	-0.06	[['Gd', 'Nd', 'Fe', 'Fe', 'V', 'Fe', 'V', 'Fe', 'B'], ['a', 'b', 'c', 'd', 'e', 'f', 'g', 'h', 'i'], ['4g', '4f', '16k', '16k2', '8j', '8j2', '4e', '4c', '4g'], [4, 4, 16, 16, 8, 8, 4, 4, 4]]
1092	B4Fe40Gd4Nd4V16	68	gd4nd4fe40v16b4	e-g-h	136	4	54.236	11.74	0.58	20.689655172413794	6.0	-0.055	16.28	-0.07	[['Gd', 'Nd', 'Fe', 'Fe', 'V', 'Fe', 'V', 'V', 'B'], ['a', 'b', 'c', 'd', 'e', 'f', 'g', 'h', 'i'], ['4g', '4f', '16k', '16k2', '8j', '8j2', '4e', '4c', '4g'], [4, 4, 16, 16, 8, 8, 4, 4, 4]]
1093	B4Fe44Gd4Nd4Zn12	68	gd4nd4fe44zn12b4	e-h	136	4	139.444	18.78	0.93	27.956989247311828	13.0	-0.089	23.75	-0.15	[['Gd', 'Nd', 'Fe', 'Fe', 'Zn', 'Fe', 'Fe', 'Zn', 'B'], ['a', 'b', 'c', 'd', 'e', 'f', 'g', 'h', 'i'], ['4g', '4f', '16k', '16k2', '8j', '8j2', '4e', '4c', '4g'], [4, 4, 16, 16, 8, 8, 4, 4, 4]]
1094	B4Fe44Gd4Nd4Zn12	68	gd4nd4fe44zn12b4	e-g	136	4	145.507	19.14	0.95	21.05263157894737	10.0	-0.044	24.13	-0.13	[['Gd', 'Nd', 'Fe', 'Fe', 'Zn', 'Fe', 'Zn', 'Fe', 'B'], ['a', 'b', 'c', 'd', 'e', 'f', 'g', 'h', 'i'], ['4g', '4f', '16k', '16k2', '8j', '8j2', '4e', '4c', '4g'], [4, 4, 16, 16, 8, 8, 4, 4, 4]]
1095	B4Fe40Gd4Nd4Zn16	68	gd4nd4fe40zn16b4	e-g-h	136	4	103.185	16.21	0.8	30.0	12.0	-0.059	21.16	-0.13	[['Gd', 'Nd', 'Fe', 'Fe', 'Zn', 'Fe', 'Zn', 'Zn', 'B'], ['a', 'b', 'c', 'd', 'e', 'f', 'g', 'h', 'i'], ['4g', '4f', '16k', '16k2', '8j', '8j2', '4e', '4c', '4g'], [4, 4, 16, 16, 8, 8, 4, 4, 4]]
1096	B4Fe40Gd4Nd4Zn16	68	gd4nd4fe40zn16b4	e-f	136	4	103.185	16.18	0.8	7.5	3.0	-0.098	21.02	-0.12	[['Gd', 'Nd', 'Fe', 'Fe', 'Zn', 'Zn', 'Fe', 'Fe', 'B'], ['a', 'b', 'c', 'd', 'e', 'f', 'g', 'h', 'i'], ['4g', '4f', '16k', '16k2', '8j', '8j2', '4e', '4c', '4g'], [4, 4, 16, 16, 8, 8, 4, 4, 4]]
1097	B4Fe40Gd4Mn16Nd4	68	gd4nd4fe40mn16b4	d	136	4	24.522	7.9	0.39	41.02564102564102	8.0	0.019	12.54	-0.14	[['Gd', 'Nd', 'Fe', 'Mn', 'Fe', 'Fe', 'Fe', 'Fe', 'B'], ['a', 'b', 'c', 'd', 'e', 'f', 'g', 'h', 'i'], ['4g', '4f', '16k', '16k2', '8j', '8j2', '4e', '4c', '4g'], [4, 4, 16, 16, 8, 8, 4, 4, 4]]
1098	B4Fe40Gd4Mo16Nd4	68	gd4nd4fe40mo16b4	d	136	4	43.596	10.62	0.52	30.769230769230766	8.0	0.077	15.16	-0.13	[['Gd', 'Nd', 'Fe', 'Mo', 'Fe', 'Fe', 'Fe', 'Fe', 'B'], ['a', 'b', 'c', 'd', 'e', 'f', 'g', 'h', 'i'], ['4g', '4f', '16k', '16k2', '8j', '8j2', '4e', '4c', '4g'], [4, 4, 16, 16, 8, 8, 4, 4, 4]]
1099	B4Fe40Gd4Nd4Ni16	68	gd4nd4fe40ni16b4	d	136	4	181.154	21.41	1.06	15.094339622641508	8.0	-0.041	26.44	-0.16	[['Gd', 'Nd', 'Fe', 'Ni', 'Fe', 'Fe', 'Fe', 'Fe', 'B'], ['a', 'b', 'c', 'd', 'e', 'f', 'g', 'h', 'i'], ['4g', '4f', '16k', '16k2', '8j', '8j2', '4e', '4c', '4g'], [4, 4, 16, 16, 8, 8, 4, 4, 4]]
1100	B4Fe40Gd4Nd4Ti16	68	gd4nd4fe40ti16b4	d	136	4	41.935	10.31	0.51	23.52941176470588	6.0	-0.145	15.14	-0.14	[['Gd', 'Nd', 'Fe', 'Ti', 'Fe', 'Fe', 'Fe', 'Fe', 'B'], ['a', 'b', 'c', 'd', 'e', 'f', 'g', 'h', 'i'], ['4g', '4f', '16k', '16k2', '8j', '8j2', '4e', '4c', '4g'], [4, 4, 16, 16, 8, 8, 4, 4, 4]]
1101	B4Fe40Gd4Nd4V16	68	gd4nd4fe40v16b4	d	136	4	41.935	10.34	0.51	27.45098039215686	7.0	-0.1	15.04	-0.13	[['Gd', 'Nd', 'Fe', 'V', 'Fe', 'Fe', 'Fe', 'Fe', 'B'], ['a', 'b', 'c', 'd', 'e', 'f', 'g', 'h', 'i'], ['4g', '4f', '16k', '16k2', '8j', '8j2', '4e', '4c', '4g'], [4, 4, 16, 16, 8, 8, 4, 4, 4]]
1102	B4Fe40Gd4Nd4Zn16	68	gd4nd4fe40zn16b4	d	136	4	108.408	16.52	0.82	21.951219512195124	9.0	-0.081	21.53	-0.16	[['Gd', 'Nd', 'Fe', 'Zn', 'Fe', 'Fe', 'Fe', 'Fe', 'B'], ['a', 'b', 'c', 'd', 'e', 'f', 'g', 'h', 'i'], ['4g', '4f', '16k', '16k2', '8j', '8j2', '4e', '4c', '4g'], [4, 4, 16, 16, 8, 8, 4, 4, 4]]
1103	B4Fe40Gd4Mn16Nd4	68	gd4nd4mn16fe40b4	c	136	4	232.166	24.27	1.2	15.0	9.0	0.055	29.16	-0.12	[['Gd', 'Nd', 'Mn', 'Fe', 'Fe', 'Fe', 'Fe', 'Fe', 'B'], ['a', 'b', 'c', 'd', 'e', 'f', 'g', 'h', 'i'], ['4g', '4f', '16k', '16k2', '8j', '8j2', '4e', '4c', '4g'], [4, 4, 16, 16, 8, 8, 4, 4, 4]]
1104	B4Fe40Gd4Mo16Nd4	68	gd4nd4mo16fe40b4	c	136	4	50.561	11.25	0.56	39.285714285714285	11.0	0.167	15.77	0.01	[['Gd', 'Nd', 'Mo', 'Fe', 'Fe', 'Fe', 'Fe', 'Fe', 'B'], ['a', 'b', 'c', 'd', 'e', 'f', 'g', 'h', 'i'], ['4g', '4f', '16k', '16k2', '8j', '8j2', '4e', '4c', '4g'], [4, 4, 16, 16, 8, 8, 4, 4, 4]]
1105	B4Fe40Gd4Nd4Ni16	68	gd4nd4ni16fe40b4	c	136	4	167.74	20.57	1.02	15.686274509803921	8.0	-0.057	25.57	-0.11	[['Gd', 'Nd', 'Ni', 'Fe', 'Fe', 'Fe', 'Fe', 'Fe', 'B'], ['a', 'b', 'c', 'd', 'e', 'f', 'g', 'h', 'i'], ['4g', '4f', '16k', '16k2', '8j', '8j2', '4e', '4c', '4g'], [4, 4, 16, 16, 8, 8, 4, 4, 4]]
1106	B4Fe40Gd4Nd4Ti16	68	gd4nd4ti16fe40b4	c	136	4	50.561	11.32	0.56	49.99999999999999	14.0	-0.081	16.0	-0.0	[['Gd', 'Nd', 'Ti', 'Fe', 'Fe', 'Fe', 'Fe', 'Fe', 'B'], ['a', 'b', 'c', 'd', 'e', 'f', 'g', 'h', 'i'], ['4g', '4f', '16k', '16k2', '8j', '8j2', '4e', '4c', '4g'], [4, 4, 16, 16, 8, 8, 4, 4, 4]]
1107	B4Fe40Gd4Nd4V16	68	gd4nd4v16fe40b4	c	136	4	50.561	11.32	0.56	42.857142857142854	12.0	-0.038	15.95	0.01	[['Gd', 'Nd', 'V', 'Fe', 'Fe', 'Fe', 'Fe', 'Fe', 'B'], ['a', 'b', 'c', 'd', 'e', 'f', 'g', 'h', 'i'], ['4g', '4f', '16k', '16k2', '8j', '8j2', '4e', '4c', '4g'], [4, 4, 16, 16, 8, 8, 4, 4, 4]]
1108	B4Fe40Gd4Nd4Zn16	68	gd4nd4zn16fe40b4	c	136	4	100.621	15.98	0.79	25.31645569620253	10.0	-0.004	20.88	-0.03	[['Gd', 'Nd', 'Zn', 'Fe', 'Fe', 'Fe', 'Fe', 'Fe', 'B'], ['a', 'b', 'c', 'd', 'e', 'f', 'g', 'h', 'i'], ['4g', '4f', '16k', '16k2', '8j', '8j2', '4e', '4c', '4g'], [4, 4, 16, 16, 8, 8, 4, 4, 4]]
1109	B4Fe56Gd4Nd4	68	nd4gd4fe56b4	init	136	4	298.204	27.55	1.36	13.235294117647058	9.0	-0.046	32.7	-0.17	[['Nd', 'Gd', 'Fe', 'Fe', 'Fe', 'Fe', 'Fe', 'Fe', 'B'], ['a', 'b', 'c', 'd', 'e', 'f', 'g', 'h', 'i'], ['4g', '4f', '16k', '16k2', '8j', '8j2', '4e', '4c', '4g'], [4, 4, 16, 16, 8, 8, 4, 4, 4]]
1110	Al16B4Fe40Gd4Nd4	68	nd4gd4al16fe40b4	c	136	4	58.041	12.24	0.6	30.0	9.0	-0.188	17.06	-0.02	[['Nd', 'Gd', 'Al', 'Fe', 'Fe', 'Fe', 'Fe', 'Fe', 'B'], ['a', 'b', 'c', 'd', 'e', 'f', 'g', 'h', 'i'], ['4g', '4f', '16k', '16k2', '8j', '8j2', '4e', '4c', '4g'], [4, 4, 16, 16, 8, 8, 4, 4, 4]]
1111	B4Co16Fe40Gd4Nd4	68	nd4gd4co16fe40b4	c	136	4	232.166	24.39	1.2	11.666666666666668	7.0	-0.047	29.49	-0.15	[['Nd', 'Gd', 'Co', 'Fe', 'Fe', 'Fe', 'Fe', 'Fe', 'B'], ['a', 'b', 'c', 'd', 'e', 'f', 'g', 'h', 'i'], ['4g', '4f', '16k', '16k2', '8j', '8j2', '4e', '4c', '4g'], [4, 4, 16, 16, 8, 8, 4, 4, 4]]
1112	B4Cr16Fe40Gd4Nd4	68	nd4gd4cr16fe40b4	c	136	4	37.146	9.66	0.48	37.5	9.0	0.058	14.24	0.03	[['Nd', 'Gd', 'Cr', 'Fe', 'Fe', 'Fe', 'Fe', 'Fe', 'B'], ['a', 'b', 'c', 'd', 'e', 'f', 'g', 'h', 'i'], ['4g', '4f', '16k', '16k2', '8j', '8j2', '4e', '4c', '4g'], [4, 4, 16, 16, 8, 8, 4, 4, 4]]
1113	B4Cu16Fe40Gd4Nd4	68	nd4gd4cu16fe40b4	c	136	4	127.707	18.12	0.89	20.224719101123597	9.0	0.048	23.07	-0.08	[['Nd', 'Gd', 'Cu', 'Fe', 'Fe', 'Fe', 'Fe', 'Fe', 'B'], ['a', 'b', 'c', 'd', 'e', 'f', 'g', 'h', 'i'], ['4g', '4f', '16k', '16k2', '8j', '8j2', '4e', '4c', '4g'], [4, 4, 16, 16, 8, 8, 4, 4, 4]]
1114	Al16B4Fe40Gd4Nd4	68	nd4gd4fe40al16b4	d	136	4	74.551	13.7	0.68	20.588235294117645	7.0	-0.274	18.61	-0.14	[['Nd', 'Gd', 'Fe', 'Al', 'Fe', 'Fe', 'Fe', 'Fe', 'B'], ['a', 'b', 'c', 'd', 'e', 'f', 'g', 'h', 'i'], ['4g', '4f', '16k', '16k2', '8j', '8j2', '4e', '4c', '4g'], [4, 4, 16, 16, 8, 8, 4, 4, 4]]
1115	B4Co16Fe40Gd4Nd4	68	nd4gd4fe40co16b4	d	136	4	239.969	24.63	1.22	13.114754098360656	8.0	-0.044	29.72	-0.17	[['Nd', 'Gd', 'Fe', 'Co', 'Fe', 'Fe', 'Fe', 'Fe', 'B'], ['a', 'b', 'c', 'd', 'e', 'f', 'g', 'h', 'i'], ['4g', '4f', '16k', '16k2', '8j', '8j2', '4e', '4c', '4g'], [4, 4, 16, 16, 8, 8, 4, 4, 4]]
1116	B4Cr16Fe40Gd4Nd4	68	nd4gd4fe40cr16b4	d	136	4	41.935	10.33	0.51	27.45098039215686	7.0	0.001	14.99	-0.14	[['Nd', 'Gd', 'Fe', 'Cr', 'Fe', 'Fe', 'Fe', 'Fe', 'B'], ['a', 'b', 'c', 'd', 'e', 'f', 'g', 'h', 'i'], ['4g', '4f', '16k', '16k2', '8j', '8j2', '4e', '4c', '4g'], [4, 4, 16, 16, 8, 8, 4, 4, 4]]
1117	B4Cu16Fe40Gd4Nd4	68	nd4gd4fe40cu16b4	d	136	4	133.511	18.4	0.91	15.384615384615383	7.0	0.046	23.41	-0.17	[['Nd', 'Gd', 'Fe', 'Cu', 'Fe', 'Fe', 'Fe', 'Fe', 'B'], ['a', 'b', 'c', 'd', 'e', 'f', 'g', 'h', 'i'], ['4g', '4f', '16k', '16k2', '8j', '8j2', '4e', '4c', '4g'], [4, 4, 16, 16, 8, 8, 4, 4, 4]]
1118	Al16B4Fe40Gd4Nd4	68	nd4gd4fe40al16b4	e-f	136	4	72.374	13.67	0.67	5.970149253731343	2.0	-0.213	18.44	-0.1	[['Nd', 'Gd', 'Fe', 'Fe', 'Al', 'Al', 'Fe', 'Fe', 'B'], ['a', 'b', 'c', 'd', 'e', 'f', 'g', 'h', 'i'], ['4g', '4f', '16k', '16k2', '8j', '8j2', '4e', '4c', '4g'], [4, 4, 16, 16, 8, 8, 4, 4, 4]]
1119	Al16B4Fe40Gd4Nd4	68	nd4gd4fe40al16b4	e-g-h	136	4	85.917	14.81	0.73	32.87671232876713	12.0	-0.238	19.62	-0.11	[['Nd', 'Gd', 'Fe', 'Fe', 'Al', 'Fe', 'Al', 'Al', 'B'], ['a', 'b', 'c', 'd', 'e', 'f', 'g', 'h', 'i'], ['4g', '4f', '16k', '16k2', '8j', '8j2', '4e', '4c', '4g'], [4, 4, 16, 16, 8, 8, 4, 4, 4]]
1120	Al12B4Fe44Gd4Nd4	68	nd4gd4fe44al12b4	e-g	136	4	127.707	17.95	0.89	22.47191011235955	10.0	-0.17	22.87	-0.11	[['Nd', 'Gd', 'Fe', 'Fe', 'Al', 'Fe', 'Al', 'Fe', 'B'], ['a', 'b', 'c', 'd', 'e', 'f', 'g', 'h', 'i'], ['4g', '4f', '16k', '16k2', '8j', '8j2', '4e', '4c', '4g'], [4, 4, 16, 16, 8, 8, 4, 4, 4]]
1121	Al12B4Fe44Gd4Nd4	68	nd4gd4fe44al12b4	e-h	136	4	122.032	17.57	0.87	25.28735632183908	11.0	-0.246	22.48	-0.14	[['Nd', 'Gd', 'Fe', 'Fe', 'Al', 'Fe', 'Fe', 'Al', 'B'], ['a', 'b', 'c', 'd', 'e', 'f', 'g', 'h', 'i'], ['4g', '4f', '16k', '16k2', '8j', '8j2', '4e', '4c', '4g'], [4, 4, 16, 16, 8, 8, 4, 4, 4]]
1122	Al8B4Fe48Gd4Nd4	68	nd4gd4fe48al8b4	e	136	4	174.382	21.05	1.04	17.307692307692307	9.0	-0.177	26.02	-0.14	[['Nd', 'Gd', 'Fe', 'Fe', 'Al', 'Fe', 'Fe', 'Fe', 'B'], ['a', 'b', 'c', 'd', 'e', 'f', 'g', 'h', 'i'], ['4g', '4f', '16k', '16k2', '8j', '8j2', '4e', '4c', '4g'], [4, 4, 16, 16, 8, 8, 4, 4, 4]]
1123	B4Co16Fe40Gd4Nd4	68	nd4gd4fe40co16b4	e-f	136	4	232.166	24.29	1.2	11.666666666666668	7.0	-0.041	29.33	-0.17	[['Nd', 'Gd', 'Fe', 'Fe', 'Co', 'Co', 'Fe', 'Fe', 'B'], ['a', 'b', 'c', 'd', 'e', 'f', 'g', 'h', 'i'], ['4g', '4f', '16k', '16k2', '8j', '8j2', '4e', '4c', '4g'], [4, 4, 16, 16, 8, 8, 4, 4, 4]]
1124	B4Co16Fe40Gd4Nd4	68	nd4gd4fe40co16b4	e-g-h	136	4	239.969	24.75	1.22	14.754098360655737	9.0	-0.057	29.73	-0.15	[['Nd', 'Gd', 'Fe', 'Fe', 'Co', 'Fe', 'Co', 'Co', 'B'], ['a', 'b', 'c', 'd', 'e', 'f', 'g', 'h', 'i'], ['4g', '4f', '16k', '16k2', '8j', '8j2', '4e', '4c', '4g'], [4, 4, 16, 16, 8, 8, 4, 4, 4]]
1125	B4Co12Fe44Gd4Nd4	68	nd4gd4fe44co12b4	e-g	136	4	247.901	25.21	1.24	12.903225806451614	8.0	-0.051	30.25	-0.15	[['Nd', 'Gd', 'Fe', 'Fe', 'Co', 'Fe', 'Co', 'Fe', 'B'], ['a', 'b', 'c', 'd', 'e', 'f', 'g', 'h', 'i'], ['4g', '4f', '16k', '16k2', '8j', '8j2', '4e', '4c', '4g'], [4, 4, 16, 16, 8, 8, 4, 4, 4]]
1126	B4Co12Fe44Gd4Nd4	68	nd4gd4fe44co12b4	e-h	136	4	260.042	25.77	1.27	14.173228346456693	9.0	-0.059	30.77	-0.17	[['Nd', 'Gd', 'Fe', 'Fe', 'Co', 'Fe', 'Fe', 'Co', 'B'], ['a', 'b', 'c', 'd', 'e', 'f', 'g', 'h', 'i'], ['4g', '4f', '16k', '16k2', '8j', '8j2', '4e', '4c', '4g'], [4, 4, 16, 16, 8, 8, 4, 4, 4]]
1127	B4Co8Fe48Gd4Nd4	68	nd4gd4fe48co8b4	e	136	4	272.472	26.27	1.3	12.307692307692307	8.0	-0.053	31.33	-0.17	[['Nd', 'Gd', 'Fe', 'Fe', 'Co', 'Fe', 'Fe', 'Fe', 'B'], ['a', 'b', 'c', 'd', 'e', 'f', 'g', 'h', 'i'], ['4g', '4f', '16k', '16k2', '8j', '8j2', '4e', '4c', '4g'], [4, 4, 16, 16, 8, 8, 4, 4, 4]]
1128	B4Cr16Fe40Gd4Nd4	68	nd4gd4fe40cr16b4	e-f	136	4	93.124	15.42	0.76	28.94736842105263	11.0	0.049	19.92	-0.12	[['Nd', 'Gd', 'Fe', 'Fe', 'Cr', 'Cr', 'Fe', 'Fe', 'B'], ['a', 'b', 'c', 'd', 'e', 'f', 'g', 'h', 'i'], ['4g', '4f', '16k', '16k2', '8j', '8j2', '4e', '4c', '4g'], [4, 4, 16, 16, 8, 8, 4, 4, 4]]
1129	B4Cr16Fe40Gd4Nd4	68	nd4gd4fe40cr16b4	e-g-h	136	4	52.382	11.61	0.57	28.070175438596493	8.0	0.02	16.07	-0.08	[['Nd', 'Gd', 'Fe', 'Fe', 'Cr', 'Fe', 'Cr', 'Cr', 'B'], ['a', 'b', 'c', 'd', 'e', 'f', 'g', 'h', 'i'], ['4g', '4f', '16k', '16k2', '8j', '8j2', '4e', '4c', '4g'], [4, 4, 16, 16, 8, 8, 4, 4, 4]]
1130	B4Cr12Fe44Gd4Nd4	68	nd4gd4fe44cr12b4	e-h	136	4	70.23	13.36	0.66	24.242424242424242	8.0	-0.008	17.86	-0.13	[['Nd', 'Gd', 'Fe', 'Fe', 'Cr', 'Fe', 'Fe', 'Cr', 'B'], ['a', 'b', 'c', 'd', 'e', 'f', 'g', 'h', 'i'], ['4g', '4f', '16k', '16k2', '8j', '8j2', '4e', '4c', '4g'], [4, 4, 16, 16, 8, 8, 4, 4, 4]]
1131	B4Cr8Fe48Gd4Nd4	68	nd4gd4fe48cr8b4	e	136	4	136.462	18.7	0.92	15.217391304347826	7.0	-0.023	23.39	-0.14	[['Nd', 'Gd', 'Fe', 'Fe', 'Cr', 'Fe', 'Fe', 'Fe', 'B'], ['a', 'b', 'c', 'd', 'e', 'f', 'g', 'h', 'i'], ['4g', '4f', '16k', '16k2', '8j', '8j2', '4e', '4c', '4g'], [4, 4, 16, 16, 8, 8, 4, 4, 4]]
1132	B4Cu16Fe40Gd4Nd4	68	nd4gd4fe40cu16b4	e-f	136	4	122.032	17.63	0.87	11.494252873563218	5.0	-0.015	22.55	-0.15	[['Nd', 'Gd', 'Fe', 'Fe', 'Cu', 'Cu', 'Fe', 'Fe', 'B'], ['a', 'b', 'c', 'd', 'e', 'f', 'g', 'h', 'i'], ['4g', '4f', '16k', '16k2', '8j', '8j2', '4e', '4c', '4g'], [4, 4, 16, 16, 8, 8, 4, 4, 4]]
1133	B4Cu16Fe40Gd4Nd4	68	nd4gd4fe40cu16b4	e-g-h	136	4	130.593	18.28	0.9	28.88888888888889	13.0	0.041	23.17	-0.15	[['Nd', 'Gd', 'Fe', 'Fe', 'Cu', 'Fe', 'Cu', 'Cu', 'B'], ['a', 'b', 'c', 'd', 'e', 'f', 'g', 'h', 'i'], ['4g', '4f', '16k', '16k2', '8j', '8j2', '4e', '4c', '4g'], [4, 4, 16, 16, 8, 8, 4, 4, 4]]
1134	B4Cu12Fe44Gd4Nd4	68	nd4gd4fe44cu12b4	e-g	136	4	167.74	20.72	1.02	15.686274509803921	8.0	0.025	25.69	-0.14	[['Nd', 'Gd', 'Fe', 'Fe', 'Cu', 'Fe', 'Cu', 'Fe', 'B'], ['a', 'b', 'c', 'd', 'e', 'f', 'g', 'h', 'i'], ['4g', '4f', '16k', '16k2', '8j', '8j2', '4e', '4c', '4g'], [4, 4, 16, 16, 8, 8, 4, 4, 4]]
1135	B4Cu12Fe44Gd4Nd4	68	nd4gd4fe44cu12b4	e-h	136	4	164.467	20.53	1.01	25.742574257425744	13.0	0.008	25.41	-0.16	[['Nd', 'Gd', 'Fe', 'Fe', 'Cu', 'Fe', 'Fe', 'Cu', 'B'], ['a', 'b', 'c', 'd', 'e', 'f', 'g', 'h', 'i'], ['4g', '4f', '16k', '16k2', '8j', '8j2', '4e', '4c', '4g'], [4, 4, 16, 16, 8, 8, 4, 4, 4]]
1136	B4Cu8Fe48Gd4Nd4	68	nd4gd4fe48cu8b4	e	136	4	205.87	22.89	1.13	14.15929203539823	8.0	-0.01	27.87	-0.16	[['Nd', 'Gd', 'Fe', 'Fe', 'Cu', 'Fe', 'Fe', 'Fe', 'B'], ['a', 'b', 'c', 'd', 'e', 'f', 'g', 'h', 'i'], ['4g', '4f', '16k', '16k2', '8j', '8j2', '4e', '4c', '4g'], [4, 4, 16, 16, 8, 8, 4, 4, 4]]
1137	Al16B4Fe40Gd4Nd4	68	nd4gd4fe40al16b4	f-g-h	136	4	43.596	10.6	0.52	34.61538461538461	9.0	-0.247	15.44	-0.09	[['Nd', 'Gd', 'Fe', 'Fe', 'Fe', 'Al', 'Al', 'Al', 'B'], ['a', 'b', 'c', 'd', 'e', 'f', 'g', 'h', 'i'], ['4g', '4f', '16k', '16k2', '8j', '8j2', '4e', '4c', '4g'], [4, 4, 16, 16, 8, 8, 4, 4, 4]]
1138	Al12B4Fe44Gd4Nd4	68	nd4gd4fe44al12b4	f-g	136	4	88.287	14.95	0.74	21.62162162162162	8.0	-0.164	19.86	-0.1	[['Nd', 'Gd', 'Fe', 'Fe', 'Fe', 'Al', 'Al', 'Fe', 'B'], ['a', 'b', 'c', 'd', 'e', 'f', 'g', 'h', 'i'], ['4g', '4f', '16k', '16k2', '8j', '8j2', '4e', '4c', '4g'], [4, 4, 16, 16, 8, 8, 4, 4, 4]]
1139	Al12B4Fe44Gd4Nd4	68	nd4gd4fe44al12b4	f-h	136	4	81.274	14.38	0.71	25.35211267605634	9.0	-0.234	19.32	-0.13	[['Nd', 'Gd', 'Fe', 'Fe', 'Fe', 'Al', 'Fe', 'Al', 'B'], ['a', 'b', 'c', 'd', 'e', 'f', 'g', 'h', 'i'], ['4g', '4f', '16k', '16k2', '8j', '8j2', '4e', '4c', '4g'], [4, 4, 16, 16, 8, 8, 4, 4, 4]]
1140	Al8B4Fe48Gd4Nd4	68	nd4gd4fe48al8b4	f	136	4	130.593	18.19	0.9	15.555555555555555	7.0	-0.155	23.19	-0.14	[['Nd', 'Gd', 'Fe', 'Fe', 'Fe', 'Al', 'Fe', 'Fe', 'B'], ['a', 'b', 'c', 'd', 'e', 'f', 'g', 'h', 'i'], ['4g', '4f', '16k', '16k2', '8j', '8j2', '4e', '4c', '4g'], [4, 4, 16, 16, 8, 8, 4, 4, 4]]
1141	B4Co16Fe40Gd4Nd4	68	nd4gd4fe40co16b4	f-g-h	136	4	236.051	24.5	1.21	14.87603305785124	9.0	-0.036	29.54	-0.15	[['Nd', 'Gd', 'Fe', 'Fe', 'Fe', 'Co', 'Co', 'Co', 'B'], ['a', 'b', 'c', 'd', 'e', 'f', 'g', 'h', 'i'], ['4g', '4f', '16k', '16k2', '8j', '8j2', '4e', '4c', '4g'], [4, 4, 16, 16, 8, 8, 4, 4, 4]]
1142	B4Co8Fe48Gd4Nd4	68	nd4gd4fe48co8b4	f	136	4	264.153	25.99	1.28	12.5	8.0	-0.035	31.1	-0.17	[['Nd', 'Gd', 'Fe', 'Fe', 'Fe', 'Co', 'Fe', 'Fe', 'B'], ['a', 'b', 'c', 'd', 'e', 'f', 'g', 'h', 'i'], ['4g', '4f', '16k', '16k2', '8j', '8j2', '4e', '4c', '4g'], [4, 4, 16, 16, 8, 8, 4, 4, 4]]
1143	B4Cr16Fe40Gd4Nd4	68	nd4gd4fe40cr16b4	f-g-h	136	4	83.58	14.56	0.72	36.111111111111114	13.0	0.062	19.12	-0.08	[['Nd', 'Gd', 'Fe', 'Fe', 'Fe', 'Cr', 'Cr', 'Cr', 'B'], ['a', 'b', 'c', 'd', 'e', 'f', 'g', 'h', 'i'], ['4g', '4f', '16k', '16k2', '8j', '8j2', '4e', '4c', '4g'], [4, 4, 16, 16, 8, 8, 4, 4, 4]]
1144	B4Cr12Fe44Gd4Nd4	68	nd4gd4fe44cr12b4	f-g	136	4	63.991	12.82	0.63	25.396825396825395	8.0	0.055	17.63	-0.07	[['Nd', 'Gd', 'Fe', 'Fe', 'Fe', 'Cr', 'Cr', 'Fe', 'B'], ['a', 'b', 'c', 'd', 'e', 'f', 'g', 'h', 'i'], ['4g', '4f', '16k', '16k2', '8j', '8j2', '4e', '4c', '4g'], [4, 4, 16, 16, 8, 8, 4, 4, 4]]
1145	B4Cr12Fe44Gd4Nd4	68	nd4gd4fe44cr12b4	f-h	136	4	34.115	9.34	0.46	39.130434782608695	9.0	0.04	14.12	-0.13	[['Nd', 'Gd', 'Fe', 'Fe', 'Fe', 'Cr', 'Fe', 'Cr', 'B'], ['a', 'b', 'c', 'd', 'e', 'f', 'g', 'h', 'i'], ['4g', '4f', '16k', '16k2', '8j', '8j2', '4e', '4c', '4g'], [4, 4, 16, 16, 8, 8, 4, 4, 4]]
1146	B4Cr8Fe48Gd4Nd4	68	nd4gd4fe48cr8b4	f	136	4	81.274	14.45	0.71	22.535211267605636	8.0	0.025	19.39	-0.13	[['Nd', 'Gd', 'Fe', 'Fe', 'Fe', 'Cr', 'Fe', 'Fe', 'B'], ['a', 'b', 'c', 'd', 'e', 'f', 'g', 'h', 'i'], ['4g', '4f', '16k', '16k2', '8j', '8j2', '4e', '4c', '4g'], [4, 4, 16, 16, 8, 8, 4, 4, 4]]
1147	B4Cu16Fe40Gd4Nd4	68	nd4gd4fe40cu16b4	f-g-h	136	4	116.486	17.2	0.85	21.176470588235293	9.0	0.035	22.03	-0.15	[['Nd', 'Gd', 'Fe', 'Fe', 'Fe', 'Cu', 'Cu', 'Cu', 'B'], ['a', 'b', 'c', 'd', 'e', 'f', 'g', 'h', 'i'], ['4g', '4f', '16k', '16k2', '8j', '8j2', '4e', '4c', '4g'], [4, 4, 16, 16, 8, 8, 4, 4, 4]]
1148	B4Cu12Fe44Gd4Nd4	68	nd4gd4fe44cu12b4	f-g	136	4	145.507	19.29	0.95	12.631578947368421	6.0	0.022	24.24	-0.15	[['Nd', 'Gd', 'Fe', 'Fe', 'Fe', 'Cu', 'Cu', 'Fe', 'B'], ['a', 'b', 'c', 'd', 'e', 'f', 'g', 'h', 'i'], ['4g', '4f', '16k', '16k2', '8j', '8j2', '4e', '4c', '4g'], [4, 4, 16, 16, 8, 8, 4, 4, 4]]
1149	B4Cu12Fe44Gd4Nd4	68	nd4gd4fe44cu12b4	f-h	136	4	151.698	19.55	0.97	18.556701030927837	9.0	0.007	24.42	-0.16	[['Nd', 'Gd', 'Fe', 'Fe', 'Fe', 'Cu', 'Fe', 'Cu', 'B'], ['a', 'b', 'c', 'd', 'e', 'f', 'g', 'h', 'i'], ['4g', '4f', '16k', '16k2', '8j', '8j2', '4e', '4c', '4g'], [4, 4, 16, 16, 8, 8, 4, 4, 4]]
1150	B4Cu8Fe48Gd4Nd4	68	nd4gd4fe48cu8b4	f	136	4	188.054	21.77	1.08	9.25925925925926	5.0	-0.003	26.75	-0.16	[['Nd', 'Gd', 'Fe', 'Fe', 'Fe', 'Cu', 'Fe', 'Fe', 'B'], ['a', 'b', 'c', 'd', 'e', 'f', 'g', 'h', 'i'], ['4g', '4f', '16k', '16k2', '8j', '8j2', '4e', '4c', '4g'], [4, 4, 16, 16, 8, 8, 4, 4, 4]]
1151	Al8B4Fe48Gd4Nd4	68	nd4gd4fe48al8b4	g-h	136	4	158.018	20.01	0.99	28.282828282828284	14.0	-0.141	24.99	-0.12	[['Nd', 'Gd', 'Fe', 'Fe', 'Fe', 'Fe', 'Al', 'Al', 'B'], ['a', 'b', 'c', 'd', 'e', 'f', 'g', 'h', 'i'], ['4g', '4f', '16k', '16k2', '8j', '8j2', '4e', '4c', '4g'], [4, 4, 16, 16, 8, 8, 4, 4, 4]]
1152	Al4B4Fe52Gd4Nd4	68	nd4gd4fe52al4b4	g	136	4	232.166	24.24	1.2	16.666666666666668	10.0	-0.066	29.28	-0.11	[['Nd', 'Gd', 'Fe', 'Fe', 'Fe', 'Fe', 'Al', 'Fe', 'B'], ['a', 'b', 'c', 'd', 'e', 'f', 'g', 'h', 'i'], ['4g', '4f', '16k', '16k2', '8j', '8j2', '4e', '4c', '4g'], [4, 4, 16, 16, 8, 8, 4, 4, 4]]
1153	B4Co8Fe48Gd4Nd4	68	nd4gd4fe48co8b4	g-h	136	4	268.296	26.04	1.29	17.05426356589147	11.0	-0.048	31.12	-0.15	[['Nd', 'Gd', 'Fe', 'Fe', 'Fe', 'Fe', 'Co', 'Co', 'B'], ['a', 'b', 'c', 'd', 'e', 'f', 'g', 'h', 'i'], ['4g', '4f', '16k', '16k2', '8j', '8j2', '4e', '4c', '4g'], [4, 4, 16, 16, 8, 8, 4, 4, 4]]
1154	B4Co4Fe52Gd4Nd4	68	nd4gd4fe52co4b4	g	136	4	276.68	26.51	1.31	13.740458015267174	9.0	-0.042	31.65	-0.15	[['Nd', 'Gd', 'Fe', 'Fe', 'Fe', 'Fe', 'Co', 'Fe', 'B'], ['a', 'b', 'c', 'd', 'e', 'f', 'g', 'h', 'i'], ['4g', '4f', '16k', '16k2', '8j', '8j2', '4e', '4c', '4g'], [4, 4, 16, 16, 8, 8, 4, 4, 4]]
1155	B4Cr8Fe48Gd4Nd4	68	nd4gd4fe48cr8b4	g-h	136	4	119.243	17.42	0.86	20.930232558139537	9.0	-0.003	22.2	-0.07	[['Nd', 'Gd', 'Fe', 'Fe', 'Fe', 'Fe', 'Cr', 'Cr', 'B'], ['a', 'b', 'c', 'd', 'e', 'f', 'g', 'h', 'i'], ['4g', '4f', '16k', '16k2', '8j', '8j2', '4e', '4c', '4g'], [4, 4, 16, 16, 8, 8, 4, 4, 4]]
1156	B4Cr4Fe52Gd4Nd4	68	nd4gd4fe52cr4b4	g	136	4	220.702	23.63	1.17	15.384615384615385	9.0	-0.016	28.59	-0.07	[['Nd', 'Gd', 'Fe', 'Fe', 'Fe', 'Fe', 'Cr', 'Fe', 'B'], ['a', 'b', 'c', 'd', 'e', 'f', 'g', 'h', 'i'], ['4g', '4f', '16k', '16k2', '8j', '8j2', '4e', '4c', '4g'], [4, 4, 16, 16, 8, 8, 4, 4, 4]]
1157	B4Cu8Fe48Gd4Nd4	68	nd4gd4fe48cu8b4	g-h	136	4	198.647	22.5	1.11	23.423423423423422	13.0	0.013	27.5	-0.16	[['Nd', 'Gd', 'Fe', 'Fe', 'Fe', 'Fe', 'Cu', 'Cu', 'B'], ['a', 'b', 'c', 'd', 'e', 'f', 'g', 'h', 'i'], ['4g', '4f', '16k', '16k2', '8j', '8j2', '4e', '4c', '4g'], [4, 4, 16, 16, 8, 8, 4, 4, 4]]
1158	B4Cu4Fe52Gd4Nd4	68	nd4gd4fe52cu4b4	g	136	4	239.969	24.63	1.22	16.39344262295082	10.0	-0.009	29.75	-0.16	[['Nd', 'Gd', 'Fe', 'Fe', 'Fe', 'Fe', 'Cu', 'Fe', 'B'], ['a', 'b', 'c', 'd', 'e', 'f', 'g', 'h', 'i'], ['4g', '4f', '16k', '16k2', '8j', '8j2', '4e', '4c', '4g'], [4, 4, 16, 16, 8, 8, 4, 4, 4]]
1159	Al4B4Fe52Gd4Nd4	68	nd4gd4fe52al4b4	h	136	4	216.946	23.56	1.16	20.689655172413794	12.0	-0.12	28.66	-0.17	[['Nd', 'Gd', 'Fe', 'Fe', 'Fe', 'Fe', 'Fe', 'Al', 'B'], ['a', 'b', 'c', 'd', 'e', 'f', 'g', 'h', 'i'], ['4g', '4f', '16k', '16k2', '8j', '8j2', '4e', '4c', '4g'], [4, 4, 16, 16, 8, 8, 4, 4, 4]]
1160	B4Fe52Gd4Mn4Nd4	68	nd4gd4fe52mn4b4	g	136	4	293.835	27.31	1.35	13.333333333333332	9.0	-0.025	32.4	-0.14	[['Nd', 'Gd', 'Fe', 'Fe', 'Fe', 'Fe', 'Mn', 'Fe', 'B'], ['a', 'b', 'c', 'd', 'e', 'f', 'g', 'h', 'i'], ['4g', '4f', '16k', '16k2', '8j', '8j2', '4e', '4c', '4g'], [4, 4, 16, 16, 8, 8, 4, 4, 4]]
1161	B4Fe48Gd4Mn8Nd4	68	nd4gd4fe48mn8b4	g-h	136	4	181.154	21.38	1.06	22.641509433962263	12.0	-0.004	26.2	-0.15	[['Nd', 'Gd', 'Fe', 'Fe', 'Fe', 'Fe', 'Mn', 'Mn', 'B'], ['a', 'b', 'c', 'd', 'e', 'f', 'g', 'h', 'i'], ['4g', '4f', '16k', '16k2', '8j', '8j2', '4e', '4c', '4g'], [4, 4, 16, 16, 8, 8, 4, 4, 4]]
1162	B4Fe52Gd4Mo4Nd4	68	nd4gd4fe52mo4b4	g	136	4	224.491	23.9	1.18	15.254237288135593	9.0	0.027	28.84	-0.07	[['Nd', 'Gd', 'Fe', 'Fe', 'Fe', 'Fe', 'Mo', 'Fe', 'B'], ['a', 'b', 'c', 'd', 'e', 'f', 'g', 'h', 'i'], ['4g', '4f', '16k', '16k2', '8j', '8j2', '4e', '4c', '4g'], [4, 4, 16, 16, 8, 8, 4, 4, 4]]
1163	B4Fe48Gd4Mo8Nd4	68	nd4gd4fe48mo8b4	g-h	136	4	124.854	17.83	0.88	13.636363636363637	6.0	0.049	22.62	-0.07	[['Nd', 'Gd', 'Fe', 'Fe', 'Fe', 'Fe', 'Mo', 'Mo', 'B'], ['a', 'b', 'c', 'd', 'e', 'f', 'g', 'h', 'i'], ['4g', '4f', '16k', '16k2', '8j', '8j2', '4e', '4c', '4g'], [4, 4, 16, 16, 8, 8, 4, 4, 4]]
1164	B4Fe52Gd4Nd4Ti4	68	nd4gd4fe52ti4b4	g	136	4	224.491	23.79	1.18	15.254237288135593	9.0	-0.031	28.79	-0.08	[['Nd', 'Gd', 'Fe', 'Fe', 'Fe', 'Fe', 'Ti', 'Fe', 'B'], ['a', 'b', 'c', 'd', 'e', 'f', 'g', 'h', 'i'], ['4g', '4f', '16k', '16k2', '8j', '8j2', '4e', '4c', '4g'], [4, 4, 16, 16, 8, 8, 4, 4, 4]]
1165	B4Fe48Gd4Nd4Ti8	68	nd4gd4fe48ti8b4	g-h	136	4	142.459	18.99	0.94	12.765957446808512	6.0	-0.071	23.95	-0.07	[['Nd', 'Gd', 'Fe', 'Fe', 'Fe', 'Fe', 'Ti', 'Ti', 'B'], ['a', 'b', 'c', 'd', 'e', 'f', 'g', 'h', 'i'], ['4g', '4f', '16k', '16k2', '8j', '8j2', '4e', '4c', '4g'], [4, 4, 16, 16, 8, 8, 4, 4, 4]]
1166	B4Fe52Gd4Nd4V4	68	nd4gd4fe52v4b4	g	136	4	228.312	24.01	1.19	15.126050420168069	9.0	-0.036	28.97	-0.07	[['Nd', 'Gd', 'Fe', 'Fe', 'Fe', 'Fe', 'V', 'Fe', 'B'], ['a', 'b', 'c', 'd', 'e', 'f', 'g', 'h', 'i'], ['4g', '4f', '16k', '16k2', '8j', '8j2', '4e', '4c', '4g'], [4, 4, 16, 16, 8, 8, 4, 4, 4]]
1167	B4Fe48Gd4Nd4V8	68	nd4gd4fe48v8b4	g-h	136	4	133.511	18.41	0.91	17.58241758241758	8.0	-0.053	23.29	-0.07	[['Nd', 'Gd', 'Fe', 'Fe', 'Fe', 'Fe', 'V', 'V', 'B'], ['a', 'b', 'c', 'd', 'e', 'f', 'g', 'h', 'i'], ['4g', '4f', '16k', '16k2', '8j', '8j2', '4e', '4c', '4g'], [4, 4, 16, 16, 8, 8, 4, 4, 4]]
1168	B4Fe52Gd4Nd4Zn4	68	nd4gd4fe52zn4b4	g	136	4	228.312	24.07	1.19	16.80672268907563	10.0	-0.018	29.17	-0.15	[['Nd', 'Gd', 'Fe', 'Fe', 'Fe', 'Fe', 'Zn', 'Fe', 'B'], ['a', 'b', 'c', 'd', 'e', 'f', 'g', 'h', 'i'], ['4g', '4f', '16k', '16k2', '8j', '8j2', '4e', '4c', '4g'], [4, 4, 16, 16, 8, 8, 4, 4, 4]]
1169	B4Fe48Gd4Nd4Zn8	68	nd4gd4fe48zn8b4	g-h	136	4	174.382	21.03	1.04	28.846153846153847	15.0	-0.034	26.05	-0.15	[['Nd', 'Gd', 'Fe', 'Fe', 'Fe', 'Fe', 'Zn', 'Zn', 'B'], ['a', 'b', 'c', 'd', 'e', 'f', 'g', 'h', 'i'], ['4g', '4f', '16k', '16k2', '8j', '8j2', '4e', '4c', '4g'], [4, 4, 16, 16, 8, 8, 4, 4, 4]]
1170	B4Fe48Gd4Mn8Nd4	68	nd4gd4fe48mn8b4	f	136	4	272.472	26.27	1.3	15.384615384615383	10.0	0.006	31.34	-0.16	[['Nd', 'Gd', 'Fe', 'Fe', 'Fe', 'Mn', 'Fe', 'Fe', 'B'], ['a', 'b', 'c', 'd', 'e', 'f', 'g', 'h', 'i'], ['4g', '4f', '16k', '16k2', '8j', '8j2', '4e', '4c', '4g'], [4, 4, 16, 16, 8, 8, 4, 4, 4]]
1171	B4Fe44Gd4Mn12Nd4	68	nd4gd4fe44mn12b4	f-h	136	4	236.051	24.54	1.21	16.528925619834713	10.0	0.033	29.52	-0.16	[['Nd', 'Gd', 'Fe', 'Fe', 'Fe', 'Mn', 'Fe', 'Mn', 'B'], ['a', 'b', 'c', 'd', 'e', 'f', 'g', 'h', 'i'], ['4g', '4f', '16k', '16k2', '8j', '8j2', '4e', '4c', '4g'], [4, 4, 16, 16, 8, 8, 4, 4, 4]]
1172	B4Fe44Gd4Mn12Nd4	68	nd4gd4fe44mn12b4	f-g	136	4	247.901	25.19	1.24	16.129032258064516	10.0	0.026	30.17	-0.13	[['Nd', 'Gd', 'Fe', 'Fe', 'Fe', 'Mn', 'Mn', 'Fe', 'B'], ['a', 'b', 'c', 'd', 'e', 'f', 'g', 'h', 'i'], ['4g', '4f', '16k', '16k2', '8j', '8j2', '4e', '4c', '4g'], [4, 4, 16, 16, 8, 8, 4, 4, 4]]
1173	B4Fe48Gd4Mo8Nd4	68	nd4gd4fe48mo8b4	f	136	4	136.462	18.7	0.92	34.78260869565217	16.0	0.059	23.45	-0.13	[['Nd', 'Gd', 'Fe', 'Fe', 'Fe', 'Mo', 'Fe', 'Fe', 'B'], ['a', 'b', 'c', 'd', 'e', 'f', 'g', 'h', 'i'], ['4g', '4f', '16k', '16k2', '8j', '8j2', '4e', '4c', '4g'], [4, 4, 16, 16, 8, 8, 4, 4, 4]]
1174	B4Fe44Gd4Mo12Nd4	68	nd4gd4fe44mo12b4	f-g	136	4	113.761	17.05	0.84	35.714285714285715	15.0	0.14	21.67	-0.06	[['Nd', 'Gd', 'Fe', 'Fe', 'Fe', 'Mo', 'Mo', 'Fe', 'B'], ['a', 'b', 'c', 'd', 'e', 'f', 'g', 'h', 'i'], ['4g', '4f', '16k', '16k2', '8j', '8j2', '4e', '4c', '4g'], [4, 4, 16, 16, 8, 8, 4, 4, 4]]
1175	B4Fe40Gd4Mo16Nd4	68	nd4gd4fe40mo16b4	f-g-h	136	4	50.561	11.35	0.56	42.857142857142854	12.0	0.108	15.82	-0.06	[['Nd', 'Gd', 'Fe', 'Fe', 'Fe', 'Mo', 'Mo', 'Mo', 'B'], ['a', 'b', 'c', 'd', 'e', 'f', 'g', 'h', 'i'], ['4g', '4f', '16k', '16k2', '8j', '8j2', '4e', '4c', '4g'], [4, 4, 16, 16, 8, 8, 4, 4, 4]]
1176	B4Fe48Gd4Nd4Ni8	68	nd4gd4fe48ni8b4	f	136	4	224.491	23.86	1.18	10.16949152542373	6.0	-0.039	28.89	-0.16	[['Nd', 'Gd', 'Fe', 'Fe', 'Fe', 'Ni', 'Fe', 'Fe', 'B'], ['a', 'b', 'c', 'd', 'e', 'f', 'g', 'h', 'i'], ['4g', '4f', '16k', '16k2', '8j', '8j2', '4e', '4c', '4g'], [4, 4, 16, 16, 8, 8, 4, 4, 4]]
1177	B4Fe44Gd4Nd4Ni12	68	nd4gd4fe44ni12b4	f-h	136	4	195.084	22.28	1.1	16.363636363636363	9.0	-0.047	27.19	-0.16	[['Nd', 'Gd', 'Fe', 'Fe', 'Fe', 'Ni', 'Fe', 'Ni', 'B'], ['a', 'b', 'c', 'd', 'e', 'f', 'g', 'h', 'i'], ['4g', '4f', '16k', '16k2', '8j', '8j2', '4e', '4c', '4g'], [4, 4, 16, 16, 8, 8, 4, 4, 4]]
1178	B4Fe44Gd4Nd4Ni12	68	nd4gd4fe44ni12b4	f-g	136	4	191.553	22.02	1.09	12.844036697247706	7.0	-0.04	27.02	-0.14	[['Nd', 'Gd', 'Fe', 'Fe', 'Fe', 'Ni', 'Ni', 'Fe', 'B'], ['a', 'b', 'c', 'd', 'e', 'f', 'g', 'h', 'i'], ['4g', '4f', '16k', '16k2', '8j', '8j2', '4e', '4c', '4g'], [4, 4, 16, 16, 8, 8, 4, 4, 4]]
1179	B4Fe40Gd4Nd4Ni16	68	nd4gd4fe40ni16b4	f-g-h	136	4	164.467	20.48	1.01	19.801980198019802	10.0	-0.043	25.37	-0.14	[['Nd', 'Gd', 'Fe', 'Fe', 'Fe', 'Ni', 'Ni', 'Ni', 'B'], ['a', 'b', 'c', 'd', 'e', 'f', 'g', 'h', 'i'], ['4g', '4f', '16k', '16k2', '8j', '8j2', '4e', '4c', '4g'], [4, 4, 16, 16, 8, 8, 4, 4, 4]]
1180	B4Fe48Gd4Nd4Ti8	68	nd4gd4fe48ti8b4	f	136	4	116.486	17.26	0.85	16.47058823529412	7.0	-0.121	22.28	-0.13	[['Nd', 'Gd', 'Fe', 'Fe', 'Fe', 'Ti', 'Fe', 'Fe', 'B'], ['a', 'b', 'c', 'd', 'e', 'f', 'g', 'h', 'i'], ['4g', '4f', '16k', '16k2', '8j', '8j2', '4e', '4c', '4g'], [4, 4, 16, 16, 8, 8, 4, 4, 4]]
1181	B4Fe44Gd4Nd4Ti12	68	nd4gd4fe44ti12b4	f-h	136	4	59.992	12.27	0.61	16.39344262295082	5.0	-0.167	17.23	-0.12	[['Nd', 'Gd', 'Fe', 'Fe', 'Fe', 'Ti', 'Fe', 'Ti', 'B'], ['a', 'b', 'c', 'd', 'e', 'f', 'g', 'h', 'i'], ['4g', '4f', '16k', '16k2', '8j', '8j2', '4e', '4c', '4g'], [4, 4, 16, 16, 8, 8, 4, 4, 4]]
1182	B4Fe44Gd4Nd4Ti12	68	nd4gd4fe44ti12b4	f-g	136	4	76.76	13.89	0.69	20.28985507246377	7.0	-0.081	18.78	-0.07	[['Nd', 'Gd', 'Fe', 'Fe', 'Fe', 'Ti', 'Ti', 'Fe', 'B'], ['a', 'b', 'c', 'd', 'e', 'f', 'g', 'h', 'i'], ['4g', '4f', '16k', '16k2', '8j', '8j2', '4e', '4c', '4g'], [4, 4, 16, 16, 8, 8, 4, 4, 4]]
1183	B4Fe40Gd4Nd4Ti16	68	nd4gd4fe40ti16b4	f-g-h	136	4	35.615	9.55	0.47	17.02127659574468	4.0	-0.131	14.39	-0.07	[['Nd', 'Gd', 'Fe', 'Fe', 'Fe', 'Ti', 'Ti', 'Ti', 'B'], ['a', 'b', 'c', 'd', 'e', 'f', 'g', 'h', 'i'], ['4g', '4f', '16k', '16k2', '8j', '8j2', '4e', '4c', '4g'], [4, 4, 16, 16, 8, 8, 4, 4, 4]]
1184	B4Fe48Gd4Nd4V8	68	nd4gd4fe48v8b4	f	136	4	111.069	16.9	0.83	21.686746987951807	9.0	-0.044	21.89	-0.13	[['Nd', 'Gd', 'Fe', 'Fe', 'Fe', 'V', 'Fe', 'Fe', 'B'], ['a', 'b', 'c', 'd', 'e', 'f', 'g', 'h', 'i'], ['4g', '4f', '16k', '16k2', '8j', '8j2', '4e', '4c', '4g'], [4, 4, 16, 16, 8, 8, 4, 4, 4]]
1185	B4Fe44Gd4Nd4V12	68	nd4gd4fe44v12b4	f-h	136	4	58.041	12.16	0.6	23.333333333333336	7.0	-0.064	17.05	-0.13	[['Nd', 'Gd', 'Fe', 'Fe', 'Fe', 'V', 'Fe', 'V', 'B'], ['a', 'b', 'c', 'd', 'e', 'f', 'g', 'h', 'i'], ['4g', '4f', '16k', '16k2', '8j', '8j2', '4e', '4c', '4g'], [4, 4, 16, 16, 8, 8, 4, 4, 4]]
1186	B4Fe44Gd4Nd4V12	68	nd4gd4fe44v12b4	f-g	136	4	85.917	14.73	0.73	24.65753424657534	9.0	-0.024	19.57	-0.07	[['Nd', 'Gd', 'Fe', 'Fe', 'Fe', 'V', 'V', 'Fe', 'B'], ['a', 'b', 'c', 'd', 'e', 'f', 'g', 'h', 'i'], ['4g', '4f', '16k', '16k2', '8j', '8j2', '4e', '4c', '4g'], [4, 4, 16, 16, 8, 8, 4, 4, 4]]
1187	B4Fe40Gd4Nd4V16	68	nd4gd4fe40v16b4	f-g-h	136	4	43.596	10.44	0.52	30.769230769230766	8.0	-0.048	15.18	-0.07	[['Nd', 'Gd', 'Fe', 'Fe', 'Fe', 'V', 'V', 'V', 'B'], ['a', 'b', 'c', 'd', 'e', 'f', 'g', 'h', 'i'], ['4g', '4f', '16k', '16k2', '8j', '8j2', '4e', '4c', '4g'], [4, 4, 16, 16, 8, 8, 4, 4, 4]]
1188	B4Fe44Gd4Nd4Zn12	68	nd4gd4fe44zn12b4	f-h	136	4	113.761	16.97	0.84	19.047619047619047	8.0	-0.074	21.87	-0.14	[['Nd', 'Gd', 'Fe', 'Fe', 'Fe', 'Zn', 'Fe', 'Zn', 'B'], ['a', 'b', 'c', 'd', 'e', 'f', 'g', 'h', 'i'], ['4g', '4f', '16k', '16k2', '8j', '8j2', '4e', '4c', '4g'], [4, 4, 16, 16, 8, 8, 4, 4, 4]]
1189	B4Fe44Gd4Nd4Zn12	68	nd4gd4fe44zn12b4	f-g	136	4	116.486	17.16	0.85	9.411764705882353	4.0	-0.037	22.07	-0.12	[['Nd', 'Gd', 'Fe', 'Fe', 'Fe', 'Zn', 'Zn', 'Fe', 'B'], ['a', 'b', 'c', 'd', 'e', 'f', 'g', 'h', 'i'], ['4g', '4f', '16k', '16k2', '8j', '8j2', '4e', '4c', '4g'], [4, 4, 16, 16, 8, 8, 4, 4, 4]]
1190	B4Fe40Gd4Nd4Zn16	68	nd4gd4fe40zn16b4	f-g-h	136	4	79.001	14.13	0.7	25.714285714285715	9.0	-0.052	18.95	-0.12	[['Nd', 'Gd', 'Fe', 'Fe', 'Fe', 'Zn', 'Zn', 'Zn', 'B'], ['a', 'b', 'c', 'd', 'e', 'f', 'g', 'h', 'i'], ['4g', '4f', '16k', '16k2', '8j', '8j2', '4e', '4c', '4g'], [4, 4, 16, 16, 8, 8, 4, 4, 4]]
1191	B4Fe48Gd4Mn8Nd4	68	nd4gd4fe48mn8b4	e	136	4	127.707	18.1	0.89	15.730337078651685	7.0	-0.019	22.73	-0.14	[['Nd', 'Gd', 'Fe', 'Fe', 'Mn', 'Fe', 'Fe', 'Fe', 'B'], ['a', 'b', 'c', 'd', 'e', 'f', 'g', 'h', 'i'], ['4g', '4f', '16k', '16k2', '8j', '8j2', '4e', '4c', '4g'], [4, 4, 16, 16, 8, 8, 4, 4, 4]]
1192	B4Fe44Gd4Mn12Nd4	68	nd4gd4fe44mn12b4	e-h	136	4	116.486	17.23	0.85	14.117647058823529	6.0	0.008	21.84	-0.14	[['Nd', 'Gd', 'Fe', 'Fe', 'Mn', 'Fe', 'Fe', 'Mn', 'B'], ['a', 'b', 'c', 'd', 'e', 'f', 'g', 'h', 'i'], ['4g', '4f', '16k', '16k2', '8j', '8j2', '4e', '4c', '4g'], [4, 4, 16, 16, 8, 8, 4, 4, 4]]
1193	B4Fe44Gd4Mn12Nd4	68	nd4gd4fe44mn12b4	e-g	136	4	119.243	17.33	0.86	16.27906976744186	7.0	-0.003	21.93	-0.12	[['Nd', 'Gd', 'Fe', 'Fe', 'Mn', 'Fe', 'Mn', 'Fe', 'B'], ['a', 'b', 'c', 'd', 'e', 'f', 'g', 'h', 'i'], ['4g', '4f', '16k', '16k2', '8j', '8j2', '4e', '4c', '4g'], [4, 4, 16, 16, 8, 8, 4, 4, 4]]
1194	B4Fe40Gd4Mn16Nd4	68	nd4gd4fe40mn16b4	e-g-h	136	4	111.069	16.85	0.83	14.457831325301205	6.0	0.024	21.42	-0.12	[['Nd', 'Gd', 'Fe', 'Fe', 'Mn', 'Fe', 'Mn', 'Mn', 'B'], ['a', 'b', 'c', 'd', 'e', 'f', 'g', 'h', 'i'], ['4g', '4f', '16k', '16k2', '8j', '8j2', '4e', '4c', '4g'], [4, 4, 16, 16, 8, 8, 4, 4, 4]]
1195	B4Fe40Gd4Mn16Nd4	68	nd4gd4fe40mn16b4	e-f	136	4	136.462	18.7	0.92	15.217391304347826	7.0	0.01	23.31	-0.14	[['Nd', 'Gd', 'Fe', 'Fe', 'Mn', 'Mn', 'Fe', 'Fe', 'B'], ['a', 'b', 'c', 'd', 'e', 'f', 'g', 'h', 'i'], ['4g', '4f', '16k', '16k2', '8j', '8j2', '4e', '4c', '4g'], [4, 4, 16, 16, 8, 8, 4, 4, 4]]
1196	B4Fe48Gd4Mo8Nd4	68	nd4gd4fe48mo8b4	e	136	4	148.586	19.5	0.96	14.583333333333334	7.0	-0.008	24.2	-0.13	[['Nd', 'Gd', 'Fe', 'Fe', 'Mo', 'Fe', 'Fe', 'Fe', 'B'], ['a', 'b', 'c', 'd', 'e', 'f', 'g', 'h', 'i'], ['4g', '4f', '16k', '16k2', '8j', '8j2', '4e', '4c', '4g'], [4, 4, 16, 16, 8, 8, 4, 4, 4]]
1197	B4Fe44Gd4Mo12Nd4	68	nd4gd4fe44mo12b4	e-h	136	4	76.76	13.89	0.69	11.594202898550726	4.0	-0.007	18.43	-0.12	[['Nd', 'Gd', 'Fe', 'Fe', 'Mo', 'Fe', 'Fe', 'Mo', 'B'], ['a', 'b', 'c', 'd', 'e', 'f', 'g', 'h', 'i'], ['4g', '4f', '16k', '16k2', '8j', '8j2', '4e', '4c', '4g'], [4, 4, 16, 16, 8, 8, 4, 4, 4]]
1198	B4Fe44Gd4Mo12Nd4	68	nd4gd4fe44mo12b4	e-g	136	4	119.243	17.36	0.86	18.6046511627907	8.0	0.097	21.98	-0.06	[['Nd', 'Gd', 'Fe', 'Fe', 'Mo', 'Fe', 'Mo', 'Fe', 'B'], ['a', 'b', 'c', 'd', 'e', 'f', 'g', 'h', 'i'], ['4g', '4f', '16k', '16k2', '8j', '8j2', '4e', '4c', '4g'], [4, 4, 16, 16, 8, 8, 4, 4, 4]]
1199	B4Fe40Gd4Mo16Nd4	68	nd4gd4fe40mo16b4	e-g-h	136	4	52.382	11.61	0.57	21.05263157894737	6.0	0.083	16.09	-0.06	[['Nd', 'Gd', 'Fe', 'Fe', 'Mo', 'Fe', 'Mo', 'Mo', 'B'], ['a', 'b', 'c', 'd', 'e', 'f', 'g', 'h', 'i'], ['4g', '4f', '16k', '16k2', '8j', '8j2', '4e', '4c', '4g'], [4, 4, 16, 16, 8, 8, 4, 4, 4]]
1200	B4Fe40Gd4Mo16Nd4	68	nd4gd4fe40mo16b4	e-f	136	4	59.992	12.39	0.61	45.90163934426229	14.0	0.145	16.8	-0.1	[['Nd', 'Gd', 'Fe', 'Fe', 'Mo', 'Mo', 'Fe', 'Fe', 'B'], ['a', 'b', 'c', 'd', 'e', 'f', 'g', 'h', 'i'], ['4g', '4f', '16k', '16k2', '8j', '8j2', '4e', '4c', '4g'], [4, 4, 16, 16, 8, 8, 4, 4, 4]]
1201	B4Fe48Gd4Nd4Ni8	68	nd4gd4fe48ni8b4	e	136	4	236.051	24.52	1.21	11.570247933884298	7.0	-0.055	29.5	-0.16	[['Nd', 'Gd', 'Fe', 'Fe', 'Ni', 'Fe', 'Fe', 'Fe', 'B'], ['a', 'b', 'c', 'd', 'e', 'f', 'g', 'h', 'i'], ['4g', '4f', '16k', '16k2', '8j', '8j2', '4e', '4c', '4g'], [4, 4, 16, 16, 8, 8, 4, 4, 4]]
1202	B4Fe44Gd4Nd4Ni12	68	nd4gd4fe44ni12b4	e-h	136	4	209.529	23.06	1.14	19.29824561403509	11.0	-0.06	27.92	-0.16	[['Nd', 'Gd', 'Fe', 'Fe', 'Ni', 'Fe', 'Fe', 'Ni', 'B'], ['a', 'b', 'c', 'd', 'e', 'f', 'g', 'h', 'i'], ['4g', '4f', '16k', '16k2', '8j', '8j2', '4e', '4c', '4g'], [4, 4, 16, 16, 8, 8, 4, 4, 4]]
1203	B4Fe44Gd4Nd4Ni12	68	nd4gd4fe44ni12b4	e-g	136	4	209.529	23.12	1.14	14.035087719298247	8.0	-0.05	28.03	-0.14	[['Nd', 'Gd', 'Fe', 'Fe', 'Ni', 'Fe', 'Ni', 'Fe', 'B'], ['a', 'b', 'c', 'd', 'e', 'f', 'g', 'h', 'i'], ['4g', '4f', '16k', '16k2', '8j', '8j2', '4e', '4c', '4g'], [4, 4, 16, 16, 8, 8, 4, 4, 4]]
1204	B4Fe40Gd4Nd4Ni16	68	nd4gd4fe40ni16b4	e-g-h	136	4	177.752	21.31	1.05	20.952380952380953	11.0	-0.054	26.14	-0.14	[['Nd', 'Gd', 'Fe', 'Fe', 'Ni', 'Fe', 'Ni', 'Ni', 'B'], ['a', 'b', 'c', 'd', 'e', 'f', 'g', 'h', 'i'], ['4g', '4f', '16k', '16k2', '8j', '8j2', '4e', '4c', '4g'], [4, 4, 16, 16, 8, 8, 4, 4, 4]]
1205	B4Fe40Gd4Nd4Ni16	68	nd4gd4fe40ni16b4	e-f	136	4	167.74	20.57	1.02	9.803921568627452	5.0	-0.071	25.47	-0.16	[['Nd', 'Gd', 'Fe', 'Fe', 'Ni', 'Ni', 'Fe', 'Fe', 'B'], ['a', 'b', 'c', 'd', 'e', 'f', 'g', 'h', 'i'], ['4g', '4f', '16k', '16k2', '8j', '8j2', '4e', '4c', '4g'], [4, 4, 16, 16, 8, 8, 4, 4, 4]]
1206	B4Fe48Gd4Nd4Ti8	68	nd4gd4fe48ti8b4	e	136	4	148.586	19.44	0.96	12.5	6.0	-0.096	24.28	-0.14	[['Nd', 'Gd', 'Fe', 'Fe', 'Ti', 'Fe', 'Fe', 'Fe', 'B'], ['a', 'b', 'c', 'd', 'e', 'f', 'g', 'h', 'i'], ['4g', '4f', '16k', '16k2', '8j', '8j2', '4e', '4c', '4g'], [4, 4, 16, 16, 8, 8, 4, 4, 4]]
1207	B4Fe44Gd4Nd4Ti12	68	nd4gd4fe44ti12b4	e-h	136	4	81.274	14.37	0.71	8.450704225352114	3.0	-0.143	19.15	-0.13	[['Nd', 'Gd', 'Fe', 'Fe', 'Ti', 'Fe', 'Fe', 'Ti', 'B'], ['a', 'b', 'c', 'd', 'e', 'f', 'g', 'h', 'i'], ['4g', '4f', '16k', '16k2', '8j', '8j2', '4e', '4c', '4g'], [4, 4, 16, 16, 8, 8, 4, 4, 4]]
1208	B4Fe44Gd4Nd4Ti12	68	nd4gd4fe44ti12b4	e-g	136	4	113.761	16.93	0.84	16.666666666666668	7.0	-0.04	21.69	-0.06	[['Nd', 'Gd', 'Fe', 'Fe', 'Ti', 'Fe', 'Ti', 'Fe', 'B'], ['a', 'b', 'c', 'd', 'e', 'f', 'g', 'h', 'i'], ['4g', '4f', '16k', '16k2', '8j', '8j2', '4e', '4c', '4g'], [4, 4, 16, 16, 8, 8, 4, 4, 4]]
1209	B4Fe40Gd4Nd4Ti16	68	nd4gd4fe40ti16b4	e-g-h	136	4	58.041	12.08	0.6	16.666666666666668	5.0	-0.091	16.8	-0.06	[['Nd', 'Gd', 'Fe', 'Fe', 'Ti', 'Fe', 'Ti', 'Ti', 'B'], ['a', 'b', 'c', 'd', 'e', 'f', 'g', 'h', 'i'], ['4g', '4f', '16k', '16k2', '8j', '8j2', '4e', '4c', '4g'], [4, 4, 16, 16, 8, 8, 4, 4, 4]]
1210	B4Fe40Gd4Nd4Ti16	68	nd4gd4fe40ti16b4	e-f	136	4	43.596	10.59	0.52	30.769230769230766	8.0	-0.09	15.32	-0.1	[['Nd', 'Gd', 'Fe', 'Fe', 'Ti', 'Ti', 'Fe', 'Fe', 'B'], ['a', 'b', 'c', 'd', 'e', 'f', 'g', 'h', 'i'], ['4g', '4f', '16k', '16k2', '8j', '8j2', '4e', '4c', '4g'], [4, 4, 16, 16, 8, 8, 4, 4, 4]]
1211	B4Fe44Gd4Nd4V12	68	nd4gd4fe44v12b4	e-h	136	4	70.23	13.44	0.66	21.21212121212121	7.0	-0.086	18.08	-0.13	[['Nd', 'Gd', 'Fe', 'Fe', 'V', 'Fe', 'Fe', 'V', 'B'], ['a', 'b', 'c', 'd', 'e', 'f', 'g', 'h', 'i'], ['4g', '4f', '16k', '16k2', '8j', '8j2', '4e', '4c', '4g'], [4, 4, 16, 16, 8, 8, 4, 4, 4]]
1212	B4Fe44Gd4Nd4V12	68	nd4gd4fe44v12b4	e-g	136	4	111.069	16.87	0.83	21.686746987951807	9.0	-0.039	21.56	-0.06	[['Nd', 'Gd', 'Fe', 'Fe', 'V', 'Fe', 'V', 'Fe', 'B'], ['a', 'b', 'c', 'd', 'e', 'f', 'g', 'h', 'i'], ['4g', '4f', '16k', '16k2', '8j', '8j2', '4e', '4c', '4g'], [4, 4, 16, 16, 8, 8, 4, 4, 4]]
1213	B4Fe40Gd4Nd4V16	68	nd4gd4fe40v16b4	e-g-h	136	4	52.382	11.62	0.57	21.05263157894737	6.0	-0.058	16.16	-0.07	[['Nd', 'Gd', 'Fe', 'Fe', 'V', 'Fe', 'V', 'V', 'B'], ['a', 'b', 'c', 'd', 'e', 'f', 'g', 'h', 'i'], ['4g', '4f', '16k', '16k2', '8j', '8j2', '4e', '4c', '4g'], [4, 4, 16, 16, 8, 8, 4, 4, 4]]
1214	B4Fe40Gd4Nd4V16	68	nd4gd4fe40v16b4	e-f	136	4	43.596	10.57	0.52	42.30769230769231	11.0	-0.044	15.22	-0.11	[['Nd', 'Gd', 'Fe', 'Fe', 'V', 'V', 'Fe', 'Fe', 'B'], ['a', 'b', 'c', 'd', 'e', 'f', 'g', 'h', 'i'], ['4g', '4f', '16k', '16k2', '8j', '8j2', '4e', '4c', '4g'], [4, 4, 16, 16, 8, 8, 4, 4, 4]]
1215	B4Fe44Gd4Nd4Zn12	68	nd4gd4fe44zn12b4	e-g	136	4	145.507	19.18	0.95	23.157894736842106	11.0	-0.051	24.16	-0.13	[['Nd', 'Gd', 'Fe', 'Fe', 'Zn', 'Fe', 'Zn', 'Fe', 'B'], ['a', 'b', 'c', 'd', 'e', 'f', 'g', 'h', 'i'], ['4g', '4f', '16k', '16k2', '8j', '8j2', '4e', '4c', '4g'], [4, 4, 16, 16, 8, 8, 4, 4, 4]]
1216	B4Fe40Gd4Nd4Zn16	68	nd4gd4fe40zn16b4	e-g-h	136	4	103.185	16.19	0.8	40.0	16.0	-0.064	21.14	-0.13	[['Nd', 'Gd', 'Fe', 'Fe', 'Zn', 'Fe', 'Zn', 'Zn', 'B'], ['a', 'b', 'c', 'd', 'e', 'f', 'g', 'h', 'i'], ['4g', '4f', '16k', '16k2', '8j', '8j2', '4e', '4c', '4g'], [4, 4, 16, 16, 8, 8, 4, 4, 4]]
1217	B4Fe40Gd4Nd4Zn16	68	nd4gd4fe40zn16b4	e-f	136	4	103.185	16.19	0.8	2.5	1.0	-0.104	21.04	-0.12	[['Nd', 'Gd', 'Fe', 'Fe', 'Zn', 'Zn', 'Fe', 'Fe', 'B'], ['a', 'b', 'c', 'd', 'e', 'f', 'g', 'h', 'i'], ['4g', '4f', '16k', '16k2', '8j', '8j2', '4e', '4c', '4g'], [4, 4, 16, 16, 8, 8, 4, 4, 4]]
1218	B4Fe40Gd4Mn16Nd4	68	nd4gd4fe40mn16b4	d	136	4	24.522	7.88	0.39	35.8974358974359	7.0	0.014	12.51	-0.13	[['Nd', 'Gd', 'Fe', 'Mn', 'Fe', 'Fe', 'Fe', 'Fe', 'B'], ['a', 'b', 'c', 'd', 'e', 'f', 'g', 'h', 'i'], ['4g', '4f', '16k', '16k2', '8j', '8j2', '4e', '4c', '4g'], [4, 4, 16, 16, 8, 8, 4, 4, 4]]
1219	B4Fe40Gd4Mo16Nd4	68	nd4gd4fe40mo16b4	d	136	4	45.288	10.65	0.53	30.188679245283016	8.0	0.07	15.19	-0.13	[['Nd', 'Gd', 'Fe', 'Mo', 'Fe', 'Fe', 'Fe', 'Fe', 'B'], ['a', 'b', 'c', 'd', 'e', 'f', 'g', 'h', 'i'], ['4g', '4f', '16k', '16k2', '8j', '8j2', '4e', '4c', '4g'], [4, 4, 16, 16, 8, 8, 4, 4, 4]]
1220	B4Fe40Gd4Nd4Ni16	68	nd4gd4fe40ni16b4	d	136	4	181.154	21.38	1.06	11.320754716981131	6.0	-0.043	26.41	-0.17	[['Nd', 'Gd', 'Fe', 'Ni', 'Fe', 'Fe', 'Fe', 'Fe', 'B'], ['a', 'b', 'c', 'd', 'e', 'f', 'g', 'h', 'i'], ['4g', '4f', '16k', '16k2', '8j', '8j2', '4e', '4c', '4g'], [4, 4, 16, 16, 8, 8, 4, 4, 4]]
1221	B4Fe40Gd4Nd4Ti16	68	nd4gd4fe40ti16b4	d	136	4	41.935	10.39	0.51	27.45098039215686	7.0	-0.148	15.22	-0.14	[['Nd', 'Gd', 'Fe', 'Ti', 'Fe', 'Fe', 'Fe', 'Fe', 'B'], ['a', 'b', 'c', 'd', 'e', 'f', 'g', 'h', 'i'], ['4g', '4f', '16k', '16k2', '8j', '8j2', '4e', '4c', '4g'], [4, 4, 16, 16, 8, 8, 4, 4, 4]]
1222	B4Fe40Gd4Nd4V16	68	nd4gd4fe40v16b4	d	136	4	41.935	10.41	0.51	35.294117647058826	9.0	-0.104	15.11	-0.13	[['Nd', 'Gd', 'Fe', 'V', 'Fe', 'Fe', 'Fe', 'Fe', 'B'], ['a', 'b', 'c', 'd', 'e', 'f', 'g', 'h', 'i'], ['4g', '4f', '16k', '16k2', '8j', '8j2', '4e', '4c', '4g'], [4, 4, 16, 16, 8, 8, 4, 4, 4]]
1223	B4Fe40Gd4Nd4Zn16	68	nd4gd4fe40zn16b4	d	136	4	108.408	16.55	0.82	17.073170731707318	7.0	-0.082	21.55	-0.16	[['Nd', 'Gd', 'Fe', 'Zn', 'Fe', 'Fe', 'Fe', 'Fe', 'B'], ['a', 'b', 'c', 'd', 'e', 'f', 'g', 'h', 'i'], ['4g', '4f', '16k', '16k2', '8j', '8j2', '4e', '4c', '4g'], [4, 4, 16, 16, 8, 8, 4, 4, 4]]
1224	B4Fe40Gd4Mn16Nd4	68	nd4gd4mn16fe40b4	c	136	4	224.491	23.99	1.18	15.254237288135593	9.0	0.052	28.89	-0.12	[['Nd', 'Gd', 'Mn', 'Fe', 'Fe', 'Fe', 'Fe', 'Fe', 'B'], ['a', 'b', 'c', 'd', 'e', 'f', 'g', 'h', 'i'], ['4g', '4f', '16k', '16k2', '8j', '8j2', '4e', '4c', '4g'], [4, 4, 16, 16, 8, 8, 4, 4, 4]]
1225	B4Fe40Gd4Mo16Nd4	68	nd4gd4mo16fe40b4	c	136	4	48.771	11.23	0.55	36.36363636363636	10.0	0.163	15.74	0.01	[['Nd', 'Gd', 'Mo', 'Fe', 'Fe', 'Fe', 'Fe', 'Fe', 'B'], ['a', 'b', 'c', 'd', 'e', 'f', 'g', 'h', 'i'], ['4g', '4f', '16k', '16k2', '8j', '8j2', '4e', '4c', '4g'], [4, 4, 16, 16, 8, 8, 4, 4, 4]]
1226	B4Fe40Gd4Nd4Ni16	68	nd4gd4ni16fe40b4	c	136	4	164.467	20.54	1.01	13.861386138613861	7.0	-0.06	25.53	-0.11	[['Nd', 'Gd', 'Ni', 'Fe', 'Fe', 'Fe', 'Fe', 'Fe', 'B'], ['a', 'b', 'c', 'd', 'e', 'f', 'g', 'h', 'i'], ['4g', '4f', '16k', '16k2', '8j', '8j2', '4e', '4c', '4g'], [4, 4, 16, 16, 8, 8, 4, 4, 4]]
1227	B4Fe40Gd4Nd4Ti16	68	nd4gd4ti16fe40b4	c	136	4	45.288	10.82	0.53	37.73584905660377	10.0	-0.084	15.51	-0.01	[['Nd', 'Gd', 'Ti', 'Fe', 'Fe', 'Fe', 'Fe', 'Fe', 'B'], ['a', 'b', 'c', 'd', 'e', 'f', 'g', 'h', 'i'], ['4g', '4f', '16k', '16k2', '8j', '8j2', '4e', '4c', '4g'], [4, 4, 16, 16, 8, 8, 4, 4, 4]]
1228	B4Fe40Gd4Nd4V16	68	nd4gd4v16fe40b4	c	136	4	50.561	11.29	0.56	35.71428571428571	10.0	-0.042	15.91	0.01	[['Nd', 'Gd', 'V', 'Fe', 'Fe', 'Fe', 'Fe', 'Fe', 'B'], ['a', 'b', 'c', 'd', 'e', 'f', 'g', 'h', 'i'], ['4g', '4f', '16k', '16k2', '8j', '8j2', '4e', '4c', '4g'], [4, 4, 16, 16, 8, 8, 4, 4, 4]]
1229	B4Fe40Gd4Nd4Zn16	68	nd4gd4zn16fe40b4	c	136	4	98.09	15.85	0.78	20.51282051282051	8.0	-0.007	20.75	-0.03	[['Nd', 'Gd', 'Zn', 'Fe', 'Fe', 'Fe', 'Fe', 'Fe', 'B'], ['a', 'b', 'c', 'd', 'e', 'f', 'g', 'h', 'i'], ['4g', '4f', '16k', '16k2', '8j', '8j2', '4e', '4c', '4g'], [4, 4, 16, 16, 8, 8, 4, 4, 4]]
1230	B4Fe56Nd4Pr4	68	pr4nd4fe56b4	init	136	4	557.778	37.73	1.86	37.634408602150536	35.0	-0.008	32.52	-0.17	[['Pr', 'Nd', 'Fe', 'Fe', 'Fe', 'Fe', 'Fe', 'Fe', 'B'], ['a', 'b', 'c', 'd', 'e', 'f', 'g', 'h', 'i'], ['4g', '4f', '16k', '16k2', '8j', '8j2', '4e', '4c', '4g'], [4, 4, 16, 16, 8, 8, 4, 4, 4]]
1231	Al16B4Fe40Nd4Pr4	68	pr4nd4al16fe40b4	c	136	4	198.647	22.52	1.11	64.86486486486486	36.0	-0.15	16.97	-0.02	[['Pr', 'Nd', 'Al', 'Fe', 'Fe', 'Fe', 'Fe', 'Fe', 'B'], ['a', 'b', 'c', 'd', 'e', 'f', 'g', 'h', 'i'], ['4g', '4f', '16k', '16k2', '8j', '8j2', '4e', '4c', '4g'], [4, 4, 16, 16, 8, 8, 4, 4, 4]]
1232	B4Co16Fe40Nd4Pr4	68	pr4nd4co16fe40b4	c	136	4	471.441	34.57	1.71	33.91812865497076	29.0	-0.01	29.31	-0.15	[['Pr', 'Nd', 'Co', 'Fe', 'Fe', 'Fe', 'Fe', 'Fe', 'B'], ['a', 'b', 'c', 'd', 'e', 'f', 'g', 'h', 'i'], ['4g', '4f', '16k', '16k2', '8j', '8j2', '4e', '4c', '4g'], [4, 4, 16, 16, 8, 8, 4, 4, 4]]
1233	B4Cr16Fe40Nd4Pr4	68	pr4nd4cr16fe40b4	c	136	4	148.586	19.34	0.96	72.91666666666667	35.0	0.095	13.55	0.03	[['Pr', 'Nd', 'Cr', 'Fe', 'Fe', 'Fe', 'Fe', 'Fe', 'B'], ['a', 'b', 'c', 'd', 'e', 'f', 'g', 'h', 'i'], ['4g', '4f', '16k', '16k2', '8j', '8j2', '4e', '4c', '4g'], [4, 4, 16, 16, 8, 8, 4, 4, 4]]
1234	B4Cu16Fe40Nd4Pr4	68	pr4nd4cu16fe40b4	c	136	4	311.505	28.22	1.39	48.92086330935252	34.0	0.08	22.81	-0.08	[['Pr', 'Nd', 'Cu', 'Fe', 'Fe', 'Fe', 'Fe', 'Fe', 'B'], ['a', 'b', 'c', 'd', 'e', 'f', 'g', 'h', 'i'], ['4g', '4f', '16k', '16k2', '8j', '8j2', '4e', '4c', '4g'], [4, 4, 16, 16, 8, 8, 4, 4, 4]]
1235	Al16B4Fe40Nd4Pr4	68	pr4nd4fe40al16b4	d	136	4	224.491	23.81	1.18	52.54237288135594	31.0	-0.236	18.37	-0.14	[['Pr', 'Nd', 'Fe', 'Al', 'Fe', 'Fe', 'Fe', 'Fe', 'B'], ['a', 'b', 'c', 'd', 'e', 'f', 'g', 'h', 'i'], ['4g', '4f', '16k', '16k2', '8j', '8j2', '4e', '4c', '4g'], [4, 4, 16, 16, 8, 8, 4, 4, 4]]
1236	B4Co16Fe40Nd4Pr4	68	pr4nd4fe40co16b4	d	136	4	476.971	34.79	1.72	37.2093023255814	32.0	-0.007	29.52	-0.17	[['Pr', 'Nd', 'Fe', 'Co', 'Fe', 'Fe', 'Fe', 'Fe', 'B'], ['a', 'b', 'c', 'd', 'e', 'f', 'g', 'h', 'i'], ['4g', '4f', '16k', '16k2', '8j', '8j2', '4e', '4c', '4g'], [4, 4, 16, 16, 8, 8, 4, 4, 4]]
1237	B4Cr16Fe40Nd4Pr4	68	pr4nd4fe40cr16b4	d	136	4	164.467	20.5	1.01	59.40594059405941	30.0	0.039	14.79	-0.14	[['Pr', 'Nd', 'Fe', 'Cr', 'Fe', 'Fe', 'Fe', 'Fe', 'B'], ['a', 'b', 'c', 'd', 'e', 'f', 'g', 'h', 'i'], ['4g', '4f', '16k', '16k2', '8j', '8j2', '4e', '4c', '4g'], [4, 4, 16, 16, 8, 8, 4, 4, 4]]
1238	B4Cu16Fe40Nd4Pr4	68	pr4nd4fe40cu16b4	d	136	4	320.534	28.55	1.41	42.5531914893617	30.0	0.078	23.2	-0.17	[['Pr', 'Nd', 'Fe', 'Cu', 'Fe', 'Fe', 'Fe', 'Fe', 'B'], ['a', 'b', 'c', 'd', 'e', 'f', 'g', 'h', 'i'], ['4g', '4f', '16k', '16k2', '8j', '8j2', '4e', '4c', '4g'], [4, 4, 16, 16, 8, 8, 4, 4, 4]]
1239	Al16B4Fe40Nd4Pr4	68	pr4nd4fe40al16b4	e-f	136	4	224.491	23.84	1.18	27.118644067796613	16.0	-0.176	18.24	-0.1	[['Pr', 'Nd', 'Fe', 'Fe', 'Al', 'Al', 'Fe', 'Fe', 'B'], ['a', 'b', 'c', 'd', 'e', 'f', 'g', 'h', 'i'], ['4g', '4f', '16k', '16k2', '8j', '8j2', '4e', '4c', '4g'], [4, 4, 16, 16, 8, 8, 4, 4, 4]]
1240	Al16B4Fe40Nd4Pr4	68	pr4nd4fe40al16b4	e-g-h	136	4	243.919	24.98	1.23	73.17073170731707	45.0	-0.199	19.42	-0.11	[['Pr', 'Nd', 'Fe', 'Fe', 'Al', 'Fe', 'Al', 'Al', 'B'], ['a', 'b', 'c', 'd', 'e', 'f', 'g', 'h', 'i'], ['4g', '4f', '16k', '16k2', '8j', '8j2', '4e', '4c', '4g'], [4, 4, 16, 16, 8, 8, 4, 4, 4]]
1241	Al12B4Fe44Nd4Pr4	68	pr4nd4fe44al12b4	e-g	136	4	311.505	28.12	1.39	53.23741007194245	37.0	-0.131	22.66	-0.11	[['Pr', 'Nd', 'Fe', 'Fe', 'Al', 'Fe', 'Al', 'Fe', 'B'], ['a', 'b', 'c', 'd', 'e', 'f', 'g', 'h', 'i'], ['4g', '4f', '16k', '16k2', '8j', '8j2', '4e', '4c', '4g'], [4, 4, 16, 16, 8, 8, 4, 4, 4]]
1242	Al12B4Fe44Nd4Pr4	68	pr4nd4fe44al12b4	e-h	136	4	302.605	27.78	1.37	56.934306569343065	39.0	-0.208	22.32	-0.14	[['Pr', 'Nd', 'Fe', 'Fe', 'Al', 'Fe', 'Fe', 'Al', 'B'], ['a', 'b', 'c', 'd', 'e', 'f', 'g', 'h', 'i'], ['4g', '4f', '16k', '16k2', '8j', '8j2', '4e', '4c', '4g'], [4, 4, 16, 16, 8, 8, 4, 4, 4]]
1243	B4Co16Fe40Nd4Pr4	68	pr4nd4fe40co16b4	e-f	136	4	465.943	34.48	1.7	34.11764705882353	29.0	-0.005	29.16	-0.17	[['Pr', 'Nd', 'Fe', 'Fe', 'Co', 'Co', 'Fe', 'Fe', 'B'], ['a', 'b', 'c', 'd', 'e', 'f', 'g', 'h', 'i'], ['4g', '4f', '16k', '16k2', '8j', '8j2', '4e', '4c', '4g'], [4, 4, 16, 16, 8, 8, 4, 4, 4]]
1244	B4Co16Fe40Nd4Pr4	68	pr4nd4fe40co16b4	e-g-h	136	4	476.971	34.92	1.72	40.69767441860465	35.0	-0.022	29.54	-0.15	[['Pr', 'Nd', 'Fe', 'Fe', 'Co', 'Fe', 'Co', 'Co', 'B'], ['a', 'b', 'c', 'd', 'e', 'f', 'g', 'h', 'i'], ['4g', '4f', '16k', '16k2', '8j', '8j2', '4e', '4c', '4g'], [4, 4, 16, 16, 8, 8, 4, 4, 4]]
1245	B4Co12Fe44Nd4Pr4	68	pr4nd4fe44co12b4	e-g	136	4	493.755	35.34	1.75	34.285714285714285	30.0	-0.015	30.03	-0.15	[['Pr', 'Nd', 'Fe', 'Fe', 'Co', 'Fe', 'Co', 'Fe', 'B'], ['a', 'b', 'c', 'd', 'e', 'f', 'g', 'h', 'i'], ['4g', '4f', '16k', '16k2', '8j', '8j2', '4e', '4c', '4g'], [4, 4, 16, 16, 8, 8, 4, 4, 4]]
1246	B4Co12Fe44Nd4Pr4	68	pr4nd4fe44co12b4	e-h	136	4	505.105	35.91	1.77	39.548022598870055	35.0	-0.024	30.55	-0.17	[['Pr', 'Nd', 'Fe', 'Fe', 'Co', 'Fe', 'Fe', 'Co', 'B'], ['a', 'b', 'c', 'd', 'e', 'f', 'g', 'h', 'i'], ['4g', '4f', '16k', '16k2', '8j', '8j2', '4e', '4c', '4g'], [4, 4, 16, 16, 8, 8, 4, 4, 4]]
1247	B4Co8Fe48Nd4Pr4	68	pr4nd4fe48co8b4	e	136	4	522.373	36.43	1.8	33.333333333333336	30.0	-0.016	31.14	-0.17	[['Pr', 'Nd', 'Fe', 'Fe', 'Co', 'Fe', 'Fe', 'Fe', 'B'], ['a', 'b', 'c', 'd', 'e', 'f', 'g', 'h', 'i'], ['4g', '4f', '16k', '16k2', '8j', '8j2', '4e', '4c', '4g'], [4, 4, 16, 16, 8, 8, 4, 4, 4]]
1248	B4Cr16Fe40Nd4Pr4	68	pr4nd4fe40cr16b4	e-f	136	4	255.963	25.53	1.26	61.904761904761905	39.0	0.088	19.67	-0.12	[['Pr', 'Nd', 'Fe', 'Fe', 'Cr', 'Cr', 'Fe', 'Fe', 'B'], ['a', 'b', 'c', 'd', 'e', 'f', 'g', 'h', 'i'], ['4g', '4f', '16k', '16k2', '8j', '8j2', '4e', '4c', '4g'], [4, 4, 16, 16, 8, 8, 4, 4, 4]]
1249	B4Cr16Fe40Nd4Pr4	68	pr4nd4fe40cr16b4	e-g-h	136	4	188.054	21.84	1.08	59.25925925925925	32.0	0.06	15.93	-0.08	[['Pr', 'Nd', 'Fe', 'Fe', 'Cr', 'Fe', 'Cr', 'Cr', 'B'], ['a', 'b', 'c', 'd', 'e', 'f', 'g', 'h', 'i'], ['4g', '4f', '16k', '16k2', '8j', '8j2', '4e', '4c', '4g'], [4, 4, 16, 16, 8, 8, 4, 4, 4]]
1250	B4Cr12Fe44Nd4Pr4	68	pr4nd4fe44cr12b4	e-h	136	4	216.946	23.47	1.16	51.724137931034484	30.0	0.032	17.61	-0.14	[['Pr', 'Nd', 'Fe', 'Fe', 'Cr', 'Fe', 'Fe', 'Cr', 'B'], ['a', 'b', 'c', 'd', 'e', 'f', 'g', 'h', 'i'], ['4g', '4f', '16k', '16k2', '8j', '8j2', '4e', '4c', '4g'], [4, 4, 16, 16, 8, 8, 4, 4, 4]]
1251	B4Cr8Fe48Nd4Pr4	68	pr4nd4fe48cr8b4	e	136	4	320.534	28.64	1.41	36.87943262411348	26.0	0.016	22.97	-0.14	[['Pr', 'Nd', 'Fe', 'Fe', 'Cr', 'Fe', 'Fe', 'Fe', 'B'], ['a', 'b', 'c', 'd', 'e', 'f', 'g', 'h', 'i'], ['4g', '4f', '16k', '16k2', '8j', '8j2', '4e', '4c', '4g'], [4, 4, 16, 16, 8, 8, 4, 4, 4]]
1252	B4Cu16Fe40Nd4Pr4	68	pr4nd4fe40cu16b4	e-f	136	4	302.605	27.76	1.37	24.81751824817518	17.0	0.018	22.31	-0.15	[['Pr', 'Nd', 'Fe', 'Fe', 'Cu', 'Cu', 'Fe', 'Fe', 'B'], ['a', 'b', 'c', 'd', 'e', 'f', 'g', 'h', 'i'], ['4g', '4f', '16k', '16k2', '8j', '8j2', '4e', '4c', '4g'], [4, 4, 16, 16, 8, 8, 4, 4, 4]]
1253	B4Cu16Fe40Nd4Pr4	68	pr4nd4fe40cu16b4	e-g-h	136	4	320.534	28.49	1.41	66.66666666666667	47.0	0.072	23.01	-0.15	[['Pr', 'Nd', 'Fe', 'Fe', 'Cu', 'Fe', 'Cu', 'Cu', 'B'], ['a', 'b', 'c', 'd', 'e', 'f', 'g', 'h', 'i'], ['4g', '4f', '16k', '16k2', '8j', '8j2', '4e', '4c', '4g'], [4, 4, 16, 16, 8, 8, 4, 4, 4]]
1254	B4Cu12Fe44Nd4Pr4	68	pr4nd4fe44cu12b4	e-g	136	4	377.414	30.91	1.53	40.52287581699346	31.0	0.059	25.5	-0.15	[['Pr', 'Nd', 'Fe', 'Fe', 'Cu', 'Fe', 'Cu', 'Fe', 'B'], ['a', 'b', 'c', 'd', 'e', 'f', 'g', 'h', 'i'], ['4g', '4f', '16k', '16k2', '8j', '8j2', '4e', '4c', '4g'], [4, 4, 16, 16, 8, 8, 4, 4, 4]]
1255	B4Cu12Fe44Nd4Pr4	68	pr4nd4fe44cu12b4	e-h	136	4	372.497	30.7	1.52	68.42105263157895	52.0	0.04	25.21	-0.16	[['Pr', 'Nd', 'Fe', 'Fe', 'Cu', 'Fe', 'Fe', 'Cu', 'B'], ['a', 'b', 'c', 'd', 'e', 'f', 'g', 'h', 'i'], ['4g', '4f', '16k', '16k2', '8j', '8j2', '4e', '4c', '4g'], [4, 4, 16, 16, 8, 8, 4, 4, 4]]
1256	B4Cu8Fe48Nd4Pr4	68	pr4nd4fe48cu8b4	e	136	4	433.634	33.1	1.64	40.243902439024396	33.0	0.026	27.7	-0.16	[['Pr', 'Nd', 'Fe', 'Fe', 'Cu', 'Fe', 'Fe', 'Fe', 'B'], ['a', 'b', 'c', 'd', 'e', 'f', 'g', 'h', 'i'], ['4g', '4f', '16k', '16k2', '8j', '8j2', '4e', '4c', '4g'], [4, 4, 16, 16, 8, 8, 4, 4, 4]]
1257	Al16B4Fe40Nd4Pr4	68	pr4nd4fe40al16b4	f-g-h	136	4	167.74	20.75	1.02	70.58823529411765	36.0	-0.208	15.23	-0.09	[['Pr', 'Nd', 'Fe', 'Fe', 'Fe', 'Al', 'Al', 'Al', 'B'], ['a', 'b', 'c', 'd', 'e', 'f', 'g', 'h', 'i'], ['4g', '4f', '16k', '16k2', '8j', '8j2', '4e', '4c', '4g'], [4, 4, 16, 16, 8, 8, 4, 4, 4]]
1258	Al12B4Fe44Nd4Pr4	68	pr4nd4fe44al12b4	f-g	136	4	247.901	25.08	1.24	54.83870967741935	34.0	-0.126	19.62	-0.1	[['Pr', 'Nd', 'Fe', 'Fe', 'Fe', 'Al', 'Al', 'Fe', 'B'], ['a', 'b', 'c', 'd', 'e', 'f', 'g', 'h', 'i'], ['4g', '4f', '16k', '16k2', '8j', '8j2', '4e', '4c', '4g'], [4, 4, 16, 16, 8, 8, 4, 4, 4]]
1259	Al12B4Fe44Nd4Pr4	68	pr4nd4fe44al12b4	f-h	136	4	236.051	24.57	1.21	54.54545454545455	33.0	-0.194	19.14	-0.13	[['Pr', 'Nd', 'Fe', 'Fe', 'Fe', 'Al', 'Fe', 'Al', 'B'], ['a', 'b', 'c', 'd', 'e', 'f', 'g', 'h', 'i'], ['4g', '4f', '16k', '16k2', '8j', '8j2', '4e', '4c', '4g'], [4, 4, 16, 16, 8, 8, 4, 4, 4]]
1260	Al8B4Fe48Nd4Pr4	68	pr4nd4fe48al8b4	f	136	4	316.003	28.41	1.4	42.85714285714286	30.0	-0.117	23.04	-0.14	[['Pr', 'Nd', 'Fe', 'Fe', 'Fe', 'Al', 'Fe', 'Fe', 'B'], ['a', 'b', 'c', 'd', 'e', 'f', 'g', 'h', 'i'], ['4g', '4f', '16k', '16k2', '8j', '8j2', '4e', '4c', '4g'], [4, 4, 16, 16, 8, 8, 4, 4, 4]]
1261	B4Co16Fe40Nd4Pr4	68	pr4nd4fe40co16b4	f-g-h	136	4	471.441	34.66	1.71	40.93567251461988	35.0	-0.001	29.34	-0.15	[['Pr', 'Nd', 'Fe', 'Fe', 'Fe', 'Co', 'Co', 'Co', 'B'], ['a', 'b', 'c', 'd', 'e', 'f', 'g', 'h', 'i'], ['4g', '4f', '16k', '16k2', '8j', '8j2', '4e', '4c', '4g'], [4, 4, 16, 16, 8, 8, 4, 4, 4]]
1262	B4Co8Fe48Nd4Pr4	68	pr4nd4fe48co8b4	f	136	4	510.829	36.13	1.78	34.831460674157306	31.0	0.002	30.89	-0.17	[['Pr', 'Nd', 'Fe', 'Fe', 'Fe', 'Co', 'Fe', 'Fe', 'B'], ['a', 'b', 'c', 'd', 'e', 'f', 'g', 'h', 'i'], ['4g', '4f', '16k', '16k2', '8j', '8j2', '4e', '4c', '4g'], [4, 4, 16, 16, 8, 8, 4, 4, 4]]
1263	B4Cr16Fe40Nd4Pr4	68	pr4nd4fe40cr16b4	f-g-h	136	4	239.969	24.74	1.22	77.04918032786885	47.0	0.101	18.93	-0.08	[['Pr', 'Nd', 'Fe', 'Fe', 'Fe', 'Cr', 'Cr', 'Cr', 'B'], ['a', 'b', 'c', 'd', 'e', 'f', 'g', 'h', 'i'], ['4g', '4f', '16k', '16k2', '8j', '8j2', '4e', '4c', '4g'], [4, 4, 16, 16, 8, 8, 4, 4, 4]]
1264	B4Cr12Fe44Nd4Pr4	68	pr4nd4fe44cr12b4	f-g	136	4	357.938	30.1	1.49	65.77181208053692	49.0	0.101	24.45	-0.08	[['Pr', 'Nd', 'Fe', 'Fe', 'Fe', 'Cr', 'Cr', 'Fe', 'B'], ['a', 'b', 'c', 'd', 'e', 'f', 'g', 'h', 'i'], ['4g', '4f', '16k', '16k2', '8j', '8j2', '4e', '4c', '4g'], [4, 4, 16, 16, 8, 8, 4, 4, 4]]
1265	B4Cr12Fe44Nd4Pr4	68	pr4nd4fe44cr12b4	f-h	136	4	148.586	19.47	0.96	68.75	33.0	0.079	13.88	-0.13	[['Pr', 'Nd', 'Fe', 'Fe', 'Fe', 'Cr', 'Fe', 'Cr', 'B'], ['a', 'b', 'c', 'd', 'e', 'f', 'g', 'h', 'i'], ['4g', '4f', '16k', '16k2', '8j', '8j2', '4e', '4c', '4g'], [4, 4, 16, 16, 8, 8, 4, 4, 4]]
1266	B4Cr8Fe48Nd4Pr4	68	pr4nd4fe48cr8b4	f	136	4	236.051	24.57	1.21	49.586776859504134	30.0	0.063	19.15	-0.13	[['Pr', 'Nd', 'Fe', 'Fe', 'Fe', 'Cr', 'Fe', 'Fe', 'B'], ['a', 'b', 'c', 'd', 'e', 'f', 'g', 'h', 'i'], ['4g', '4f', '16k', '16k2', '8j', '8j2', '4e', '4c', '4g'], [4, 4, 16, 16, 8, 8, 4, 4, 4]]
1267	B4Cu16Fe40Nd4Pr4	68	pr4nd4fe40cu16b4	f-g-h	136	4	293.835	27.29	1.35	48.888888888888886	33.0	0.064	21.77	-0.15	[['Pr', 'Nd', 'Fe', 'Fe', 'Fe', 'Cu', 'Cu', 'Cu', 'B'], ['a', 'b', 'c', 'd', 'e', 'f', 'g', 'h', 'i'], ['4g', '4f', '16k', '16k2', '8j', '8j2', '4e', '4c', '4g'], [4, 4, 16, 16, 8, 8, 4, 4, 4]]
1268	B4Cu12Fe44Nd4Pr4	68	pr4nd4fe44cu12b4	f-g	136	4	338.978	29.39	1.45	24.82758620689655	18.0	0.055	23.99	-0.15	[['Pr', 'Nd', 'Fe', 'Fe', 'Fe', 'Cu', 'Cu', 'Fe', 'B'], ['a', 'b', 'c', 'd', 'e', 'f', 'g', 'h', 'i'], ['4g', '4f', '16k', '16k2', '8j', '8j2', '4e', '4c', '4g'], [4, 4, 16, 16, 8, 8, 4, 4, 4]]
1269	B4Cu12Fe44Nd4Pr4	68	pr4nd4fe44cu12b4	f-h	136	4	348.394	29.7	1.47	46.25850340136054	34.0	0.038	24.21	-0.16	[['Pr', 'Nd', 'Fe', 'Fe', 'Fe', 'Cu', 'Fe', 'Cu', 'B'], ['a', 'b', 'c', 'd', 'e', 'f', 'g', 'h', 'i'], ['4g', '4f', '16k', '16k2', '8j', '8j2', '4e', '4c', '4g'], [4, 4, 16, 16, 8, 8, 4, 4, 4]]
1270	B4Cu8Fe48Nd4Pr4	68	pr4nd4fe48cu8b4	f	136	4	402.485	31.95	1.58	22.78481012658228	18.0	0.031	26.56	-0.16	[['Pr', 'Nd', 'Fe', 'Fe', 'Fe', 'Cu', 'Fe', 'Fe', 'B'], ['a', 'b', 'c', 'd', 'e', 'f', 'g', 'h', 'i'], ['4g', '4f', '16k', '16k2', '8j', '8j2', '4e', '4c', '4g'], [4, 4, 16, 16, 8, 8, 4, 4, 4]]
1271	Al8B4Fe48Nd4Pr4	68	pr4nd4fe48al8b4	g-h	136	4	357.938	30.19	1.49	68.45637583892618	51.0	-0.102	24.81	-0.12	[['Pr', 'Nd', 'Fe', 'Fe', 'Fe', 'Fe', 'Al', 'Al', 'B'], ['a', 'b', 'c', 'd', 'e', 'f', 'g', 'h', 'i'], ['4g', '4f', '16k', '16k2', '8j', '8j2', '4e', '4c', '4g'], [4, 4, 16, 16, 8, 8, 4, 4, 4]]
1272	Al4B4Fe52Nd4Pr4	68	pr4nd4fe52al4b4	g	136	4	465.943	34.42	1.7	43.529411764705884	37.0	-0.027	29.11	-0.12	[['Pr', 'Nd', 'Fe', 'Fe', 'Fe', 'Fe', 'Al', 'Fe', 'B'], ['a', 'b', 'c', 'd', 'e', 'f', 'g', 'h', 'i'], ['4g', '4f', '16k', '16k2', '8j', '8j2', '4e', '4c', '4g'], [4, 4, 16, 16, 8, 8, 4, 4, 4]]
1273	B4Co8Fe48Nd4Pr4	68	pr4nd4fe48co8b4	g-h	136	4	516.585	36.18	1.79	44.6927374301676	40.0	-0.012	30.9	-0.15	[['Pr', 'Nd', 'Fe', 'Fe', 'Fe', 'Fe', 'Co', 'Co', 'B'], ['a', 'b', 'c', 'd', 'e', 'f', 'g', 'h', 'i'], ['4g', '4f', '16k', '16k2', '8j', '8j2', '4e', '4c', '4g'], [4, 4, 16, 16, 8, 8, 4, 4, 4]]
1274	B4Co4Fe52Nd4Pr4	68	pr4nd4fe52co4b4	g	136	4	528.193	36.69	1.81	38.67403314917127	35.0	-0.004	31.46	-0.16	[['Pr', 'Nd', 'Fe', 'Fe', 'Fe', 'Fe', 'Co', 'Fe', 'B'], ['a', 'b', 'c', 'd', 'e', 'f', 'g', 'h', 'i'], ['4g', '4f', '16k', '16k2', '8j', '8j2', '4e', '4c', '4g'], [4, 4, 16, 16, 8, 8, 4, 4, 4]]
1275	B4Cr8Fe48Nd4Pr4	68	pr4nd4fe48cr8b4	g-h	136	4	298.204	27.55	1.36	51.470588235294116	35.0	0.037	21.97	-0.07	[['Pr', 'Nd', 'Fe', 'Fe', 'Fe', 'Fe', 'Cr', 'Cr', 'B'], ['a', 'b', 'c', 'd', 'e', 'f', 'g', 'h', 'i'], ['4g', '4f', '16k', '16k2', '8j', '8j2', '4e', '4c', '4g'], [4, 4, 16, 16, 8, 8, 4, 4, 4]]
1276	B4Cr4Fe52Nd4Pr4	68	pr4nd4fe52cr4b4	g	136	4	449.644	33.88	1.67	40.7185628742515	34.0	0.023	28.48	-0.07	[['Pr', 'Nd', 'Fe', 'Fe', 'Fe', 'Fe', 'Cr', 'Fe', 'B'], ['a', 'b', 'c', 'd', 'e', 'f', 'g', 'h', 'i'], ['4g', '4f', '16k', '16k2', '8j', '8j2', '4e', '4c', '4g'], [4, 4, 16, 16, 8, 8, 4, 4, 4]]
1277	B4Cu8Fe48Nd4Pr4	68	pr4nd4fe48cu8b4	g-h	136	4	423.122	32.7	1.62	60.49382716049382	49.0	0.046	27.34	-0.17	[['Pr', 'Nd', 'Fe', 'Fe', 'Fe', 'Fe', 'Cu', 'Cu', 'B'], ['a', 'b', 'c', 'd', 'e', 'f', 'g', 'h', 'i'], ['4g', '4f', '16k', '16k2', '8j', '8j2', '4e', '4c', '4g'], [4, 4, 16, 16, 8, 8, 4, 4, 4]]
1278	B4Cu4Fe52Nd4Pr4	68	pr4nd4fe52cu4b4	g	136	4	476.971	34.82	1.72	39.53488372093023	34.0	0.028	29.58	-0.16	[['Pr', 'Nd', 'Fe', 'Fe', 'Fe', 'Fe', 'Cu', 'Fe', 'B'], ['a', 'b', 'c', 'd', 'e', 'f', 'g', 'h', 'i'], ['4g', '4f', '16k', '16k2', '8j', '8j2', '4e', '4c', '4g'], [4, 4, 16, 16, 8, 8, 4, 4, 4]]
1279	Al4B4Fe52Nd4Pr4	68	pr4nd4fe52al4b4	h	136	4	449.644	33.72	1.67	55.08982035928144	46.0	-0.081	28.46	-0.17	[['Pr', 'Nd', 'Fe', 'Fe', 'Fe', 'Fe', 'Fe', 'Al', 'B'], ['a', 'b', 'c', 'd', 'e', 'f', 'g', 'h', 'i'], ['4g', '4f', '16k', '16k2', '8j', '8j2', '4e', '4c', '4g'], [4, 4, 16, 16, 8, 8, 4, 4, 4]]
1280	B4Fe52Mn4Nd4Pr4	68	pr4nd4fe52mn4b4	g	136	4	551.796	37.53	1.85	36.75675675675676	34.0	0.013	32.26	-0.15	[['Pr', 'Nd', 'Fe', 'Fe', 'Fe', 'Fe', 'Mn', 'Fe', 'B'], ['a', 'b', 'c', 'd', 'e', 'f', 'g', 'h', 'i'], ['4g', '4f', '16k', '16k2', '8j', '8j2', '4e', '4c', '4g'], [4, 4, 16, 16, 8, 8, 4, 4, 4]]
1281	B4Fe48Mn8Nd4Pr4	68	pr4nd4fe48mn8b4	g-h	136	4	387.346	31.45	1.55	58.064516129032256	45.0	0.034	25.91	-0.15	[['Pr', 'Nd', 'Fe', 'Fe', 'Fe', 'Fe', 'Mn', 'Mn', 'B'], ['a', 'b', 'c', 'd', 'e', 'f', 'g', 'h', 'i'], ['4g', '4f', '16k', '16k2', '8j', '8j2', '4e', '4c', '4g'], [4, 4, 16, 16, 8, 8, 4, 4, 4]]
1282	B4Fe52Mo4Nd4Pr4	68	pr4nd4fe52mo4b4	g	136	4	460.478	34.13	1.69	41.42011834319527	35.0	0.068	28.71	-0.07	[['Pr', 'Nd', 'Fe', 'Fe', 'Fe', 'Fe', 'Mo', 'Fe', 'B'], ['a', 'b', 'c', 'd', 'e', 'f', 'g', 'h', 'i'], ['4g', '4f', '16k', '16k2', '8j', '8j2', '4e', '4c', '4g'], [4, 4, 16, 16, 8, 8, 4, 4, 4]]
1283	B4Fe48Mo8Nd4Pr4	68	pr4nd4fe48mo8b4	g-h	136	4	311.505	28.05	1.39	31.654676258992808	22.0	0.094	22.46	-0.07	[['Pr', 'Nd', 'Fe', 'Fe', 'Fe', 'Fe', 'Mo', 'Mo', 'B'], ['a', 'b', 'c', 'd', 'e', 'f', 'g', 'h', 'i'], ['4g', '4f', '16k', '16k2', '8j', '8j2', '4e', '4c', '4g'], [4, 4, 16, 16, 8, 8, 4, 4, 4]]
1284	B4Fe52Nd4Pr4Ti4	68	pr4nd4fe52ti4b4	g	136	4	455.045	33.96	1.68	40.476190476190474	34.0	0.009	28.59	-0.09	[['Pr', 'Nd', 'Fe', 'Fe', 'Fe', 'Fe', 'Ti', 'Fe', 'B'], ['a', 'b', 'c', 'd', 'e', 'f', 'g', 'h', 'i'], ['4g', '4f', '16k', '16k2', '8j', '8j2', '4e', '4c', '4g'], [4, 4, 16, 16, 8, 8, 4, 4, 4]]
1285	B4Fe48Nd4Pr4Ti8	68	pr4nd4fe48ti8b4	g-h	136	4	334.318	29.15	1.44	36.111111111111114	26.0	-0.028	23.74	-0.08	[['Pr', 'Nd', 'Fe', 'Fe', 'Fe', 'Fe', 'Ti', 'Ti', 'B'], ['a', 'b', 'c', 'd', 'e', 'f', 'g', 'h', 'i'], ['4g', '4f', '16k', '16k2', '8j', '8j2', '4e', '4c', '4g'], [4, 4, 16, 16, 8, 8, 4, 4, 4]]
1286	B4Fe52Nd4Pr4V4	68	pr4nd4fe52v4b4	g	136	4	460.478	34.25	1.69	39.053254437869825	33.0	0.003	28.84	-0.07	[['Pr', 'Nd', 'Fe', 'Fe', 'Fe', 'Fe', 'V', 'Fe', 'B'], ['a', 'b', 'c', 'd', 'e', 'f', 'g', 'h', 'i'], ['4g', '4f', '16k', '16k2', '8j', '8j2', '4e', '4c', '4g'], [4, 4, 16, 16, 8, 8, 4, 4, 4]]
1287	B4Fe48Nd4Pr4V8	68	pr4nd4fe48v8b4	g-h	136	4	320.534	28.57	1.41	42.5531914893617	30.0	-0.011	23.08	-0.07	[['Pr', 'Nd', 'Fe', 'Fe', 'Fe', 'Fe', 'V', 'V', 'B'], ['a', 'b', 'c', 'd', 'e', 'f', 'g', 'h', 'i'], ['4g', '4f', '16k', '16k2', '8j', '8j2', '4e', '4c', '4g'], [4, 4, 16, 16, 8, 8, 4, 4, 4]]
1288	B4Fe48Mn8Nd4Pr4	68	pr4nd4fe48mn8b4	f	136	4	528.193	36.58	1.81	41.988950276243095	38.0	0.043	31.27	-0.16	[['Pr', 'Nd', 'Fe', 'Fe', 'Fe', 'Mn', 'Fe', 'Fe', 'B'], ['a', 'b', 'c', 'd', 'e', 'f', 'g', 'h', 'i'], ['4g', '4f', '16k', '16k2', '8j', '8j2', '4e', '4c', '4g'], [4, 4, 16, 16, 8, 8, 4, 4, 4]]
1289	B4Fe44Mn12Nd4Pr4	68	pr4nd4fe44mn12b4	f-h	136	4	471.441	34.69	1.71	43.27485380116959	37.0	0.071	29.3	-0.16	[['Pr', 'Nd', 'Fe', 'Fe', 'Fe', 'Mn', 'Fe', 'Mn', 'B'], ['a', 'b', 'c', 'd', 'e', 'f', 'g', 'h', 'i'], ['4g', '4f', '16k', '16k2', '8j', '8j2', '4e', '4c', '4g'], [4, 4, 16, 16, 8, 8, 4, 4, 4]]
1290	B4Fe44Mn12Nd4Pr4	68	pr4nd4fe44mn12b4	f-g	136	4	493.755	35.45	1.75	42.285714285714285	37.0	0.064	30.06	-0.13	[['Pr', 'Nd', 'Fe', 'Fe', 'Fe', 'Mn', 'Mn', 'Fe', 'B'], ['a', 'b', 'c', 'd', 'e', 'f', 'g', 'h', 'i'], ['4g', '4f', '16k', '16k2', '8j', '8j2', '4e', '4c', '4g'], [4, 4, 16, 16, 8, 8, 4, 4, 4]]
1291	B4Fe48Mo8Nd4Pr4	68	pr4nd4fe48mo8b4	f	136	4	329.691	28.91	1.43	81.11888111888112	58.0	0.099	23.29	-0.13	[['Pr', 'Nd', 'Fe', 'Fe', 'Fe', 'Mo', 'Fe', 'Fe', 'B'], ['a', 'b', 'c', 'd', 'e', 'f', 'g', 'h', 'i'], ['4g', '4f', '16k', '16k2', '8j', '8j2', '4e', '4c', '4g'], [4, 4, 16, 16, 8, 8, 4, 4, 4]]
1292	B4Fe44Mo12Nd4Pr4	68	pr4nd4fe44mo12b4	f-g	136	4	289.498	27.18	1.34	85.07462686567163	57.0	0.182	21.43	-0.06	[['Pr', 'Nd', 'Fe', 'Fe', 'Fe', 'Mo', 'Mo', 'Fe', 'B'], ['a', 'b', 'c', 'd', 'e', 'f', 'g', 'h', 'i'], ['4g', '4f', '16k', '16k2', '8j', '8j2', '4e', '4c', '4g'], [4, 4, 16, 16, 8, 8, 4, 4, 4]]
1293	B4Fe40Mo16Nd4Pr4	68	pr4nd4fe40mo16b4	f-g-h	136	4	181.154	21.51	1.06	84.90566037735849	45.0	0.155	15.59	-0.06	[['Pr', 'Nd', 'Fe', 'Fe', 'Fe', 'Mo', 'Mo', 'Mo', 'B'], ['a', 'b', 'c', 'd', 'e', 'f', 'g', 'h', 'i'], ['4g', '4f', '16k', '16k2', '8j', '8j2', '4e', '4c', '4g'], [4, 4, 16, 16, 8, 8, 4, 4, 4]]
1294	B4Fe48Nd4Ni8Pr4	68	pr4nd4fe48ni8b4	f	136	4	455.045	34.03	1.68	28.571428571428573	24.0	-0.004	28.7	-0.16	[['Pr', 'Nd', 'Fe', 'Fe', 'Fe', 'Ni', 'Fe', 'Fe', 'B'], ['a', 'b', 'c', 'd', 'e', 'f', 'g', 'h', 'i'], ['4g', '4f', '16k', '16k2', '8j', '8j2', '4e', '4c', '4g'], [4, 4, 16, 16, 8, 8, 4, 4, 4]]
1295	B4Fe44Nd4Ni12Pr4	68	pr4nd4fe44ni12b4	f-h	136	4	412.739	32.44	1.6	46.25	37.0	-0.015	26.99	-0.16	[['Pr', 'Nd', 'Fe', 'Fe', 'Fe', 'Ni', 'Fe', 'Ni', 'B'], ['a', 'b', 'c', 'd', 'e', 'f', 'g', 'h', 'i'], ['4g', '4f', '16k', '16k2', '8j', '8j2', '4e', '4c', '4g'], [4, 4, 16, 16, 8, 8, 4, 4, 4]]
1296	B4Fe44Nd4Ni12Pr4	68	pr4nd4fe44ni12b4	f-g	136	4	407.596	32.21	1.59	28.930817610062892	23.0	-0.006	26.85	-0.14	[['Pr', 'Nd', 'Fe', 'Fe', 'Fe', 'Ni', 'Ni', 'Fe', 'B'], ['a', 'b', 'c', 'd', 'e', 'f', 'g', 'h', 'i'], ['4g', '4f', '16k', '16k2', '8j', '8j2', '4e', '4c', '4g'], [4, 4, 16, 16, 8, 8, 4, 4, 4]]
1297	B4Fe40Nd4Ni16Pr4	68	pr4nd4fe40ni16b4	f-g-h	136	4	367.612	30.64	1.51	47.682119205298015	36.0	-0.013	25.17	-0.14	[['Pr', 'Nd', 'Fe', 'Fe', 'Fe', 'Ni', 'Ni', 'Ni', 'B'], ['a', 'b', 'c', 'd', 'e', 'f', 'g', 'h', 'i'], ['4g', '4f', '16k', '16k2', '8j', '8j2', '4e', '4c', '4g'], [4, 4, 16, 16, 8, 8, 4, 4, 4]]
1298	B4Fe48Nd4Pr4Ti8	68	pr4nd4fe48ti8b4	f	136	4	298.204	27.48	1.36	36.76470588235294	25.0	-0.081	22.13	-0.13	[['Pr', 'Nd', 'Fe', 'Fe', 'Fe', 'Ti', 'Fe', 'Fe', 'B'], ['a', 'b', 'c', 'd', 'e', 'f', 'g', 'h', 'i'], ['4g', '4f', '16k', '16k2', '8j', '8j2', '4e', '4c', '4g'], [4, 4, 16, 16, 8, 8, 4, 4, 4]]
1299	B4Fe44Nd4Pr4Ti12	68	pr4nd4fe44ti12b4	f-h	136	4	198.647	22.42	1.11	30.630630630630627	17.0	-0.123	17.01	-0.12	[['Pr', 'Nd', 'Fe', 'Fe', 'Fe', 'Ti', 'Fe', 'Ti', 'B'], ['a', 'b', 'c', 'd', 'e', 'f', 'g', 'h', 'i'], ['4g', '4f', '16k', '16k2', '8j', '8j2', '4e', '4c', '4g'], [4, 4, 16, 16, 8, 8, 4, 4, 4]]
1300	B4Fe44Nd4Pr4Ti12	68	pr4nd4fe44ti12b4	f-g	136	4	228.312	24.0	1.19	43.69747899159664	26.0	-0.04	18.51	-0.07	[['Pr', 'Nd', 'Fe', 'Fe', 'Fe', 'Ti', 'Ti', 'Fe', 'B'], ['a', 'b', 'c', 'd', 'e', 'f', 'g', 'h', 'i'], ['4g', '4f', '16k', '16k2', '8j', '8j2', '4e', '4c', '4g'], [4, 4, 16, 16, 8, 8, 4, 4, 4]]
1301	B4Fe40Nd4Pr4Ti16	68	pr4nd4fe40ti16b4	f-g-h	136	4	154.842	19.74	0.98	36.734693877551024	18.0	-0.086	14.2	-0.07	[['Pr', 'Nd', 'Fe', 'Fe', 'Fe', 'Ti', 'Ti', 'Ti', 'B'], ['a', 'b', 'c', 'd', 'e', 'f', 'g', 'h', 'i'], ['4g', '4f', '16k', '16k2', '8j', '8j2', '4e', '4c', '4g'], [4, 4, 16, 16, 8, 8, 4, 4, 4]]
1302	B4Fe48Nd4Pr4V8	68	pr4nd4fe48v8b4	f	136	4	289.498	27.06	1.34	47.76119402985074	32.0	-0.005	21.69	-0.13	[['Pr', 'Nd', 'Fe', 'Fe', 'Fe', 'V', 'Fe', 'Fe', 'B'], ['a', 'b', 'c', 'd', 'e', 'f', 'g', 'h', 'i'], ['4g', '4f', '16k', '16k2', '8j', '8j2', '4e', '4c', '4g'], [4, 4, 16, 16, 8, 8, 4, 4, 4]]
1303	B4Fe44Nd4Pr4V12	68	pr4nd4fe44v12b4	f-h	136	4	195.084	22.33	1.1	49.090909090909086	27.0	-0.022	16.84	-0.13	[['Pr', 'Nd', 'Fe', 'Fe', 'Fe', 'V', 'Fe', 'V', 'B'], ['a', 'b', 'c', 'd', 'e', 'f', 'g', 'h', 'i'], ['4g', '4f', '16k', '16k2', '8j', '8j2', '4e', '4c', '4g'], [4, 4, 16, 16, 8, 8, 4, 4, 4]]
1304	B4Fe44Nd4Pr4V12	68	pr4nd4fe44v12b4	f-g	136	4	243.919	24.84	1.23	55.28455284552846	34.0	0.016	19.31	-0.07	[['Pr', 'Nd', 'Fe', 'Fe', 'Fe', 'V', 'V', 'Fe', 'B'], ['a', 'b', 'c', 'd', 'e', 'f', 'g', 'h', 'i'], ['4g', '4f', '16k', '16k2', '8j', '8j2', '4e', '4c', '4g'], [4, 4, 16, 16, 8, 8, 4, 4, 4]]
1305	B4Fe40Nd4Pr4V16	68	pr4nd4fe40v16b4	f-g-h	136	4	164.467	20.51	1.01	57.42574257425743	29.0	-0.005	14.87	-0.07	[['Pr', 'Nd', 'Fe', 'Fe', 'Fe', 'V', 'V', 'V', 'B'], ['a', 'b', 'c', 'd', 'e', 'f', 'g', 'h', 'i'], ['4g', '4f', '16k', '16k2', '8j', '8j2', '4e', '4c', '4g'], [4, 4, 16, 16, 8, 8, 4, 4, 4]]
1306	B4Fe48Nd4Pr4Zn8	68	pr4nd4fe48zn8b4	f	136	4	357.938	30.07	1.49	24.161073825503355	18.0	-0.022	24.68	-0.15	[['Pr', 'Nd', 'Fe', 'Fe', 'Fe', 'Zn', 'Fe', 'Fe', 'B'], ['a', 'b', 'c', 'd', 'e', 'f', 'g', 'h', 'i'], ['4g', '4f', '16k', '16k2', '8j', '8j2', '4e', '4c', '4g'], [4, 4, 16, 16, 8, 8, 4, 4, 4]]
1307	B4Fe44Nd4Pr4Zn12	68	pr4nd4fe44zn12b4	f-h	136	4	289.498	27.07	1.34	43.28358208955223	29.0	-0.04	21.61	-0.15	[['Pr', 'Nd', 'Fe', 'Fe', 'Fe', 'Zn', 'Fe', 'Zn', 'B'], ['a', 'b', 'c', 'd', 'e', 'f', 'g', 'h', 'i'], ['4g', '4f', '16k', '16k2', '8j', '8j2', '4e', '4c', '4g'], [4, 4, 16, 16, 8, 8, 4, 4, 4]]
1308	B4Fe44Nd4Pr4Zn12	68	pr4nd4fe44zn12b4	f-g	136	4	293.835	27.33	1.35	25.185185185185183	17.0	-0.002	21.88	-0.12	[['Pr', 'Nd', 'Fe', 'Fe', 'Fe', 'Zn', 'Zn', 'Fe', 'B'], ['a', 'b', 'c', 'd', 'e', 'f', 'g', 'h', 'i'], ['4g', '4f', '16k', '16k2', '8j', '8j2', '4e', '4c', '4g'], [4, 4, 16, 16, 8, 8, 4, 4, 4]]
1309	B4Fe40Nd4Pr4Zn16	68	pr4nd4fe40zn16b4	f-g-h	136	4	232.166	24.33	1.2	55.0	33.0	-0.02	18.78	-0.12	[['Pr', 'Nd', 'Fe', 'Fe', 'Fe', 'Zn', 'Zn', 'Zn', 'B'], ['a', 'b', 'c', 'd', 'e', 'f', 'g', 'h', 'i'], ['4g', '4f', '16k', '16k2', '8j', '8j2', '4e', '4c', '4g'], [4, 4, 16, 16, 8, 8, 4, 4, 4]]
1310	B4Fe48Mn8Nd4Pr4	68	pr4nd4fe48mn8b4	e	136	4	311.505	28.24	1.39	38.84892086330935	27.0	0.018	22.51	-0.14	[['Pr', 'Nd', 'Fe', 'Fe', 'Mn', 'Fe', 'Fe', 'Fe', 'B'], ['a', 'b', 'c', 'd', 'e', 'f', 'g', 'h', 'i'], ['4g', '4f', '16k', '16k2', '8j', '8j2', '4e', '4c', '4g'], [4, 4, 16, 16, 8, 8, 4, 4, 4]]
1311	B4Fe44Mn12Nd4Pr4	68	pr4nd4fe44mn12b4	e-h	136	4	293.835	27.31	1.35	35.55555555555555	24.0	0.046	21.55	-0.14	[['Pr', 'Nd', 'Fe', 'Fe', 'Mn', 'Fe', 'Fe', 'Mn', 'B'], ['a', 'b', 'c', 'd', 'e', 'f', 'g', 'h', 'i'], ['4g', '4f', '16k', '16k2', '8j', '8j2', '4e', '4c', '4g'], [4, 4, 16, 16, 8, 8, 4, 4, 4]]
1312	B4Fe44Mn12Nd4Pr4	68	pr4nd4fe44mn12b4	e-g	136	4	298.204	27.5	1.36	36.76470588235294	25.0	0.034	21.73	-0.12	[['Pr', 'Nd', 'Fe', 'Fe', 'Mn', 'Fe', 'Mn', 'Fe', 'B'], ['a', 'b', 'c', 'd', 'e', 'f', 'g', 'h', 'i'], ['4g', '4f', '16k', '16k2', '8j', '8j2', '4e', '4c', '4g'], [4, 4, 16, 16, 8, 8, 4, 4, 4]]
1313	B4Fe40Mn16Nd4Pr4	68	pr4nd4fe40mn16b4	e-g-h	136	4	285.193	27.01	1.33	34.58646616541353	23.0	0.062	21.22	-0.12	[['Pr', 'Nd', 'Fe', 'Fe', 'Mn', 'Fe', 'Mn', 'Mn', 'B'], ['a', 'b', 'c', 'd', 'e', 'f', 'g', 'h', 'i'], ['4g', '4f', '16k', '16k2', '8j', '8j2', '4e', '4c', '4g'], [4, 4, 16, 16, 8, 8, 4, 4, 4]]
1314	B4Fe40Mn16Nd4Pr4	68	pr4nd4fe40mn16b4	e-f	136	4	325.096	28.77	1.42	36.61971830985916	26.0	0.047	23.01	-0.14	[['Pr', 'Nd', 'Fe', 'Fe', 'Mn', 'Mn', 'Fe', 'Fe', 'B'], ['a', 'b', 'c', 'd', 'e', 'f', 'g', 'h', 'i'], ['4g', '4f', '16k', '16k2', '8j', '8j2', '4e', '4c', '4g'], [4, 4, 16, 16, 8, 8, 4, 4, 4]]
1315	B4Fe48Mo8Nd4Pr4	68	pr4nd4fe48mo8b4	e	136	4	348.394	29.67	1.47	36.734693877551024	27.0	0.034	24.01	-0.13	[['Pr', 'Nd', 'Fe', 'Fe', 'Mo', 'Fe', 'Fe', 'Fe', 'B'], ['a', 'b', 'c', 'd', 'e', 'f', 'g', 'h', 'i'], ['4g', '4f', '16k', '16k2', '8j', '8j2', '4e', '4c', '4g'], [4, 4, 16, 16, 8, 8, 4, 4, 4]]
1316	B4Fe44Mo12Nd4Pr4	68	pr4nd4fe44mo12b4	e-h	136	4	228.312	24.06	1.19	26.89075630252101	16.0	0.04	18.24	-0.12	[['Pr', 'Nd', 'Fe', 'Fe', 'Mo', 'Fe', 'Fe', 'Mo', 'B'], ['a', 'b', 'c', 'd', 'e', 'f', 'g', 'h', 'i'], ['4g', '4f', '16k', '16k2', '8j', '8j2', '4e', '4c', '4g'], [4, 4, 16, 16, 8, 8, 4, 4, 4]]
[truncated: 1,401 more rows]
